# Supplementary material for: A Boolean-based machine learning framework identifies predictive biomarkers of HSP90-targeted therapy response in prostate cancer
Source: Front Mol Biosci. 2023 Jan 19;10:1094321. doi: 10.3389/fmolb.2023.1094321 (PMC9892654; doi:10.3389/fmolb.2023.1094321)
Supplement: Supplementary file 1 [file Table2.XLSX]

## Sheet: DEG expression
GeneName	V_1	V_2	V_3	V_9	V_15	V_19	V_21	V_28	V_31	V_32	V_34	V_36	V_38	V_40	V_41	V_42	V_44	V_6	V_7	V_10	V_12	V_14	V_22	V_24	V_25	V_26	V_27	V_33	V_37	V_43	V_46	V_4	V_5	V_8	V_11	V_13	V_17	V_29	V_30	V_45
TK2	3375.79	3194.54	7028.3	7300.48	10185.7	2008.81	5135.44	5054.1	5583.93	5355.39	7097.63	4185.68	3516.35	5719.91	3102.98	4956.51	4046.3	8157.19	7179.46	10590.5	8052.78	8728.9	7315.35	5553.85	5470.36	4792.14	7008.02	6332.83	5083.29	6188.25	6799.58	5879.75	10334.8	8337.64	6353.76	9085.96	6209.21	2182.47	4930.99	4813.88
NDUFS8	44129	56213.8	52154.3	52158.2	65171.4	25155.9	24890.7	39738.3	31634.8	21133.9	37055.1	22009.3	22452.5	33596.4	28247.2	34814.3	33135.8	54351.5	47008.3	61151.4	56383.2	115105	23566.3	28587.1	39148.8	28854	33499.5	35281.7	30107.5	36792.4	41012	69078.2	87135.5	58057.4	75510.9	70916.2	47194.2	86541.5	26027.9	27452.2
SCD	0.999886	0.971694	1351.92	1036.42	1424.65	2433.36	3436.29	2462.94	1248.65	1809.28	1497.86	2524.03	1489.56	6129.98	1135.53	3323.2	1618.19	1956.42	1388.97	5225.36	1003.88	527.328	9970.44	11196.7	1271.29	1694.17	1614.64	13177.6	7428.87	1942.81	10614.6	3129.14	1295.45	1415.9	1757.04	1161.98	4851.4	1589.44	4298.01	8632.43
NDUFAB1	7867.4	10933.6	10572.2	8362.1	14520.2	6841.6	2984.56	5926.55	9338.19	19656.9	18040.3	12188.3	5240.98	5293.5	3839.08	4873.07	5930.04	10764.9	12456.8	17215.2	11476.8	23358.7	23477	21232	31597.2	24845.9	16578.7	5569.03	4420.79	8414.47	5852.06	12272.5	20485.5	13121.6	11746	17617	23609	16890	4510.97	9891.6
HNRNPDL	17385.2	20525.8	45383.6	16907.1	34787.2	21024.6	9509.93	19576.1	18018.7	6344.43	8227.35	6490.79	17885.1	19640.6	16939.9	17985.3	19247.5	28570.2	29727.5	25153.7	31169.7	30367.1	10756.6	11943.1	13542	8954.44	7624.51	7946.49	26741.1	23936.2	16741.9	41347.5	20751.2	37564.8	35754.9	33737.7	15160.6	29596.6	21857.7	17412.9
HSPA12A	9328.19	5024.42	5676.81	10330	6995.75	3105.3	1391.56	4603.25	5011.64	9880.07	5786.36	6461.96	4346.45	4254.91	5675.66	4765.16	3524.54	9817.61	6759.68	5352.64	13393.1	7252.54	6192.07	24632.6	10508	5893.4	20742.7	34375	5630.14	4348.85	4386.75	2395.84	7646.47	3812.35	14344.8	7445.78	2867.55	2392.04	3338.5	8874.86
KDM1A	4494.04	5092.66	4099.74	4324.73	1158.81	14381.9	41613.7	21427.8	2369.94	53083	2553.57	63251	3721.11	4397.26	26220.7	22188.2	3488.9	1992.3	4793.91	3782.67	3979.02	4003.07	26087.8	56966.7	44973.6	52957.1	104564	62905.6	65780.6	3569.05	183265	3646.71	5264.27	3297.78	4879.96	3272.24	19602.4	13929.6	12447.7	3065.5
SORBS3	5119.33	3388.18	8876.64	10082.8	8133.09	2801.94	1680.7	2300.15	2303.45	4470.64	7627.21	11931.1	1919.18	2304.31	2314.31	1711.48	9383.55	11644.1	11121.8	7310.13	13711.8	9347.72	6794	15555.8	7120.69	11648.7	6630.75	14548.9	2690.84	6968.71	5737.34	8845.48	8351.65	13626.6	16929	10167.6	8019.4	2287.3	1562.12	13101.4
PLOD3	4252.87	4353.81	5973.93	4712.93	5577.09	4464.91	4653.68	2904.95	4190.34	2227.7	3169.96	3460.01	5371.17	3817.85	3596.61	4179.07	3189.67	5421.56	3626.1	4932.22	4539.69	5038.79	5457.1	4229.44	1612.5	4442.24	3625.7	4317.21	4063.43	4438.24	3639.11	4999.15	5360.35	4480.85	6099.53	5272.58	4666.49	11701.9	4646.68	6006.05
TACC1	3966.93	5111.52	4759.26	6036.81	5430.97	4258.52	3148.6	4864.23	6660.81	4069.27	2532.41	2526.14	6749.17	4066.66	2755.32	2968.88	4025.36	6282.8	4766.21	2878.36	4804.31	5704.69	3749.7	4802.65	3407.84	4930.06	4521.59	2361.75	5594.8	4179.94	5783.49	6939.5	6836.2	5315.6	5584.23	4991.73	3782.4	5381.26	6828.1	5508.83
RBBP9	5119.75	3531.97	4169.69	5967.69	3883.35	4145.21	8408.3	4445.62	19316.5	8068.92	7504.05	7813.23	5486.64	4472.1	6946.82	4794.18	6527.86	4217.31	5313.5	3472.23	4051.34	6650.76	12350.2	34609.7	16007.8	15714.3	16130.8	7248.64	25679.5	3475.32	6305.95	3167.37	2604.21	4023.37	4382.55	2586.71	5209.5	10625.4	3675.66	4225.6
PTBP3	5353.38	5987.54	6326.92	5987.4	9008.35	6363.56	5240.04	5478.93	4476.23	5777.12	2247.5	8888.07	4597.37	6072.99	3709.28	5838.67	4123.81	7895.79	8142.87	10092.2	4674.17	9122.94	5868.83	6056.28	6350.94	8746.45	7308.28	8826.15	5932.04	5078.66	7433.39	6042.69	8074.35	6288.89	8816.61	9338.28	7654.08	15096.7	4607.48	4259.74
C1R	2065.19	2307.99	3705.82	4583.95	2922.82	4827.86	3743.37	2748.3	3368.03	671.394	2222.85	1018.9	2030.52	3513.95	4185.99	2665.3	1637.53	3028.33	3415.26	3231.39	5055.11	3815.23	2687.9	1424.22	3937.38	3931.56	1931.2	1012.9	3298.47	3197.32	5140.2	2530.68	3450.18	3171.83	5518.47	5758.83	3136.62	8302.91	6244.74	2996.07
HLA-A	819.012	13827.8	2780.46	1866.18	953.769	767.021	1037.91	635.715	2170.89	3915.85	2954.09	1991.4	716.275	799.033	1110.87	531.717	10723.6	1076.92	814.005	1467.78	27552.6	3758.82	1296.56	4465.44	3575.52	3345.19	17375.7	10168.1	10620.9	11204.7	24086.8	926.466	676.553	2882.44	1833.89	4029.26	1609.39	530.575	246.612	451.228
S100A8	107409	12683.5	9649.15	22093.8	201392	6029.64	7698.07	2101.47	52886.6	9092.26	4027.84	2705.83	6757.97	53261.2	12151.4	45322.9	27663.9	19851.7	39439.8	8293.62	5823.89	27358.7	27954.5	27423.2	47690.7	5965.43	4257.31	4030.45	94886.1	5383.23	5443.93	18077.8	184983	603384	30196.6	202350	19878.9	4780.77	178801	36683.9
RPLP2	200638	172320	215169	199069	224436	130498	23781.5	110470	76805.1	20964.2	25820.8	20043.6	83102.3	86582.3	58782.1	87253.6	86491.2	220126	192844	165573	225793	209235	31614.1	35522.3	79125.3	38461.8	18706	31901.3	108754	97254.8	79827.2	238770	175658	261588	348554	227174	63123.5	185566	86379.5	107732
S100A9	88579.6	13928.5	5963.72	16780.3	120315	13807.3	17981.5	3348.66	75381.6	18233.7	13598	7934.46	7881.65	96349.6	15712.6	61281.1	35674.3	11376.1	24405	5994.83	3891.97	32271.3	113550	142899	140128	21307.7	8442.39	8406.86	126831	7155.88	7649.66	14342	136555	457884	20092.2	180008	50578.9	8799.15	232385	50698.1
CTSD	219427	327254	464746	410460	311331	170378	121001	203530	170366	187581	195381	170434	193696	171157	131080	237491	135663	295442	280297	447012	279924	364873	153810	201842	276229	138706	143053	193498	173906	328559	219450	291920	309188	428861	377644	413888	221424	605254	179962	205422
SOD3	43061.3	24297.3	115091	43685.7	72721.5	33308.9	107404	42847.7	56110.1	52723.4	98189.9	72361.2	28832.3	38871.8	74571.1	54428.9	42838.5	71075	69922.3	103687	411378	256918	49707.8	56413.7	139686	90244.1	222770	50469.6	129140	33459.7	147942	134251	44605.3	126375	157584	71651.2	32887.7	46207.1	42806.1	28463
CTSG	19128.9	35149.7	60566.4	153604	53636.3	22034.8	9993.28	20626.7	66672.7	109518	18317.2	64465.4	52408.9	20546.8	44095.8	33220.4	10487.6	63232.2	10914.8	7187.95	140623	25916.2	63983.7	167466	83250.6	79937.3	158288	216484	58547.5	23009.4	122649	13456.2	26903.3	44349.5	55304.5	35616	13051.8	1719.5	22565.7	46532.9
SNRPB2	2027.63	2651.49	4605.07	4854.32	6842.8	2664.92	3200.71	2256.09	1919.34	684.681	973.711	1673.68	1432.34	2052.11	457.553	753.719	1486.26	7281.99	5755.42	4769.72	5737.95	6012.72	602.85	1274.53	727.788	2561.61	938.449	571.505	1983.98	3884.51	1087.93	7637.35	5800.3	7958.59	4243.38	7117.65	2571.83	4368.93	2420.13	3169.77
PYGM	5324.97	5178.54	3833.89	6719.12	4360.41	8498.26	12320.4	5172.05	4257.24	11620	6250.27	11456	6267.37	5289.9	7844.2	7358.1	7320.42	8387.94	8025.63	3197.09	7542.64	2645.56	10483.9	9413.59	4334.95	6810.29	8797.14	11601	6203.98	4865.88	9981.34	5211.52	5399.28	4975.78	4122.9	3693.33	3874.16	3170.71	4925.32	3767.83
DEFA4	5791.23	3207.23	1751.25	1682.35	1574.58	1022.23	898.935	509.964	8661.88	4056.34	4177.75	3357.8	4994	3667.25	2346.55	1292.98	237.245	3179.43	1195.64	649.117	9088.65	4137.09	706.066	3898.48	6276.04	1833.69	5780.33	3374.83	3216.3	1941.77	861.174	526.656	49460.1	102031	4955.1	73687.7	1305.82	1481.6	2968.3	2072.89
ARSA	8406.43	18098.8	12171	18822.6	12792.1	5611.44	12327.6	10263.6	3294.42	19229.9	25922.6	26491.7	7904.23	12524.2	7211.07	9414.79	8714.02	14988.6	12005.7	35475	9823.12	42625.5	18813.9	12906.2	13860.4	9908.65	15877.9	19329.1	15437.2	21890.2	27520.4	15293.5	29694.7	11352.2	23667.9	29118.5	14754.7	48425.2	10938.3	15210.9
ST6GAL1	2272.87	3001.8	4481.62	3480.26	3181.41	1603.94	2321.79	327.654	3470.17	975.476	1538.65	1789.43	867.016	1915.02	577.054	1943.68	3205.16	1724.15	3080.19	681.112	1929	2111.15	1676.34	2952.55	1105.8	1063.95	587.458	908.087	2259.13	2523.73	1527.27	4495.65	4811.57	1789.91	599.185	4977.09	4693.03	1028.32	2673.49	3209.34
GLB1	4753.31	5588.16	10655.6	9190.73	9581.77	8163.89	3920.12	8210.62	6887.89	6086.41	6586.73	8759.54	5193.55	9403.16	5623.49	10595.2	5067.43	10958.3	8540.43	15709	7356.6	13216.1	8643.88	6391.35	5427.11	5788.8	3670.83	9565.76	5939.14	11268.5	6152.99	9321.38	11629.7	11391.4	8154.42	8878.99	11886.6	9682.35	7606.65	13888.3
YBX3	6123.49	5863.94	9436.18	6951.36	5783.44	4165.45	9543.53	4311.19	5909.63	14634.6	8216.74	11597.4	11562.2	7914.3	14024.9	7193.65	4492.15	8213.67	4860.31	21561.8	12180.7	9210.15	14851.9	8292.01	5256.87	10975.8	10513.3	14590.5	10431.9	3272.11	15583.1	9713.09	3763.27	5081.71	9565.38	8108.22	6130.22	6127.52	8075.58	4935.76
LMNB1	12276.3	11951.5	14028.3	9132.47	19694.9	3626.36	2552.01	1704.26	1571.4	2859.47	2198.44	1342.1	1024.06	1903.14	881.695	1795.83	1361.29	10385.6	10632.2	7188.07	9025.7	12733.3	2586	2261.23	1225.14	2577	1931.87	2098.09	1526	2034.98	905.374	6153.16	13446.6	11870.2	27925.8	14936.3	2688.11	19515.8	2122.04	1980.25
OGN	499113	323655	1.3675e+06	881004	851840	415223	663431	1.26646e+06	543342	705109	1.633e+06	796479	562411	706749	831911	840830	594478	816855	718996	1.86241e+06	4.04943e+06	4.55309e+06	555418	675294	1.3415e+06	982122	1.20072e+06	880239	1.65694e+06	607937	3.39241e+06	1.12964e+06	913561	1.67644e+06	2.03036e+06	818860	349642	904620	706345	327648
GCSH	10632.2	15677.7	14912.8	9988.36	10078.1	6866.26	7160.28	10572.6	9839.88	6424.92	6415.33	8185.8	7880.19	9084.06	6904.81	8749.53	7255.27	10820.6	9351.56	8767.02	15997.7	14937.8	4782.44	7909.68	7818.63	9503.22	8155.92	6719.67	9415.65	8268.44	11619.9	17172.2	18254.9	14344.9	16865.2	10077.4	6613.93	36204.8	7929.55	7104.38
CDK2	2008.77	1565.31	1656.96	1559.86	6410.06	3041.83	3142.13	1126.31	3341.72	1517.65	3993.55	2665.71	1614.62	3588.77	4412.23	2394.36	4120.41	1341.27	1564.57	812.776	1847.59	644.658	1823.89	2939.66	1946.9	2709.73	2168.74	2589.26	1890.93	2139.29	4262.07	1525.08	848.714	1111.64	1556.96	944.982	2599.33	1372.82	2741.71	2091.78
S100P	12820.2	16662.9	13154.2	19134	23608.4	9451.52	1497.19	10902	6711.16	2013.76	2524.01	2589.64	10793.8	5565.96	6178.49	8868.94	5535.95	12351.8	9867.67	8867.79	5444.3	13299.4	3408.86	2025.59	6822.68	3334.49	4932.06	3826.33	9237.32	12184	764.028	10807	10824.9	21997.4	51402.1	16656.8	5623.68	1539.85	5475.5	19792.8
GCA	5411.4	8339.19	8256.47	7275.43	14040.6	4295.43	4614.48	3866.06	6516.03	5256.17	4149.81	2546.38	2340.44	4146.8	2260.31	4169.66	1968.87	5820.45	6406.64	7139	4882.81	10097.5	4849.17	3271.56	4208.66	4063.31	9839.83	2084.7	2801.09	3965.96	2629.63	7893.42	11149.5	10103.5	8948.09	12781	6042.84	8637.44	6590.71	5034.1
LAP3	20695.3	23300.3	33574.9	24175.8	25196.3	20171.5	29549.3	15203.7	12608.1	18171.2	14500.8	12193.3	9408.52	14478.7	13347.6	14786.1	13360.2	20559.8	24297	31750.5	23558.2	39937.8	25232.7	21671.8	20346.2	19906.4	17667.6	10672	11556.6	16730.9	16316.9	26251.8	30591.4	34442.3	25945.3	25812.6	24352.7	53750.1	16196.2	16482.2
AQP1	3907.06	3182.96	3532.61	4057.75	7419.53	3406.84	5718.61	5741.43	6561.95	8287.94	7863.86	7454.05	5013.42	5721.67	9054.7	8716.31	8627.71	7218.1	3302.46	3605.39	7787.12	7974.48	6480.31	10789.5	6265.56	6196.41	16256.8	9206.2	11753.2	8184.74	12065.2	3863.33	5223.46	8343.7	6316.03	11107.5	14999.3	12433	8966.71	9543.14
ATP5F1D	18191.5	17044.9	18380.7	21890.1	25257.2	10713	4590.12	16254.5	13401	6757.04	6992.84	5247.69	11699.7	9176.95	7850.5	9475.46	10597.6	22834.5	17479.2	31941.5	17274.1	28459.4	6551.64	4286.36	8752.9	5758.4	5917.26	6079.64	10050.1	11992.9	12654.9	24325.5	34379.6	26629.8	24308.7	21429.7	9289.14	36050.3	9082.23	16474.4
LRPAP1	3368.7	5473.66	5679.47	2691.45	4413.17	1799.46	394.532	1763.97	1661.79	660.392	764.809	683.674	1450.92	1530.41	585.119	1210.22	1578.86	4656.93	3474.25	3110.35	4483.23	4117.95	631.452	660.99	704.463	623.192	4139.18	354.476	1227.85	1873.46	2032.68	5194.01	4240.91	5155.8	4995.13	6090.7	578.133	6893.51	1563.33	1677.08
SLC7A1	2906.22	2839.37	2665.7	4102.56	3973.09	2178.96	5258.27	2492.46	3072.54	1497.48	6816.47	5754.57	1912.1	2673.76	2828.74	1642.12	2474.49	2914.3	3287.01	3160.22	1187.12	5360.53	8893.7	5152.1	6413.98	5375.17	7470.16	2622.93	3120.21	2343.17	5339.77	2944.74	4674.09	2082.38	3105.6	3483.32	2765.75	1639.68	1988.55	1449.31
HNRNPH3	12797	15844	21967	20102.9	26600.9	13815.4	11934.9	16085.7	14413.1	9545.95	12372.5	10086.6	12942.6	16427.8	12272.2	14986.8	14026.6	22999.5	23178.9	22207.1	26779.5	16543.7	12388.5	10862	18002.7	10027.1	3945.71	10793.3	17158.7	15376.7	12718.8	20561.1	17765.4	22787.8	33912.9	22386.3	14642	30354.8	15587.8	13040.2
S100A11	179089	124076	211565	55621.8	212391	109037	16969.6	78172.2	71369.1	6533.71	13485.4	3172.71	32637.7	82977.4	47573.8	77732.7	58158.8	159766	141564	123801	112701	104880	17579.7	15038.4	23318.8	22801.3	8837.86	9336.27	82109.8	73897	42047.6	184741	134937	280189	135748	233986	40051.6	108675	73486	68224.3
GBP1	1779.02	1584.94	5087.34	5569.58	2679.78	5453.02	4806.8	3569.56	3514.44	7159.68	641.464	7719.98	9476.85	6116.46	11353.5	483.835	9175.16	3278.16	1998.11	1014.55	2750.07	571.103	5535.92	1852.41	1487.91	2323.77	3856.01	8827.91	8509.49	946.077	4876.34	1680.83	1367.69	2892.42	1302.61	1740.45	1678.7	3546.65	728.364	1253.97
FDFT1	13875.9	7481.49	8850.91	7234.33	9464.86	11435.6	1476.88	10350.4	8687.83	3972.07	8065.81	4227.82	6883.62	5892.69	3095.15	5443.88	5232.33	9268.4	4280.41	5002.11	8427.15	1266.48	3489.44	6994.49	1300.35	6021.33	4336.04	6836.97	6222.82	3901.4	2233.94	8346.57	5578.64	10760.7	18442.4	8837.64	10099.6	1983.31	5273.17	8981.81
MDH2	587456	747091	849207	679326	783582	196841	144024	228718	250374	94226.7	97554	88739.3	238145	221529	145896	218935	225596	731497	656980	1.09842e+06	638475	773375	101424	114522	234788	94235.2	99406	99330.2	211335	312172	282250	752518	1.24019e+06	866806	875711	681922	162670	1.40135e+06	224714	328365
CSNK1D	11903.2	11553.7	2366.94	3675.43	1042.7	14817.3	33479.1	22819.3	19735.4	58634.2	50339.7	45828.2	20608.9	29293.7	50918.6	27727.5	31762.6	2692.17	1805.97	2854.9	384.944	493.658	28220.8	24892.3	20859.6	32533.9	24562.9	39815.4	25511.1	17283.6	21108.2	1969.5	3149.58	1668.58	1298.72	1215.36	21521.3	12665.8	25222.9	11388.3
FNTA	4504.85	5712.85	8681.42	14427.6	7620.93	9521.4	3137.65	8177.38	11160.2	4933.46	11663.5	8478.56	14228.3	7774.1	6617.01	8765.39	7358.97	8266.26	6228.08	5776.95	6090.96	8368.11	5408.56	2003.05	8675.61	3833.31	1624.14	4082.3	6712.13	13857.5	1020.03	7309.18	14139.5	10588.8	8288.46	3677.76	7693.41	19137.2	6829.3	17643
PPM1F	2714.76	3176.78	4090.49	3107.52	2378.45	3931.41	6103.99	3755.57	2893.04	6915.78	4605.6	6467.81	4265.04	3964.56	6138.63	4236.16	3568.36	3803.73	3593.27	1997.01	4308.94	1413.61	6828.83	6091.84	6466.35	7273.14	5282.23	6376.46	5802.7	3740.36	4804.08	3859.82	2230.63	4005.88	3979.85	2582.01	3910.55	2620.06	3370.84	2971.87
LUM	1.16057e+06	745150	2.60675e+06	1.98275e+06	1.66928e+06	886598	2.05941e+06	2.25551e+06	1.34541e+06	1.51394e+06	2.95681e+06	1.7878e+06	1.31434e+06	1.30366e+06	2.0447e+06	1.79694e+06	1.13733e+06	1.57765e+06	1.26145e+06	2.98801e+06	5.5815e+06	6.18556e+06	1.57987e+06	1.31968e+06	4.01075e+06	1.93065e+06	3.05956e+06	2.09633e+06	4.16748e+06	1.2672e+06	4.78078e+06	2.763e+06	1.5921e+06	3.42854e+06	2.63307e+06	1.39485e+06	864299	2.81348e+06	1.50033e+06	801379
PRELP	807224	354415	1.52997e+06	1.43426e+06	1.07993e+06	636424	1.41054e+06	1.07864e+06	849862	892880	1.53639e+06	1.35148e+06	985957	709467	1.16637e+06	1.14876e+06	704396	1.05687e+06	818526	1.60537e+06	4.14659e+06	3.33304e+06	904304	974190	2.00995e+06	1.24714e+06	1.56618e+06	1.62437e+06	2.44412e+06	609070	2.16368e+06	1.6648e+06	922923	2.09415e+06	2.0106e+06	867267	471257	1.78806e+06	815464	502077
YARS	14099.4	12014.9	16804.8	20927.3	17194.1	13358.8	7565.84	13535.5	13680	9757.71	9873.5	10360.2	15535.3	13702.6	13537.8	11593.6	12870.2	14851	14566.6	18573.4	13328.1	12158.3	10523.7	10494.5	8966.57	8406.57	7161.52	9951.3	10702.4	13589.5	9837.2	13605.8	15512.8	17239	18037.3	18984.1	12490.1	11356.6	13940.4	17357.2
NAP1L1	28543.7	24263.9	34247.8	18603.1	34043.9	19102.8	7851.25	15472.6	15245.1	9640.92	6324.45	9721.26	15183.6	16160.5	16151.1	16708.4	13231.1	25964.8	26283.5	23960.2	34457.8	21087.4	11630	13738	15638.5	13292.5	10856.1	12855.7	18056.7	15819	13459.5	32881.8	22728.3	34046.2	43966.2	33505	14644.8	27738.2	16653.3	16768.8
SYNJ2BP	8805.93	11681.6	15891	15451.4	14216.6	4310.98	4580.82	4372.97	4604.2	3460.43	5171.72	3607.9	5604.93	4667.65	3162.97	4963.53	24274.8	12512.8	11512.7	11926.1	10909.2	12596.3	4416.64	4779.43	57445.1	73115.3	8109.75	53804.3	44626.5	10644	43505.8	11508.3	24086.7	9063.18	11300.4	16987.3	7433.72	8218.98	3928.43	10301.8
RAB4B	1981.93	1876.54	3106.64	4668.34	4271.84	1559.75	1571	2140.16	2079.18	4467.42	4914.83	4120.65	1724.4	1231.47	1232.82	1730.34	1248.93	5062.08	4610.7	5859.62	6975.43	1895.22	3556.95	8020.76	6757.74	4275.21	3465.32	4161.39	2961.03	2837.52	1154.54	3305.18	4570.86	3836.91	2935.95	4223.5	5759.74	2300.16	2057.64	2086.06
HSPE1	333339	507336	459037	304887	341790	172672	177708	220087	177232	155456	180023	150856	158038	172049	126625	174972	165280	297805	298387	668628	293321	431848	172924	168536	366265	217762	164787	164971	150868	232156	236095	455890	642180	345457	424872	288651	218537	1.01953e+06	150879	193511
LYZ	6425.28	11320.6	20256.8	39193.6	18875.8	10669.5	11822.1	8088.2	73854	10756.8	36968.9	5687.8	11332	43532.5	10674.7	29297.7	17469.8	24400.8	20444.3	11449.7	22904.8	31535.6	9253.8	39210.7	47921.4	10007.6	16074.5	5361.74	15352.1	8958.15	20821.6	15632.9	44587.2	41566.4	26979.2	66076.9	6496.95	92192	58571.3	16694.8
SNRPF	5668.78	7625.45	13394.2	2002.24	8600.78	12506.6	2733.96	5440.52	4399.99	1971.61	1578.13	5016.98	2522.97	5211.18	2950.14	4994.1	5597.9	10254.7	13530.1	7106.4	4668.3	5561.25	2954.78	3390.11	3257.31	3883.63	1498.02	1540.72	3235.83	6728.05	3097.47	12545.6	11780.6	12557.5	4678.71	9906.9	4954.55	19565	5049.49	4018.82
CXADR	1295.53	1696.42	1258.62	744.944	1900.74	2521.84	4620.16	76408.4	105845	25265.8	37724.8	10344.4	92786.6	42515.5	7180.7	2943.68	32846.8	1477.22	1392.16	498.932	242.312	1549.61	1807.71	26044.2	3453.42	17764.3	26326.7	32244.1	7808.53	2396.55	17622.4	1811.09	2319.54	1878.22	1330.33	2118.03	2572.75	2753.48	2548.45	1871.71
LCN2	19759.4	7641.89	4887.14	4945.56	7389.32	15201.8	2615.58	4686.57	17216.2	8669.17	3843.57	4968.89	3744.51	11728.9	7526.16	8941.62	7711.03	3659.88	4180.11	1949.29	2485.06	4845.26	3467.65	5208.82	6222.86	3886.06	8013.95	8621.86	4214.99	2640.16	3025.35	3434.78	12841.2	15610.5	1999.2	17085.6	10621.4	5517.58	16871.2	14781
S100A12	1941.12	1279.45	566.926	1984.76	13589.6	2252.23	2045.5	677.864	25602.1	535.703	610.766	1013.05	1881.3	19054.6	642.123	4477.68	1628.77	1506.48	685.43	479.569	1369.21	2391.76	2236.6	9522.43	33679.5	1347.2	682.391	675.996	9303.29	1280.75	4208.81	1442.91	20017.3	39042.9	5128.53	33119.8	4679.61	1937.35	15493.9	13355.8
MRPS36	6446.34	7333.82	6514.78	5556.05	6676.2	4466.14	2590.55	3403.63	3558.46	3308.04	2184.43	4295.68	3119.92	3736.84	3297.62	2959.7	3880.68	6025.69	4188.98	6851.71	7985.04	6704.18	1557.72	2057.54	4903.97	2066.93	2569.91	1740.2	3096.53	4252.91	3728.03	8157.16	8636.7	7489.16	8691.38	6474.5	2232.2	12189.5	3074.71	2773.22
COG7	6206.55	6648.92	5961.17	10439.1	6938.35	5510.48	2615.25	4311.8	3446.91	9940.93	14503.3	13638	4324.26	3902.54	4991.66	3788.87	4645.8	7560.93	6307.48	7889.92	5111.83	9172.02	7060.05	15181.6	13517.1	10019.2	18093.5	17569.5	9598.74	4844.33	13662.1	6002.07	7566.83	5699.98	4724.29	6555.88	7592.33	8196.08	6050.76	6664.85
EWSR1	13808.9	11657.3	12950.2	7980.18	12071.9	10863.2	4241.92	7685.66	11032.5	4838.03	4957.97	4416.86	7168.54	7612.77	4217.39	6850.76	6749.86	14198.5	9603.68	7498.47	13417	8862.62	5144.02	4741.08	4967.43	6248.81	3845.61	3682.45	8841.06	10048.1	4499.85	9136.01	9439.3	12986.1	17237.5	12994.8	5270.52	13078.8	11120.1	10184.1
GSTM4	6163.16	1765.86	1630.66	9090.27	1753.39	1267.8	2131.2	1942.92	2145.27	2936.51	3638.54	3850.16	7505.25	324.894	3767.95	4355.46	1533.55	4857.53	18258.6	1132.05	873.447	3320.96	3528.89	5041.98	1152.27	4408.49	3975.86	2742.02	4370.58	6578.79	493.376	14849.1	544.206	16004.2	12651.5	17155.1	4102.93	3683.68	6566.93	12200.3
LMNB2	54903.3	53950.6	77609.3	61575.7	83056.2	27149.2	21951.8	28082.1	21359.8	22461.4	26574.2	19900.8	21734.2	36483.1	25874.2	26945	29466	91076.9	80850.7	50359.7	122135	100600	24630.5	34862.5	65321.7	33126.4	25420.4	22006.4	30397.2	34581.9	19224.4	84459.3	66288.9	86064	118594	82892	24677.2	104711	25797.8	29777.9
COL14A1	373539	298157	537756	604366	631127	257529	543717	362579	440729	354841	687213	466597	283358	310619	478883	531380	217364	712672	408662	353673	1.41071e+06	698313	351646	490414	410628	594341	1.01806e+06	587142	1.02043e+06	345967	2.39522e+06	588780	251693	764757	834094	483507	196480	163707	211319	211151
FMOD	76151.8	46635.3	148287	73236.9	99066	61532.2	128016	122867	56854.4	104414	271591	127309	54613	53296.1	53515.6	60739.1	37106.3	94677.7	83534.7	120911	290158	415412	123552	99088.1	217606	130529	406433	81578.3	166634	53446.8	188355	155582	107890	165713	240697	131136	117791	366528	57998.5	83637.5
DPT	138121	70266.5	213234	210873	178927	107627	216632	277544	136999	158668	320503	246806	169464	121108	267659	180200	138740	213443	190342	322098	620102	437506	187435	173582	404403	239362	384824	296126	369141	124734	604576	306805	179581	463651	375891	137379	99414.4	325229	163562	68998.7
NSUN2	9182.99	9253.31	12292.8	3088.79	11305.6	7790.38	5242.01	8062.31	5522.7	3062.55	5438.18	4593.22	5013	8314.58	4789.6	8452.07	7508.86	10357.7	11367	10366	7496.35	10110.1	6987.5	5795.55	7203.14	4640.36	5428.35	5694.92	6692.53	10701.7	4866.79	9581.22	13074.1	8917.47	10781.1	10553	9259.01	14892.6	12320.2	7326.67
TBL3	5642.22	4991.44	6220.37	5879.78	5501.79	5242.15	6307.09	4562.2	3413.88	4451.01	7961.11	5920.07	4223.04	3542.82	3099.1	4283.8	2935.66	6473.83	7714.2	10225.1	4596.76	9831.96	5451.51	7799.55	8149.42	12252.5	4911.61	9378.43	4891.96	2855.86	5523.94	6187.67	14282.1	5066.31	5045.51	6513.6	4720.23	4888.55	4273.14	3747.54
STX3	43059.9	62663.6	82836.5	63671.3	57879.3	37899.5	44744.6	44909.3	35908	46948	42756	41078.7	6770.34	33963.3	35187.9	40732.4	35137.3	63777.9	55802.9	111709	70771.3	130489	34099.8	46804.2	59178.5	40846.1	63940.4	28174.3	36126.2	44492.1	38560.9	98420.5	62181.3	71039.7	80579.3	78951.7	51212.9	101359	31198	50425.6
PABPC4	9950.3	8664.15	18107.7	14807.6	13503.1	12848.6	5013.82	11575.6	8435.85	5725.03	6442.9	6274.5	9689.12	9407.34	8468.35	10245.3	8840.67	12325.5	13917.6	13475.6	14852.9	14257.7	8467.97	9254.67	13673.2	8657.22	6746.93	7977.19	11135	8841.64	8566.2	13147.7	15744.4	13062.5	23711.9	15555.8	11312.7	13846.6	10625.2	10287.1
MTA1	3913.38	6752.11	5177.7	3777.99	3398.23	8677.12	9933.88	5306.44	7948.64	11095.5	9529.26	7345.59	8118.98	5455.51	5236.74	3082.46	3386.33	2522.04	2861.53	5778.37	7245.25	12817.8	13133.5	9615	12191	5430.91	10672.6	10121.9	6949.11	12941.1	3795.91	6489.13	3337.57	4346.12	5741.92	4445.18	5490.87	8430.59	5003.28	3020.48
FKBP5	10619	10957.1	24398.3	18659.3	16292.6	11733.2	12992.6	6065.05	7339.84	7465.59	12272.7	12875.8	9844.76	10474.8	5639.72	8447.01	13775.6	18715.2	18761	16709.1	13800.5	7717.81	10964.9	11569.6	7546.56	6277.44	7662.19	10680.7	6363.79	10240	5385.77	19356.5	23275.8	17978	16037	16061.9	19312.7	12834.7	9500.84	12687.7
CAMK1	3008.4	4365.07	4801.3	8740.6	7331.13	3785.76	3217.9	2676.9	1457.13	5249.38	2036.13	3625.59	2747.39	2027.04	4410.45	2372.89	2140.2	5940.23	6831.75	13028.6	6544.62	5915.02	4572.18	5960.54	9060.26	5412.89	6814.16	4209.96	1654.53	6769.44	2371.5	7605.97	6825.39	5216.5	4061.3	6396.6	4111.88	2680.54	4124.77	3613.25
TRIM29	33793.4	8813.2	9059.32	7068.75	8570.04	9680.28	3486.93	8916.54	23890.7	11713.8	4616.53	9578.85	29059.8	9327.6	16713.7	20032.6	17569.9	10174.6	4579.35	4547.97	5485.07	1055.44	4888.28	11873.7	16442.2	7015.12	6803.81	9671.48	20926.5	27621.4	8030.33	9217.37	6370.03	19127.4	17413	11765.3	20961.5	42394.5	21062.8	40608.4
BOP1	1455.38	2429.17	1931.43	1031.1	1911.41	2224.99	3260.59	7322.78	3420.45	4323.91	4685.45	4274.8	3789.86	3114.3	4783.79	2964.19	3024.6	1521.67	2520.86	2495.94	1208.9	1298.61	9333.37	6893.44	4751.24	6280.39	15273	5266.97	10684.8	2567.82	3884.47	864.905	1748.5	1683.03	1867.72	1600.68	3619.59	4675.33	3024.59	3124.12
DPYSL3	321069	170651	240078	310258	193155	145401	306844	121648	194212	345912	299556	293258	239970	228039	402960	209317	259152	285337	317483	139155	403672	168008	293293	237170	246830	282323	251253	223808	273360	142777	254393	223263	142932	184899	261750	208322	136215	131858	216668	153537
FXYD3	4595.56	4979.07	5158.44	6017.17	6365.54	2500.14	2676.7	2881.71	2494.1	2170.49	2543.86	3211.56	3257.95	2064.61	720.89	1820.37	2804.45	5037.49	4882.7	6514.27	2316.5	5164.37	1507.4	1196.75	636.448	1506.39	505.864	2251.3	1392.53	2939.57	2919.55	4229.67	6436.92	5500.7	5068.23	6808.18	4747.07	1050.97	2026.82	6700.57
IGFBP7	2790.47	2140.32	3693.53	2024.19	3415.32	3006.27	3448.15	2724.73	2845.95	2323.21	1264.21	3739.13	2254.28	2564.46	2665.55	2187.01	2453.13	2825.51	3319.45	2456.37	3629.18	3542.66	7825.12	6030.02	1259.2	2063.32	3158.37	5977.42	2979.22	3166.52	10166.4	3258.3	3001.15	2884.9	4048.74	3127.5	11023.1	6881.83	2995.25	3080.77
SRSF7	23708	25217.8	42927.1	25221.7	42534	16788.2	8973.26	17785.3	11797.7	7427.34	15099.1	4272.44	8399.52	15790.4	9881.12	13055.4	13922.6	34224.1	39098.1	42573.7	34504	48027.6	10210	8949.97	16290.7	8882.12	6282.79	6038.94	14891.1	12731.9	9230.45	41420.2	31308.6	42990.1	44783.6	45910.9	14903.4	37041.5	15408.7	11881
DBN1	6941.33	7725.19	7697.34	8921.26	7556.06	5762.14	10784.7	7596.46	8287.89	12222.6	11582.1	11122.4	8078.02	7259.98	9356.64	8335.93	5275.44	8292.08	7401.26	8134.06	12776	10849.5	13594.9	9823.16	13216.5	9605.51	12449.5	9342.39	12653.2	7433.26	15418.6	9120.71	8406.67	7467.03	12671.3	8119.67	5776.12	14000.6	8160.64	8093.8
HADH	60775.5	52995.9	26288.7	136457	47854.3	25798.1	36430.2	32057.6	24766	34929.1	42677.2	21196.2	19405.5	22950.3	21264.6	29733.6	27148.8	40559	36412.6	39392.9	28844.8	117383	34764.5	26431.3	34590	30413.9	33452.1	20039.4	24096.8	27113.7	37156.2	28703.8	209732	320222	37776.6	278101	35033.8	59018.9	20522.2	12774.1
PDS5A	3387.17	3713.07	5102.89	4462.5	5438.32	2933.18	3698.14	1812.91	2586.93	7586.31	3202.26	4685.75	6644.4	2240.48	7938.1	1536.36	1703.62	3561.46	3101.57	5557.79	4221.18	5845.11	12114.3	4510.24	5851.55	16101.6	6803.89	13949.5	6089.13	2443.12	2192.63	2735.49	4097.73	2816.91	4641.25	4068.32	2871.11	6484.49	2010.36	3277.69
COX20	14736.7	4812.46	32500.1	36319.7	23621.3	2359.08	2269.76	2812.47	4679.69	2951.9	2591.09	7338.47	3057	3196.85	4450.07	2654.18	2805.75	14387.7	3152.3	21035.8	1551.27	8136.68	4754.89	4537.05	1111.63	1182.07	7170.99	3089.44	1907.81	5287.28	5553.99	20850	36382.4	26201.9	26522	28863.7	4127.81	6300.4	4536.42	5376.65
NUP188	3607.7	3570.35	4366.33	5617.68	5316.09	3786.45	1936.24	2904.27	2896.24	869.36	838.813	1471.3	2378.55	2670	1604.74	4981.8	2661.27	4814.3	4551.84	5539	3874.34	4274.64	1923.59	2617.75	2024.32	1414.85	811.44	1249.89	6114.06	7943.21	1763.56	3807.36	7536.33	3491.73	4250.4	4224.43	6905.39	2670.65	5941.49	8981.87
KIAA1217	4275.74	4808.2	5296.44	4740.08	4540.08	7307.64	1100.45	3992.09	3815.62	2598.8	1017.98	2380.1	1869.32	4634.74	1700.26	5373.12	4210.44	6940.2	5672.14	3192.79	3672.98	2138.09	1470.46	787.818	2806.36	1427.68	3961.16	1262.92	1909.9	5221.42	1437.85	5142.92	4405.48	6018.58	6086.44	4906.85	5555.66	4298.93	3982.2	3611.48
ACBD5	2295.15	4822.24	3219.64	3829.28	3559.19	1860.81	2537.11	2392.66	1714.29	4499.93	4308.32	3351.88	2522.21	2464.45	1922.4	2148.22	2304.97	3164.67	3995.9	6387.14	3488.65	4208.31	3322	3555.21	3228.49	2832.19	2925.4	2202.06	3289.89	2148.69	5632.05	3222.66	4712.73	3477.37	2792.06	4246.68	3600.64	3843.02	5385.68	6182.13
RNF20	1026.45	2029.11	1524.29	1194.67	1385.2	4579.07	9367.89	3528.88	3860.84	18596.2	19226.8	21511.8	2243.63	2460.93	6360.96	6534.07	3310.59	31079.6	1611.37	23293.8	1990.67	1117.66	12545.7	20284.3	9108.62	6959.12	18223.3	21237.8	4149.6	1537.15	8200.89	1205.52	765.121	1491.61	936.341	2018.79	7615.01	4509.21	4433.18	2411.08
BROX	13292	14912.8	20786.5	14037.1	26065.5	12934.7	16157	10595.4	8481.91	16240.3	17338.1	17928.6	10471.9	11907.8	11203.5	10501	10945.4	15802.9	19229	28036	22497.6	26722.3	14722.9	14797.1	18531.9	15109.7	15509.9	14615.2	9498.72	14324.9	10643.1	17846.4	30596.3	25948	29154.4	19434.1	14445.7	42946.9	13897.1	16443.3
MBNL2	5660.59	5229.67	8833.45	8367.41	8058.17	2443.29	4129.49	2674.02	1796.05	5325.67	2259.61	5309.19	1313.96	3061.94	1763.67	2066.86	1865.51	7862.18	8529.16	9820.96	10369.3	6434.89	3797.75	4744.23	2436.28	2876.04	3181.3	3447.78	4665.55	1865.01	1304.85	9066.01	6457.74	8526.24	12440.3	9423.72	3261.78	4522.67	3285.39	10401.4
FAM160B1	2669.72	1413.76	773.461	10143.9	2710.68	3288.16	2052.45	3773.92	1819.08	8810.6	8245.32	6426.47	8328.15	1501.87	2527.51	2482.47	1587.53	728.034	1019.96	3519.2	2459.05	1188.51	10766.3	10915.4	9744.68	11424.5	8251.75	9313.47	6092.92	1745.47	8407.47	1036.03	1025.36	1257.66	769.447	1818.05	3148.96	3374.33	2699.51	2384.39
SIGIRR	107.555	931.2	548.505	186.63	618.371	762.592	1165.34	1617.26	346.921	816.941	1297.9	1030.13	1808.64	612.632	1276.86	708.7	978.454	955.731	897.796	3420.76	93.9218	2366.2	2414.32	763.013	2401.51	530.182	877.451	915.936	341.18	2631.62	631.897	520.021	1323.73	55.035	152.772	457.986	710.943	178.887	291.518	761.849
SCYL2	4372.16	6897.68	9942.14	7037.41	4627.65	9612.24	7144.38	4200.32	5547.38	4570.92	3528.66	4080.02	3394.27	5012.55	2451.06	9022.01	3574.66	8491.8	10738.1	13200.7	10938.9	15416.9	5643.78	4482.34	12117.2	2129.34	10071	4734.15	10466.3	6156.24	3104.82	11582.8	8362.67	7483.39	10782.8	10836.2	9682.46	12215.8	4187.5	3252.13
OLFM4	162066	83076.5	9340.59	23733.2	60516.5	97634.9	8127.55	3354.92	55837.3	8527.82	10658.6	12604.4	16179.4	35956.3	10942.7	25787.6	26787.7	25845.3	4599.61	1594.17	4733.49	4554.29	7178.89	6406.8	16371.6	16990.3	8078.54	15163.3	19251.1	9482.55	4447.1	7784.9	20183.2	55868.8	49687.5	45829	4416.8	7558.92	42154.5	73355.3
DHX30	2443.39	3549.15	3691.65	4417.89	3905.78	3389.09	2423.76	2787.13	2423.16	3845.94	2662.31	2128.82	4274.41	3504.91	2293.35	3074.59	3070.01	4574	3878.66	5923.45	4348.31	4108.13	2940.98	3988.87	17901.2	2895.63	5391.91	4364.21	7964.69	2749.09	6423.61	3893.55	4913.98	3413.83	3804.5	4142.81	4878.65	2929.47	2360.36	3990.75
MRPL21	5049.36	5183.83	19372.8	15727.4	4378.75	3271.33	16379.2	7891.05	6096.67	8364.08	14218	8638.17	8797.72	4536.13	7596.53	8521.41	6867.99	12960.8	11037.9	22085.9	33040.6	26698.3	11436	8562.81	14140.6	8112.29	12659.1	13810.3	8529.65	6827.27	25189.6	18506.8	15324.4	17370.9	17971.9	9145.34	7891.52	11610.2	5862.71	6780.56
LIMS2	18498.2	8473.05	8880.99	18469.9	11453.9	9400.21	17661.5	10963.9	15053.6	23761.5	36951.7	30245.5	17901.4	15405	25805.9	14143.9	17238.6	14859.2	14688.7	9383.7	24084	15714.5	24264.7	21228	18720.7	28545.3	30066.2	26770.2	17701.2	9750.07	14183.5	11468.9	10337	10115	13265.9	15978.2	9969.28	6129.77	14943.8	11404.7
PODN	3134	3792.63	8578.07	4660.41	4556.2	9004.8	19692.9	9281.85	5803.32	4651.14	13238.3	10557.8	6032.15	4894.16	6448.57	7874.41	4612.6	8902.68	4400.59	4879.68	19408.5	18281.1	6905.57	7575.24	26593.6	11392.3	28149.3	8534	20603.3	4211.63	15234.7	17814.7	2916.83	11653.5	10260	3006.16	5208.21	5400.56	2795.39	2863.35
PPFIBP1	7499.69	3881.75	8031.63	8694.32	6429.5	14489.2	25690.1	7052.37	1231.84	21354.2	9653.27	26378.5	1150.23	2667.67	3606.51	1551.21	1815.2	8817.02	5120.21	6928.52	13407.6	12711.7	25493.6	26509.8	25309.3	19562.5	42651.3	19909.9	7421.82	1347.25	8652.24	6822.26	6300.74	6275.09	4379.84	8806.41	11357.1	1707.86	1466.22	12297.9
CNPY4	4096.65	6554.8	3756.09	2736.88	4029.28	3246.56	8695.16	5389.13	4429.39	5797.38	6204.85	6877.49	3387.96	5065.63	3967.41	5699.98	3526.78	3392.48	2828.88	3311.35	7595.07	7440.57	9115.08	7073.78	12431.1	11325.5	12851.8	6466.88	5323.06	4649.96	7266.51	3862.27	2615.84	5018.6	6401.73	4348.83	3865.19	11335.1	3822.29	3072.54
TXNDC5	110106	128052	107815	56580.8	138573	43961.4	72814	57223.7	46851.1	44232	106064	22863.8	28558.9	46557.1	37240.4	54929.3	45451.1	91698.3	85032.7	139435	87649.2	190398	73486	45982.9	122491	74402.9	73541	26198.5	59610.2	73407.4	53738.9	112751	111300	124490	115271	170475	80540.1	290449	51920.4	41701.3
CHDH	11899.9	17724	5332.72	8324.53	6228.59	11102.3	3749.05	7288.07	11856.6	5961.25	8883.89	5067.75	6866.04	8883.28	6365.61	8112.45	14054.1	5331.22	7439.81	10583	3513.67	11045.2	8374.2	5570.56	4264.04	4923.11	3473.85	7163.89	5856.17	13322.5	7480.48	6340.61	26167.5	3743.46	3072.45	8987.73	14206.3	24489.9	9352.59	16742.4
GDAP1	3548.93	2461.55	3011.95	2944.94	1084.15	2975.58	7892.23	3358.35	2455.15	4633.16	6472.06	4941.52	3051.09	2811.33	3301.71	2475.3	2555.48	4452.73	4456.7	10692.8	7003.41	4177.03	7596.73	4329.49	9617.57	5633.31	4453.29	4705.66	1673.13	1499.82	2072.33	3471	2932.69	1525.36	2427.82	1134.23	2743.99	1896.91	1868.52	3431.21
PRUNE2	2992.54	3042.66	3209.28	4385.99	3681.3	2003.85	8158.6	8396.57	3527.05	4944.4	6093.98	4055.61	5114.53	2714.86	4684.71	7633.57	4003.18	4257.19	5115.87	3740.12	3929.75	3802.59	8152.08	5706.85	7237.53	7248.36	5470.74	3064.53	8811.13	4517	4289.22	4637.83	3783.06	2004.28	1962.94	4198.74	1884.11	3888.43	2124.65	2579.19
LMO7	1131.61	552.313	898.269	1026.92	401.44	5373.5	1624.32	6822.1	9300.18	5403.27	4225.14	5293.23	5532.61	8863.93	8882.51	2354.28	9022.98	503.636	316.245	323.697	876.172	586.794	2062.04	5669.01	4562	2328.3	4023.24	4411.77	3337.64	3038.22	405.449	1221.41	715.579	864.358	865.072	230.048	1781.56	2487.43	6676.73	1488.09
SEPTIN8	9668.61	9210.13	9535.15	9467.77	8766.5	5721.62	5247.1	5085.35	3962.61	7139.93	3901.63	6397.78	8531.47	3597.36	5146.77	3556.39	5614.04	16146	15902.9	10712.3	13683.5	7805.07	7659.83	7623.31	3636.68	7447.5	7804.81	14451.2	4364.3	6087.66	12656.6	11148.3	8691.8	6379.07	6993.84	4203.87	3397.84	7228.95	8934.39	5350.73
ANP32B	6419.49	8724.27	15281.8	9215.8	10322.4	5809.61	1224.08	2343.9	3714.46	469.473	3.05199	128.926	4851.76	3852.62	1500.99	2617.06	2448.35	10439.1	10346.1	7493.26	6168.68	3509.16	1712.39	505.895	229.791	1135.37	411.111	269.117	3337.94	5109.98	2338.02	10720.4	8941.22	12058.9	14254.6	10886.2	1417.56	3442.18	4021.85	9216.51
NECTIN2	2158.35	3488.57	4678.95	3562.78	4138.39	2620.37	1994.47	2711.48	2457.39	2817.04	2612.43	2305.37	2928.51	2886.73	2213.68	2957.5	2861.47	3094.36	3726.77	1822.13	3137.37	4663.55	3322.13	2217.53	3025.98	2041.51	2679.44	1595.62	2254.75	5916.51	1945.79	4248.94	5164.73	4087.24	3452.78	4634.97	3789.88	5157.92	3781.59	4081.06
TFG	11277.4	9980.18	14207	5004.48	14893.1	8190.34	5341.17	8516.11	8435.31	4736.16	4752.22	4154.17	2274.76	8251.62	7575.26	8307.04	7809.86	11053.4	13741.1	13215.7	8199.57	14952	4286.63	2563.31	10948.7	6009.76	3081.21	1546.86	7443.47	12260.7	8664.78	16211.8	14924.5	19973.6	7394.31	16256.5	9670.91	17835	7961.9	5274.28
LPP	102784	52839.7	85013.7	98383	102319	75270.8	190107	68312.8	110576	190358	149639	188825	98867	111480	227281	108527	107220	90658.5	113806	66058.3	166441	108286	156906	194367	166452	187611	174207	134453	168428	72950.8	135204	92747.8	67007.2	86060.3	149519	119262	71758.7	50332.3	90381.5	80878.9
MYDGF	37381	55849.3	68411.4	21108.7	68104.8	18510.5	11658.6	23316.7	16294	6760.95	9624.05	2205.39	14087.3	20932.2	11752.7	19756.4	18599.7	55200	57883.2	51621.2	43172.6	56375.3	10092.8	5474.86	21196	9284.51	3497.57	2438.97	19022.6	35583	15470.5	85950.7	61696.6	71156.9	35804.8	61461.4	21807.7	57689.8	19707.2	15402.1
DNAJC19	0.652234	0.765638	7653.4	4303.07	5692.19	5957.92	2523.72	2447.85	4441.14	3596.3	5272.87	4585.4	4077.2	2174.41	2095.71	3233.23	2757.46	6265.73	5506.9	9348.45	5488.02	5605.31	2939.9	5450.16	6702.28	13376.2	6016.24	5546.74	2895.33	5022.74	5385.26	6928.16	9236.2	5298.66	9594.89	4667.5	2982.76	15329.5	2164.62	3785.36
CHMP6	2676.92	2700.69	2673.51	2889.68	3292.68	1959.85	3039.68	3099.69	3258.13	5796.28	12047	3660.94	2646.36	3782.15	1949.71	3728.34	2238.65	3093.85	2512.93	4694.92	2041.19	3986.66	4715.6	7576.27	6378.72	5170.28	8859.45	4556.62	6425.84	4403.15	5356.45	2519.89	3282.59	2583.18	2587.45	2833.58	3085.86	3454.81	2677.77	2842.87
CRELD1	6002.48	4267.69	6134.58	6867.63	9960.25	3537.97	4343.39	3229.88	2646.19	2306.62	7788.29	5719.59	4622.96	3470.62	7039.77	2940.01	3594.88	9770.43	7687.15	9430.04	4692.16	13501	13419.5	20262.3	6340.89	6122.29	14026.4	20863.3	3453.35	4761.45	4429.23	9370.34	8915.77	6721.16	5066.59	7018.26	4826.67	2934.97	4756.6	3378.92
REEP6	2325.58	5402.75	2031.3	2226.51	2172.57	1615.02	433.981	2292.27	2122.42	2190.18	2472.72	2915.55	2124	1778.34	1427.14	1304.19	2186.82	2400.15	2810.99	2714.8	3080.09	2042.27	2120.95	1317.47	2008.75	1536.68	1232.32	1679.35	867.52	3078.16	1034.52	3045.6	2324.7	2125.72	4440.47	3136.31	3712.53	4103.85	1801.86	2251.57
DHTKD1	3666.58	9097.3	5079.55	7054.14	9683.99	5665.99	5404.2	6451.31	4702.39	2905.63	2880.03	7398.09	2070.79	5714.64	3087.13	5267.43	7037.94	3805.46	10760.7	3931.7	2816.16	9914.72	4421.22	2156.16	1431.32	3701.56	1687.03	4606.61	1914.91	5628.84	1220.52	9843.8	14144.1	6310.12	3736.64	8890.51	13356.1	4375.77	4608.22	6501.78
RBM17	4299.59	10081.5	8152.55	11600.6	8231.42	5921.21	11639.7	4516.68	5524.44	7264.9	16131.6	12208.7	7802.65	7449.06	6850.28	5009.06	5978.47	2855	1001.74	677.739	3252.07	12125.4	10623.1	4799.82	9944.52	3025.72	6994.12	2338.97	6236.72	8347.48	5490.78	2185.61	1457.39	3054.04	12308.6	2397.62	4943.42	5235.26	5587.8	5173.09
TRIM47	9459.7	4550.26	4578.18	9432.01	3244.95	4290.21	10332	6557.25	2481.65	7575.45	15276.4	9183.56	8160.86	4303.12	4283.95	4300.23	6023.14	9275.43	4550.45	4524.01	5762.73	4765.88	7743.1	7565.49	9024.38	6895.95	15895.6	7050.09	7130.02	3015.92	5460.27	4591.95	3896.56	3761.38	5091.06	4684.4	4201.6	2507.94	4102	2049.99
PRRC1	5738.69	7797.86	10296.9	8126.21	8855.14	8505.96	4561.08	4691.57	5756.42	2724.33	4394.94	4757.4	8018.4	7403.93	3826.4	4839.81	4991.65	9494.65	8479.36	5927.39	8236.42	5591.84	4443.64	4905.2	8178.7	5987.17	6009.97	5332.28	7461.01	13434.5	5420.88	9406.78	8068.35	10623.3	13028	8599.73	6169.03	9784.8	7057.96	8398.31
SFXN2	4464.3	5930.25	4165.33	7411.83	8358.8	3327.47	3518.5	4619.97	5019.19	4451.77	10575.6	4892.51	2876.45	4631.81	4210.45	4851.65	5798.35	6605.14	6156.59	7053.72	3101.06	8139.71	4263.62	2942.93	3050.08	4196.27	2065.18	1416.42	2459.57	8392.16	3549.89	5075.69	15657.5	3955.54	6325.14	11863.3	5139.01	11932	4553.35	12074.4
COL21A1	23272.8	16952.2	58706.7	73804.3	64294.3	43404.7	24773.7	53182.4	36025	30960.9	50990	18952.4	33681.5	42298.4	71025.2	46333.4	59926	59274.3	59251.2	73314.6	151735	86599.3	47313.8	72754	60383.8	47094.1	36096.8	57625	52043.9	38719.4	72245	39633.2	69727.2	31176.4	56648.3	67404.9	38882.3	4860.48	62503	29173.6
ERGIC2	12490.2	7680.94	5996.39	5970.95	5797.76	5239.93	11765.7	13265.5	7375.5	25404.6	27102.2	32200.5	14638.6	6434.78	18953.7	15088.2	9814.95	5715.3	4596.91	5939.69	4371.26	7511.92	21648.9	24286.8	24289.9	17093.3	39696.7	37290.3	47273.2	8593.4	29709	4206.28	5955.32	3648.46	4613.61	6054.33	6213.23	4729.82	6205.27	7507.36
MYCBP	4317.29	5057.32	5380.2	4639.74	5193.12	4745.61	1917.7	2834.2	6221.95	2145.08	2653.31	1522.86	2333.75	7055.5	2464.3	4605.93	3248.69	5405.34	4698.97	4129.48	4510.95	3764.91	3410.45	2983.65	4807.28	4337.95	4386.87	2072.06	2178.21	5934.95	3656.07	4699.49	3641.16	6831.46	5241.25	6292.95	3472.38	9752.03	7321.02	3920.28
ZFYVE21	6361.85	3421.43	3338.89	6278.68	3954.25	3195.46	8169.95	3275.03	5001.23	8107.16	2351.23	5193.35	2155.72	5723.7	4628.85	2023.86	3679.41	4879.4	6833.84	4062.14	5778.09	4004.27	11106.6	7713.54	6236.74	7974.06	5972.98	11324	1549.78	1721.81	2860.81	4534.57	4681.9	3377.57	3579.61	3651.75	3525.34	2733.31	2075.44	1922.38
TXNDC17	47428.8	36414.9	50188.1	47327.3	46878	37183.7	18819.1	23465	18639	11476.1	11766.9	10890.3	18772.5	24291.9	15481.4	29259.1	26976.1	35568.7	29969	23547.5	35677.4	20774.7	16436.9	12746.2	31067.9	22883.7	9379.35	11277.6	24074.2	27890.9	13657.1	55168.8	26500.2	54224.4	74196.5	37592	32014	24526.1	25292	21212.1
VPS25	6394.79	7010.09	10144.1	12138.8	7645.36	6883.17	15377.4	4411.39	5277.46	5835.65	6496.63	15597.3	4405.09	5519.55	5062.94	4132.99	5369.19	10430.5	10183.9	7122.39	10126	9045.96	23139.1	11904.9	27023.6	13618	47318.7	12246.2	4134.1	4809.34	2871.17	8538.41	10060.3	8973.89	7238.01	9255.13	5263.45	4313.4	4573.18	7644.75
ADI1	6310.19	6960.42	6818.56	3193.18	4472.64	2360.76	6152.25	2233.59	2863.33	10205.7	616.052	8536.88	5521.01	4269.39	5356.83	3637.7	4817.92	3674.58	5412.03	2587.98	4563.94	2995.39	2001.66	3056.84	1170.27	1629.97	1651.11	2698.7	3371.59	2730.2	1571.26	6538.99	3800.6	6285.15	6142.65	2838.52	1488.5	1754.17	2918.16	3983.29
SARG	6318.04	5105.58	5221.97	5680.87	2136.04	3318.99	1450.82	2594.52	1821.9	1640.95	1113.74	952.805	2300.18	2171.16	1505.06	1518.55	3492.56	3483.33	3454.21	3408.35	1712.55	2234.08	1724.62	812.902	1780.25	1487.77	1635.04	910.937	1201.09	3150.94	1384.46	5673.08	3576.99	4974.39	3592.97	3147.09	3138.59	2341.88	2191.08	2817.82
MAK16	3013.28	2565.92	834.877	5354.59	1109.95	7234.35	2274.19	1771.41	2812.06	3779.27	6421.49	6576.28	4322.89	3323.64	7845.67	3510.41	5973.45	4668.32	4732.03	1926.99	2032.25	5672.39	4127.98	5977.87	5732.15	4810.59	7324.18	6711.55	6272.52	2943.75	2416.04	1402.63	2061.85	699.428	1469.04	2272.06	5612.29	4067.81	1145.11	2985.15
NAA50	880.272	853.62	964.979	1162.36	1150.28	3129.48	14470.9	2431.77	6465.22	25850.5	37817.3	22124.3	5453.25	7065.99	11213.3	6460.15	4506.67	1165.27	604.751	1185.7	15251.8	12210.2	13128.4	23574.4	37626.4	21571.6	43905.7	28660.7	8051.88	2973.86	10432.9	511.643	1103.92	850.944	575.146	876.886	3605.7	8796.32	7175.39	2824.01
NAT10	7922.77	31831.4	7666.51	7656.29	8121.12	5231.57	3878.22	12545.1	45262	7520.73	4058.87	2536.7	4609.62	17530.9	25012.7	6862.01	31057.2	7178.02	6923.04	9134.92	5797.15	5585.64	3873.18	3408.29	10363.2	3820.67	2476	3155.36	6642.83	6969.94	5898.88	5167.02	7818.31	6478.36	7075.41	7421.89	4548.48	5233.99	8582.63	10147.1
VPS11	3581.79	2737.88	2304.64	4618.01	2469.83	3125.67	3108.12	2763.79	2317.05	2140.5	2248.31	1276.04	3394.91	2356.7	2353.01	2610.79	2465.23	2758.87	2425.93	2091.98	2381.09	2211.8	2639	2211.95	450.849	1712.04	1481	1006.14	1783.76	2656.91	2131.12	2344.43	3077.55	1608.21	2206.25	2434.11	3739.04	999.09	2599.7	2804
CHMP1A	4637.5	7430.32	8199.9	4628.85	7156.37	3241.9	3935.72	5830.84	5545.52	3500.65	8365.83	3459.57	2702.1	4624.28	4878.44	5173.28	4585.15	5312.98	6879.39	7718.35	7411.07	17717.2	6022.98	6884.97	8467.23	7789.92	4069.51	3429.88	4946.75	4710.37	4202.45	9832.04	7793.25	6566.84	10426.8	9834.32	8685.29	20758.5	5653.24	4073.18
TXNRD2	9027.55	20738.8	16943.1	20259.1	22403.8	4502.5	10086.9	5566.36	4180.17	11432.4	8125.34	6998.42	2372.47	5330.83	3302.34	5653.95	6282.64	17999.3	19573.7	32765	12230	32878.1	6800.81	5448.45	11703.3	5542.31	6429.07	4234.34	2895.57	6867.2	4394.58	21710	50523.7	16917.9	16071.1	23109.8	14791	24646.1	3847.94	12280.5
EXOSC4	2687.15	3278.37	6596.14	1919.17	6257.11	3655.55	1803.85	1548.44	1509.32	652.727	798.523	4308.28	1137.15	2256.23	605.712	1620.29	1512.87	4594.58	6655.57	3969.14	3809.45	4599.79	1716.03	1673.77	1008.98	1909.35	793.445	1216.85	716.244	1636.68	2107.19	7388.09	7828.77	6074.77	3442.74	5884.82	1956.86	3994.6	1893.93	1988.2
LANCL2	3844.55	3723.71	4713.54	5421.39	5381.23	2973.43	3428.13	2027.98	3292.85	5593.97	2808.8	2729.91	1534.45	6217.64	2235.2	2966.07	4910.68	6316.84	5952.1	7055.8	5729.14	4719.86	4193.47	7801.15	2022.43	3623	9819.06	4186.78	7437.19	6249.22	2022.56	4768.58	6921.84	5501.32	5902.52	5972.14	2174.36	2583.06	2977.14	6256.28
KLC4	3725.67	3483.83	4026.8	4985.83	5562.1	2031.61	1936.5	3482.09	4916.83	2686.99	6565.25	4187.38	1682.69	4754.81	1575.77	1531.39	5817.77	3586.56	4637.89	7738.9	3301.14	4124.97	7716.08	3988.1	4116.92	5541.99	6471.26	21293.9	3080.5	3405.52	24270.1	3365.86	4944.97	2706.84	4445.33	3074.9	2262.4	1641.96	3031.54	3365.05
ABHD10	8491.64	11502.3	7410.87	9496.84	10051.7	4963.5	5482.96	5153.75	4998.54	2321.31	1120.83	1590.05	2936.32	4681.35	2142.15	3869.28	5819.71	9780.14	12644.9	22462	11031.5	12050	2139.63	1490.17	2097.27	2281.93	2292.34	1153.24	2874.59	11659.8	5759.44	10905.5	24986.8	11471.2	12226.3	8386.69	6655.7	15741.4	2668.56	5562.59
DDX18	5541.04	4679.05	4250.27	4131.69	5679.88	4078.96	1580.31	2374.95	4315.06	1481.42	541.36	4929.69	2942.19	2113.02	1024.24	3741.65	2026.23	4950.61	5389.84	5424.67	3812.94	4590.49	3958.72	2187.69	1115.9	1863.06	5268.72	2358	1872.22	3501.16	1341.6	4156.19	6847.52	5999.04	4546.17	7884.98	2475.04	3644.26	4644.26	5579.28
ARL15	17607.9	35431.9	34094.2	5046.11	36544.7	2886.19	9015.14	2690.74	2927.22	11181.5	3103.54	10427.3	28040.3	2352.45	17979.1	20078.9	29502.6	37368	45664.3	32593.2	20515.8	9909.35	10084.9	2115	8979.12	6639.49	9543.31	12599.7	1537.74	3641.35	10643.2	46823.6	36515.8	48328.6	38182.2	35625.1	15238.5	2162.09	30825.8	22181.1
ACTR10	4796.48	5124.57	3049.51	5455.11	2222.32	2556.55	1511.04	3456.9	3982.57	4271.56	5052.35	2207.72	3903.08	2760.16	2805.22	1968.2	3007.36	4033.83	2898.27	3151.39	5776.72	1795.96	11577.3	5622.04	2198.75	19036	6446.81	3846.96	8773.58	3483.85	4869.26	3226.96	3654.18	2718.63	3473.98	2501.45	2832.79	2652.5	2851.11	2862.93
MRPL15	3544.21	4662.46	5793.64	5046.64	5910.01	4286.21	3125.31	2886.22	2635.58	1150.4	3963.69	501.621	3184.67	1710.75	871.95	2196.65	2578.6	5421.32	5420.87	10142.2	3909.04	8400.95	1289.63	1101.05	1511.01	2994.25	962.813	1317.62	1268.52	2256.22	2930.51	5479.04	10601.4	4944.43	6401.15	6640.25	6115.13	10899.6	1958.88	2563.85
THYN1	7576.46	10076.9	14792.9	6676.94	7254.33	7394.12	5729.6	5096.88	6500.66	2663.06	7553.57	2110.92	4652.19	5438.66	3002.58	4268.3	8736.23	12384.9	13589.2	12569.5	10321.4	20743.2	5547.97	6110.76	9829.78	5384.33	3581.96	5124.4	3533.08	6677.93	6392.4	14720	16321.1	10618.1	19241.3	13646.6	9147.25	25948.8	4960.12	5074.31
RCC2	11751.8	12319.8	19199.1	15044.2	13613.6	10349	8981.66	7433.03	7776.55	8835.94	9003.49	7910.47	8731.1	8416.72	6398.65	8947.69	7403.8	15117	13472.5	8845.54	12578.7	11792.5	11012.2	12337.9	7313.03	11004.1	7589.82	10804	6926.16	7684.93	4543.93	11191.7	20938.9	14285.7	21438.7	13016.4	9826.69	14294.6	8496.71	11628.6
CTSZ	5456.24	15708.6	23530.4	27019.6	18586.7	7299.65	4781.51	11261.4	9607.29	9199.71	6517.36	4937.14	11354.1	11069	6527.74	13092.8	11282.8	17807.5	13765.4	18017.2	21115.4	27083.6	4682.4	6160.06	12427	5368.37	4913.14	6547.91	9485.9	13906.8	9775.68	18942.8	24492.8	20969.3	25924.1	22701.4	6072.32	26867.2	9478	14112
TJP2	4708.77	6239.37	8879.56	4867.36	7772.46	5957.32	6763.78	4689.46	4365.25	4699.8	4313.49	528.687	4315.28	3592.48	3055.07	3975.86	3003.05	7862.62	6947.89	5541.31	5435.22	5381.31	1877.26	3641.7	5074.46	1253.75	5176.73	1031	4488.95	3449.01	4407.62	10602.1	6777.16	7867.64	6093.99	7615.42	3635.83	7180.21	4220.29	4834.24
NIPSNAP3A	20078.1	17943.5	22850.6	15783.3	25568.2	10865.3	12870.9	21464.1	17111.6	16531.5	15641.9	19593.2	9408.93	13728.6	14065.4	13597.8	15452.5	21967.5	18639.5	21364.8	31314.9	39413.9	11173.8	14462.5	7980.75	10695.5	13948.6	16919.7	19799.3	16513.2	20794.2	20987.5	43644.1	34346.6	30245.7	29273.9	13357.8	33720.2	12472.1	9664.44
BAIAP2L1	1801.62	2742.82	3292.3	2966.58	3410.49	979.67	882.254	1730.64	1106.63	1587.64	687.593	1581.92	1677.75	948.079	1855.97	688.983	1039.54	2025.97	1787.01	3455.19	1292.95	2422.46	1592.02	919.698	961.631	1668.93	1713.27	1748.25	566.659	1251.38	685.805	2804.68	1966.81	2917.48	1996.82	3515.66	3144.34	2244.62	2470.49	1790.46
MRTO4	3152.16	3163.47	4266.01	1602.85	1999.92	8567.28	6109.78	7473.76	11188.7	6952.54	4777.55	17154.5	10219.1	9632.23	9485.93	7031.26	10305.7	2489.74	3738.87	6522.52	1962.5	2128.73	4112.18	6985.04	7719.63	3516.79	9944.39	7682.42	3047.02	9578.58	10489.4	3694.19	2491.31	2084.42	1786.59	1667.58	4907.44	5721.21	4433.91	5103.93
NUDT5	9009.78	7728.99	11619.4	6353.45	11816.6	9010.46	2607.65	5943.85	3842.11	3419.38	2396.61	1282.22	5845.94	5898.66	3347.04	6121.92	4117.3	7993.23	7316	4675.06	6400.65	4448.97	3796.41	1929.92	5445.45	4107.09	1450.47	2539.74	6209.59	5956.52	2568.71	10547.1	5728.25	12980.9	14362.8	8798.04	4609.59	6824.23	4733.87	6589.62
GTF3C4	6470.95	2131.99	2555.98	3408.04	3104.06	1490.87	4626.2	3012.65	5592.94	11175.6	11770.5	7915.47	8528.25	8190.73	3965.44	8655.34	1883.28	3299.42	2774.11	3932.56	2333.27	3033.47	12568.3	15916.1	15452.7	11199.6	9635.07	13405.2	8731.35	1997.48	10743.2	2527.02	3218.32	1797.36	2345.6	2667.75	2373.92	3457.2	2069.15	3053.77
ACAD8	12200.1	39939.7	19781.5	20739.9	16498.2	11567.9	11162.6	10995.7	10014.3	22220.1	37869.9	13561.2	16322.7	13468	10651.5	12976.2	43494.5	22745.2	21780.3	29320.4	10378.9	42070.3	16237.8	8826.38	10882.5	5910.32	7053.31	9872.15	6758.12	15132.4	72448.8	32437.1	55562	15654.5	29759.1	46571.1	49231.3	65348.3	11909.7	15359.2
AGO2	5268.02	5276.08	3348.24	5905.24	3857.28	3443.09	6003.09	4854.89	4428.25	6506.2	7554.25	6503.25	5400.57	4806.31	5787.38	4206.33	2552.82	8131.33	6714.29	5950.95	9362.36	4167.94	6122.87	8644.87	1147.64	9461.9	5184.82	5429.72	3600.29	2737.84	9121.01	2484.15	5954.57	4077.94	6315.35	4609.55	3710.19	1042.85	3753.65	3661.01
PYCARD	5277.29	3857.5	5324.66	3933.89	7043.29	6162.27	426.013	1948.31	3056.21	629.46	952.44	2125.91	2968.25	2598.32	1738.79	1202.29	1073.59	4877.58	3666.94	1634.96	5051.14	1485.74	359.795	893.818	2147.24	1061.2	433.929	384.455	2119.76	2358.79	1093.22	4806.44	2811.09	7794.44	5917.09	6125.35	1312.87	2343.12	3325.47	3704.62
PRPF19	33864.4	34959.6	39109	23854.4	38140.4	26264.4	17309.9	24493.3	17061.2	20486.7	22671	20177.7	20430.7	20876.6	15998.4	22846	18509	34744.6	36336.1	39681.7	33358.1	53203.1	25105.6	24835	22117	24318.2	19024.1	24648.1	23395	22624.5	18695.8	37086.1	38815	36894.1	39053.7	36706.9	28162.2	42390.5	22974.3	18770.9
LRCH1	5898.45	5541.99	4730.75	7882.39	4081.83	10259.9	6384.14	4943.46	11983.9	19803.4	11841.8	9349.97	13924.1	9466.71	6887.31	3146.83	14792.1	5538.39	3651.41	4149.53	6332.75	4039.39	12899.8	16818	24666.2	8992.87	8747.95	28638.7	13941	8334.8	17829.9	4741.86	6175.52	4066.76	5650.83	4106.13	7007.79	7191.23	6162.11	6150.86
SF3B6	7028.08	6382.2	10027.1	5459.47	11356.7	6548.19	4406.66	5224.18	6225.61	10331.5	4359.31	6448.22	3373.02	6158.11	3673.28	6550.37	6599.75	9613.99	12334	9830.08	8003.27	11528.5	3523.74	13001.5	5854.51	4779.53	4173.04	3214.92	4099.39	11167.7	3573.53	8898.27	11969.2	10377.1	8249	11595.3	9535.57	21971.2	6699.84	5087.67
RABGAP1	5412.16	3714.59	3616.88	6951.47	6115.52	4663.72	4484.19	4681.87	3143.69	11133.7	2859.29	4838.42	4872.33	5410.31	6080.92	4358.72	5924.91	5869.54	6182.09	6930.75	6515.59	5252.77	10370.1	3576.42	11623.5	5424.99	18674.1	12311.3	4056.76	3929.21	3071	5174.11	4403.79	3945.03	4230.05	4601.51	5079.54	3240.59	4536.33	3258.74

## Sheet: DEG pvals
DEGs	DEGs_Pval
TK2	0.0392561
NDUFS8	0.0170986
SCD	0.037011
NDUFAB1	0.0189314
HNRNPDL	0.0492302
HSPA12A	0.0232763
KDM1A	0.0232903
SORBS3	0.00793742
PLOD3	0.00668414
TACC1	0.0324567
RBBP9	0.0223396
PTBP3	0.0273439
C1R	0.0159588
HLA-A	0.00793142
S100A8	0.013429
RPLP2	0.03626
S100A9	0.022602
CTSD	0.0422689
SOD3	0.0187032
CTSG	0.0116293
SNRPB2	0.0133532
PYGM	0.0146557
DEFA4	0.00633614
ARSA	0.0411876
ST6GAL1	0.0300559
GLB1	0.032644
YBX3	0.0459845
LMNB1	0.0414526
OGN	0.0255466
GCSH	0.018914
CDK2	0.0291452
S100P	0.0483737
GCA	0.00929446
LAP3	0.02425
AQP1	0.0398098
ATP5F1D	0.0124743
LRPAP1	0.0324495
SLC7A1	0.0373392
HNRNPH3	0.0375573
S100A11	0.0370695
GBP1	0.0159239
FDFT1	0.0346569
MDH2	0.0208045
CSNK1D	0.0281846
FNTA	0.0182354
PPM1F	0.0494869
LUM	0.0114592
PRELP	0.0271586
YARS	0.0229488
NAP1L1	0.0235794
SYNJ2BP	0.00625717
RAB4B	0.0114851
HSPE1	0.0423866
LYZ	0.029224
SNRPF	0.0247641
CXADR	0.0375741
LCN2	0.00416511
S100A12	0.0289355
MRPS36	0.0262267
COG7	0.00937198
EWSR1	0.0337903
GSTM4	0.00184062
LMNB2	0.0380918
COL14A1	0.0261253
FMOD	0.0356376
DPT	0.00909916
NSUN2	0.00302257
TBL3	0.0430682
STX3	0.0335598
PABPC4	0.0145877
MTA1	0.042465
FKBP5	0.0213763
CAMK1	0.0224176
TRIM29	0.0283513
BOP1	0.0399346
DPYSL3	0.0446589
FXYD3	0.0460407
IGFBP7	0.0488656
SRSF7	0.0478599
DBN1	0.031241
HADH	0.012885
PDS5A	0.0313024
COX20	0.0274006
NUP188	0.0178236
KIAA1217	0.0353741
ACBD5	0.0243541
RNF20	0.0246475
BROX	0.00457988
MBNL2	0.0248432
FAM160B1	0.0151588
SIGIRR	0.0193242
SCYL2	0.0241409
OLFM4	0.0402348
DHX30	0.0276036
MRPL21	0.0218977
LIMS2	0.0268611
PODN	0.0192874
PPFIBP1	0.0297609
CNPY4	0.0315713
TXNDC5	0.0342152
CHDH	0.0403459
GDAP1	0.0067921
PRUNE2	0.0102557
LMO7	0.0211958
SEPTIN8	0.0181099
ANP32B	0.0341906
NECTIN2	0.00148709
TFG	0.0197154
LPP	0.0420431
MYDGF	0.0413387
DNAJC19	0.0139073
CHMP6	0.0332622
CRELD1	0.00294416
REEP6	0.0371702
DHTKD1	0.0132317
RBM17	0.0299485
TRIM47	0.0317985
PRRC1	0.01342
SFXN2	0.0048368
COL21A1	0.0297914
ERGIC2	0.00802216
MYCBP	0.0231687
ZFYVE21	0.037241
TXNDC17	0.0240883
VPS25	0.0442476
ADI1	0.0158061
SARG	0.0491521
MAK16	0.029211
NAA50	0.0267053
NAT10	0.0325518
VPS11	0.0354874
CHMP1A	0.0146504
TXNRD2	0.029145
EXOSC4	0.0381608
LANCL2	0.0331522
KLC4	0.0279906
ABHD10	0.0476966
DDX18	0.0231368
ARL15	0.0204234
ACTR10	0.0233644
MRPL15	0.0149276
THYN1	0.00463862
RCC2	0.0249666
CTSZ	0.0344027
TJP2	0.0466041
NIPSNAP3A	0.0365294
BAIAP2L1	0.0169027
MRTO4	0.031684
NUDT5	0.0173055
GTF3C4	0.00490589
ACAD8	0.0332045
AGO2	0.0387993
PYCARD	0.0273516
PRPF19	0.0452446
LRCH1	0.0466775
SF3B6	0.0267981
RABGAP1	0.031189

## Sheet: Target labels
V_1	V_2	V_3	V_9	V_15	V_19	V_21	V_28	V_31	V_32	V_34	V_36	V_38	V_40	V_41	V_42	V_44	V_6	V_7	V_10	V_12	V_14	V_22	V_24	V_25	V_26	V_27	V_33	V_37	V_43	V_46	V_4	V_5	V_8	V_11	V_13	V_17	V_29	V_30	V_45
NR	NR	NR	NR	NR	NR	NR	NR	NR	NR	NR	NR	NR	NR	NR	NR	NR	RD	RD	RD	RD	RD	RD	RD	RD	RD	RD	RD	RD	RD	RD	PR	PR	PR	PR	PR	PR	PR	PR	PR
