# Supplementary material for: A Boolean-based machine learning framework identifies predictive biomarkers of HSP90-targeted therapy response in prostate cancer
Source: Front Mol Biosci. 2023 Jan 19;10:1094321. doi: 10.3389/fmolb.2023.1094321 (PMC9892654; doi:10.3389/fmolb.2023.1094321)
Supplement: Supplementary file 2 [file Table3.XLSX]

## Sheet: 1
Var1	PScore
SORBS3	0.5425
SEPT8	0.52
CNPY4	0.505
ACTR10	0.505
SYNJ2BP	0.4975
IGFBP7	0.495
LANCL2	0.495
FDFT1	0.4675
VPS25	0.465
RBM17	0.46
AQP1	0.4125
NUP188	0.3825
CDK2	0.365
TACC1	0.3475
TRIM47	0.3325
RCC2	0.33

## Sheet: 2
Var1	Var2	PScore
RBM17	TRIM47	0.63
CNPY4	SEPT8	0.625
RBM17	VPS25	0.6025
SORBS3	FDFT1	0.6
SORBS3	RCC2	0.5975
IGFBP7	ACTR10	0.585
RBM17	ACTR10	0.58
AQP1	SYNJ2BP	0.5675
IGFBP7	CNPY4	0.5675
IGFBP7	NUP188	0.565
AQP1	SEPT8	0.5575
SYNJ2BP	LANCL2	0.5575
CNPY4	LANCL2	0.5575
CNPY4	RBM17	0.555
SEPT8	RBM17	0.55
TACC1	CNPY4	0.5475
SYNJ2BP	RBM17	0.545
AQP1	ACTR10	0.545
SYNJ2BP	SEPT8	0.5425
SORBS3	NUP188	0.54
NUP188	CNPY4	0.54
SEPT8	VPS25	0.54
AQP1	RCC2	0.54
SEPT8	RCC2	0.54
CDK2	AQP1	0.535
IGFBP7	LANCL2	0.535
AQP1	CNPY4	0.5325
CNPY4	ACTR10	0.5325
FDFT1	SEPT8	0.53
IGFBP7	SEPT8	0.53
SORBS3	VPS25	0.53
SORBS3	CDK2	0.525
SYNJ2BP	NUP188	0.5225
SORBS3	CNPY4	0.5225
SYNJ2BP	IGFBP7	0.52
SORBS3	TRIM47	0.52
IGFBP7	RBM17	0.5175
AQP1	NUP188	0.5125
TACC1	SEPT8	0.5125
SYNJ2BP	CNPY4	0.5075
FDFT1	LANCL2	0.5075
VPS25	LANCL2	0.5075
SYNJ2BP	ACTR10	0.5075
SEPT8	ACTR10	0.5075
TACC1	SYNJ2BP	0.505
SORBS3	IGFBP7	0.505
AQP1	IGFBP7	0.505
NUP188	LANCL2	0.505
CNPY4	RCC2	0.505
NUP188	SEPT8	0.5025
SEPT8	LANCL2	0.5025
TACC1	IGFBP7	0.5
VPS25	ACTR10	0.5
AQP1	VPS25	0.4975
SORBS3	LANCL2	0.4975
NUP188	ACTR10	0.4975
SYNJ2BP	RCC2	0.4975
SORBS3	AQP1	0.495
SORBS3	SYNJ2BP	0.4925
SYNJ2BP	VPS25	0.4925
AQP1	LANCL2	0.4925
IGFBP7	RCC2	0.4925
LANCL2	RCC2	0.4925
FDFT1	CNPY4	0.49
RBM17	LANCL2	0.49
FDFT1	ACTR10	0.49
SORBS3	RBM17	0.4875
LANCL2	ACTR10	0.4875
FDFT1	IGFBP7	0.4825
AQP1	RBM17	0.4825
SYNJ2BP	TRIM47	0.4825
CDK2	LANCL2	0.4825
IGFBP7	VPS25	0.4775
NUP188	VPS25	0.4775
SORBS3	ACTR10	0.4775
IGFBP7	TRIM47	0.475
SEPT8	TRIM47	0.475
AQP1	TRIM47	0.4725
CNPY4	VPS25	0.4725
CDK2	IGFBP7	0.47
SORBS3	SEPT8	0.47
ACTR10	RCC2	0.47
FDFT1	SYNJ2BP	0.4675
VPS25	RCC2	0.4675
FDFT1	RBM17	0.465
TACC1	LANCL2	0.465
TACC1	ACTR10	0.465
AQP1	FDFT1	0.455
CDK2	SYNJ2BP	0.4525
TRIM47	LANCL2	0.4525
TACC1	VPS25	0.45
TACC1	RBM17	0.4425
CNPY4	TRIM47	0.4425
FDFT1	VPS25	0.44
FDFT1	NUP188	0.4375
CDK2	SEPT8	0.4375
SORBS3	VPS25	0.4375
CDK2	CNPY4	0.4325
CDK2	TRIM47	0.4275
TRIM47	VPS25	0.425
TACC1	TRIM47	0.4225
CDK2	ACTR10	0.4225
NUP188	RBM17	0.4175
TACC1	FDFT1	0.405
CDK2	RBM17	0.405
CDK2	FDFT1	0.4025
CDK2	RCC2	0.4025
FDFT1	RCC2	0.4025
TRIM47	ACTR10	0.3975
TACC1	AQP1	0.395
RBM17	RCC2	0.3925
NUP188	TRIM47	0.3825
TACC1	CDK2	0.3775
TRIM47	RCC2	0.375
TACC1	NUP188	0.3725
FDFT1	TRIM47	0.3725
CDK2	VPS25	0.365
CDK2	NUP188	0.3475
NUP188	RCC2	0.335
TACC1	RCC2	0.33

## Sheet: 3
Var1	Var2	Var3	PScore
SORBS3	AQP1	FDFT1	0.6975
RBM17	TRIM47	VPS25	0.6925
AQP1	SEPT8	TRIM47	0.685
AQP1	ACTR10	RCC2	0.675
AQP1	CNPY4	SEPT8	0.6725
SORBS3	FDFT1	RBM17	0.67
AQP1	CNPY4	RCC2	0.67
AQP1	SEPT8	ACTR10	0.6675
RBM17	TRIM47	ACTR10	0.6675
SEPT8	RBM17	TRIM47	0.665
TACC1	RBM17	TRIM47	0.6575
AQP1	RBM17	VPS25	0.6575
SORBS3	FDFT1	ACTR10	0.655
CNPY4	SEPT8	RBM17	0.6525
TACC1	RBM17	ACTR10	0.6475
AQP1	TRIM47	RCC2	0.6475
SORBS3	CNPY4	SEPT8	0.645
AQP1	RBM17	TRIM47	0.6425
SYNJ2BP	RBM17	TRIM47	0.6425
SORBS3	CDK2	FDFT1	0.64
SORBS3	FDFT1	RCC2	0.64
AQP1	SEPT8	RCC2	0.64
TACC1	RBM17	VPS25	0.6375
IGFBP7	ACTR10	RCC2	0.635
NUP188	CNPY4	SEPT8	0.635
SORBS3	TACC1	FDFT1	0.63
CDK2	AQP1	ACTR10	0.63
IGFBP7	RBM17	TRIM47	0.63
CNPY4	RBM17	TRIM47	0.63
CNPY4	RBM17	ACTR10	0.63
SEPT8	RBM17	VPS25	0.6275
RBM17	VPS25	ACTR10	0.6275
SORBS3	CNPY4	TRIM47	0.625
AQP1	SYNJ2BP	LANCL2	0.625
RBM17	VPS25	LANCL2	0.625
RBM17	VPS25	RCC2	0.625
SORBS3	FDFT1	SEPT8	0.6225
TACC1	CNPY4	SEPT8	0.6225
AQP1	SYNJ2BP	ACTR10	0.6225
SEPT8	ACTR10	RCC2	0.6225
SORBS3	FDFT1	TRIM47	0.62
CDK2	AQP1	TRIM47	0.62
SYNJ2BP	SEPT8	RCC2	0.62
IGFBP7	RBM17	VPS25	0.62
IGFBP7	LANCL2	RCC2	0.62
CDK2	AQP1	FDFT1	0.6175
CDK2	AQP1	CNPY4	0.6175
AQP1	NUP188	CNPY4	0.6175
SORBS3	FDFT1	IGFBP7	0.615
CDK2	SYNJ2BP	IGFBP7	0.615
AQP1	NUP188	SEPT8	0.615
AQP1	NUP188	ACTR10	0.615
SEPT8	RBM17	ACTR10	0.615
CDK2	AQP1	LANCL2	0.6125
AQP1	SYNJ2BP	SEPT8	0.6125
AQP1	SYNJ2BP	TRIM47	0.6125
CNPY4	SEPT8	TRIM47	0.6125
AQP1	FDFT1	SEPT8	0.61
AQP1	TRIM47	VPS25	0.61
IGFBP7	NUP188	CNPY4	0.61
CNPY4	SEPT8	RCC2	0.61
NUP188	RBM17	VPS25	0.6075
TACC1	LANCL2	ACTR10	0.605
AQP1	SEPT8	RBM17	0.605
AQP1	SEPT8	VPS25	0.605
AQP1	SEPT8	LANCL2	0.605
FDFT1	SEPT8	LANCL2	0.605
CNPY4	SEPT8	VPS25	0.605
SORBS3	FDFT1	NUP188	0.6025
SORBS3	TRIM47	VPS25	0.6025
TACC1	CNPY4	TRIM47	0.6025
AQP1	SYNJ2BP	NUP188	0.6025
SEPT8	VPS25	RCC2	0.6025
SEPT8	LANCL2	RCC2	0.6025
SORBS3	AQP1	TRIM47	0.6
SORBS3	NUP188	CNPY4	0.6
IGFBP7	SEPT8	RCC2	0.6
IGFBP7	RBM17	ACTR10	0.6
CNPY4	SEPT8	LANCL2	0.6
RBM17	TRIM47	RCC2	0.6
SORBS3	CDK2	RCC2	0.5975
SORBS3	CNPY4	RBM17	0.5975
TACC1	IGFBP7	ACTR10	0.5975
CDK2	FDFT1	RBM17	0.5975
AQP1	CNPY4	TRIM47	0.5975
AQP1	RBM17	ACTR10	0.5975
AQP1	VPS25	ACTR10	0.5975
IGFBP7	NUP188	ACTR10	0.5975
SEPT8	RBM17	RCC2	0.5975
SORBS3	FDFT1	CNPY4	0.595
SORBS3	FDFT1	VPS25	0.595
AQP1	IGFBP7	NUP188	0.595
AQP1	CNPY4	LANCL2	0.595
NUP188	RBM17	TRIM47	0.595
SORBS3	TACC1	CNPY4	0.5925
SORBS3	FDFT1	LANCL2	0.5925
CDK2	RBM17	VPS25	0.5925
SYNJ2BP	RBM17	VPS25	0.5925
RBM17	ACTR10	RCC2	0.5925
SORBS3	AQP1	RCC2	0.59
SORBS3	NUP188	VPS25	0.59
TACC1	AQP1	SEPT8	0.59
CDK2	AQP1	SEPT8	0.59
AQP1	SYNJ2BP	RCC2	0.59
FDFT1	CNPY4	SEPT8	0.59
IGFBP7	NUP188	LANCL2	0.59
IGFBP7	CNPY4	SEPT8	0.59
TACC1	SYNJ2BP	TRIM47	0.5875
TACC1	CNPY4	RBM17	0.5875
CDK2	AQP1	VPS25	0.5875
SORBS3	FDFT1	SYNJ2BP	0.585
CDK2	IGFBP7	LANCL2	0.585
AQP1	TRIM47	ACTR10	0.585
IGFBP7	CNPY4	RCC2	0.585
NUP188	CNPY4	RBM17	0.585
NUP188	RBM17	ACTR10	0.585
CNPY4	RBM17	VPS25	0.585
AQP1	IGFBP7	ACTR10	0.5825
SYNJ2BP	SEPT8	RBM17	0.5825
IGFBP7	NUP188	SEPT8	0.5825
CNPY4	LANCL2	RCC2	0.5825
RBM17	LANCL2	ACTR10	0.5825
SORBS3	SEPT8	RCC2	0.58
TACC1	SEPT8	RBM17	0.58
CDK2	IGFBP7	ACTR10	0.58
CDK2	RBM17	TRIM47	0.58
AQP1	FDFT1	SYNJ2BP	0.58
AQP1	FDFT1	CNPY4	0.58
AQP1	FDFT1	ACTR10	0.58
AQP1	VPS25	RCC2	0.58
FDFT1	RBM17	VPS25	0.58
SYNJ2BP	IGFBP7	NUP188	0.58
SYNJ2BP	RBM17	ACTR10	0.58
IGFBP7	SEPT8	ACTR10	0.58
SORBS3	CDK2	CNPY4	0.5775
SORBS3	CNPY4	LANCL2	0.5775
SORBS3	RBM17	VPS25	0.5775
AQP1	LANCL2	RCC2	0.5775
FDFT1	SYNJ2BP	LANCL2	0.5775
FDFT1	SEPT8	VPS25	0.5775
IGFBP7	SEPT8	TRIM47	0.5775
CNPY4	RBM17	LANCL2	0.5775
SORBS3	SYNJ2BP	ACTR10	0.575
SORBS3	IGFBP7	RCC2	0.575
CDK2	CNPY4	SEPT8	0.575
FDFT1	IGFBP7	LANCL2	0.575
SORBS3	NUP188	RCC2	0.5725
SORBS3	SEPT8	TRIM47	0.5725
CDK2	AQP1	RBM17	0.5725
AQP1	IGFBP7	RCC2	0.5725
FDFT1	RBM17	TRIM47	0.5725
NUP188	CNPY4	TRIM47	0.5725
NUP188	SEPT8	RCC2	0.5725
SORBS3	SYNJ2BP	NUP188	0.57
CDK2	AQP1	RCC2	0.57
AQP1	SYNJ2BP	VPS25	0.57
AQP1	NUP188	RCC2	0.57
FDFT1	CNPY4	LANCL2	0.57
TACC1	AQP1	CNPY4	0.5675
AQP1	CNPY4	ACTR10	0.5675
IGFBP7	TRIM47	LANCL2	0.5675
RBM17	TRIM47	LANCL2	0.5675
SORBS3	CDK2	TRIM47	0.565
SORBS3	SYNJ2BP	TRIM47	0.565
TACC1	SYNJ2BP	RBM17	0.565
TACC1	IGFBP7	SEPT8	0.565
AQP1	LANCL2	ACTR10	0.565
SYNJ2BP	IGFBP7	SEPT8	0.565
SYNJ2BP	IGFBP7	TRIM47	0.565
SYNJ2BP	CNPY4	RBM17	0.565
IGFBP7	CNPY4	RBM17	0.565
IGFBP7	SEPT8	RBM17	0.565
CNPY4	TRIM47	LANCL2	0.565
SEPT8	TRIM47	VPS25	0.565
TACC1	CDK2	ACTR10	0.5625
TACC1	IGFBP7	LANCL2	0.5625
AQP1	SYNJ2BP	CNPY4	0.5625
FDFT1	SYNJ2BP	SEPT8	0.5625
FDFT1	LANCL2	ACTR10	0.5625
IGFBP7	CNPY4	ACTR10	0.5625
SORBS3	CDK2	ACTR10	0.56
SORBS3	SYNJ2BP	RCC2	0.56
SORBS3	SEPT8	ACTR10	0.56
SORBS3	RBM17	TRIM47	0.56
TACC1	AQP1	ACTR10	0.56
AQP1	CNPY4	RBM17	0.56
FDFT1	CNPY4	RBM17	0.56
SYNJ2BP	IGFBP7	LANCL2	0.56
SORBS3	CDK2	NUP188	0.5575
SORBS3	CDK2	VPS25	0.5575
TACC1	IGFBP7	CNPY4	0.5575
TACC1	SEPT8	LANCL2	0.5575
TACC1	SEPT8	ACTR10	0.5575
AQP1	NUP188	RBM17	0.5575
FDFT1	NUP188	ACTR10	0.5575
FDFT1	RBM17	ACTR10	0.5575
SYNJ2BP	IGFBP7	CNPY4	0.5575
SYNJ2BP	CNPY4	SEPT8	0.5575
IGFBP7	SEPT8	LANCL2	0.5575
SORBS3	TACC1	ACTR10	0.555
SORBS3	AQP1	CNPY4	0.555
SORBS3	IGFBP7	NUP188	0.555
SORBS3	SEPT8	VPS25	0.555
SORBS3	RBM17	ACTR10	0.555
SORBS3	LANCL2	RCC2	0.555
CDK2	LANCL2	ACTR10	0.555
SYNJ2BP	IGFBP7	ACTR10	0.555
SYNJ2BP	SEPT8	VPS25	0.555
SORBS3	TACC1	RCC2	0.5525
TACC1	IGFBP7	TRIM47	0.5525
CDK2	IGFBP7	NUP188	0.5525
CDK2	CNPY4	RBM17	0.5525
CDK2	CNPY4	LANCL2	0.5525
AQP1	SYNJ2BP	RBM17	0.5525
AQP1	NUP188	VPS25	0.5525
SYNJ2BP	NUP188	LANCL2	0.5525
SYNJ2BP	NUP188	ACTR10	0.5525
SYNJ2BP	RBM17	RCC2	0.5525
IGFBP7	VPS25	ACTR10	0.5525
CNPY4	VPS25	LANCL2	0.5525
TACC1	AQP1	SYNJ2BP	0.55
TACC1	CNPY4	ACTR10	0.55
FDFT1	NUP188	SEPT8	0.55
SYNJ2BP	IGFBP7	RCC2	0.55
IGFBP7	NUP188	RCC2	0.55
IGFBP7	CNPY4	LANCL2	0.55
CNPY4	TRIM47	RCC2	0.55
SORBS3	SYNJ2BP	SEPT8	0.5475
SORBS3	NUP188	LANCL2	0.5475
SORBS3	CNPY4	RCC2	0.5475
TACC1	SYNJ2BP	SEPT8	0.5475
TACC1	TRIM47	LANCL2	0.5475
CDK2	FDFT1	IGFBP7	0.5475
CDK2	TRIM47	VPS25	0.5475
SYNJ2BP	IGFBP7	RBM17	0.5475
SYNJ2BP	TRIM47	RCC2	0.5475
IGFBP7	SEPT8	VPS25	0.5475
NUP188	VPS25	ACTR10	0.5475
SEPT8	LANCL2	ACTR10	0.5475
SORBS3	SYNJ2BP	LANCL2	0.545
SORBS3	VPS25	ACTR10	0.545
SORBS3	VPS25	RCC2	0.545
TACC1	SYNJ2BP	ACTR10	0.545
CDK2	RBM17	ACTR10	0.545
AQP1	FDFT1	TRIM47	0.545
AQP1	IGFBP7	CNPY4	0.545
FDFT1	IGFBP7	SEPT8	0.545
SYNJ2BP	NUP188	CNPY4	0.545
IGFBP7	TRIM47	ACTR10	0.545
NUP188	CNPY4	LANCL2	0.545
SORBS3	RBM17	RCC2	0.5425
SORBS3	TRIM47	RCC2	0.5425
TACC1	NUP188	CNPY4	0.5425
CDK2	FDFT1	ACTR10	0.5425
CDK2	SYNJ2BP	SEPT8	0.5425
CDK2	SEPT8	RCC2	0.5425
AQP1	FDFT1	LANCL2	0.5425
AQP1	SYNJ2BP	IGFBP7	0.5425
AQP1	VPS25	LANCL2	0.5425
SYNJ2BP	NUP188	RBM17	0.5425
IGFBP7	VPS25	LANCL2	0.5425
NUP188	LANCL2	ACTR10	0.5425
VPS25	ACTR10	RCC2	0.5425
SORBS3	CDK2	IGFBP7	0.54
SORBS3	CDK2	LANCL2	0.54
AQP1	IGFBP7	TRIM47	0.54
FDFT1	SEPT8	RCC2	0.54
IGFBP7	TRIM47	RCC2	0.54
NUP188	CNPY4	ACTR10	0.54
TACC1	AQP1	VPS25	0.5375
TACC1	IGFBP7	NUP188	0.5375
CDK2	TRIM47	LANCL2	0.5375
AQP1	FDFT1	VPS25	0.5375
SYNJ2BP	NUP188	SEPT8	0.5375
SYNJ2BP	CNPY4	ACTR10	0.5375
IGFBP7	RBM17	LANCL2	0.5375
NUP188	SEPT8	VPS25	0.5375
CNPY4	RBM17	RCC2	0.5375
SORBS3	TACC1	TRIM47	0.535
SORBS3	NUP188	SEPT8	0.535
TACC1	SYNJ2BP	IGFBP7	0.535
TACC1	SYNJ2BP	CNPY4	0.535
CDK2	AQP1	SYNJ2BP	0.535
FDFT1	SYNJ2BP	NUP188	0.535
FDFT1	SYNJ2BP	RBM17	0.535
FDFT1	IGFBP7	ACTR10	0.535
FDFT1	NUP188	CNPY4	0.535
SYNJ2BP	ACTR10	RCC2	0.535
NUP188	SEPT8	RBM17	0.535
SEPT8	TRIM47	RCC2	0.535
SORBS3	TACC1	SEPT8	0.5325
SORBS3	NUP188	RBM17	0.5325
SORBS3	NUP188	ACTR10	0.5325
CDK2	AQP1	IGFBP7	0.5325
FDFT1	SYNJ2BP	IGFBP7	0.5325
FDFT1	SEPT8	RBM17	0.5325
SYNJ2BP	RBM17	LANCL2	0.5325
IGFBP7	CNPY4	VPS25	0.5325
SORBS3	AQP1	ACTR10	0.53
SORBS3	IGFBP7	CNPY4	0.53
SORBS3	ACTR10	RCC2	0.53
CDK2	FDFT1	SEPT8	0.53
CDK2	LANCL2	RCC2	0.53
SYNJ2BP	SEPT8	TRIM47	0.53
SYNJ2BP	LANCL2	ACTR10	0.53
NUP188	RBM17	LANCL2	0.53
SORBS3	CNPY4	VPS25	0.5275
SORBS3	VPS25	LANCL2	0.5275
SORBS3	LANCL2	ACTR10	0.5275
TACC1	AQP1	IGFBP7	0.5275
TACC1	SEPT8	RCC2	0.5275
CDK2	SYNJ2BP	TRIM47	0.5275
CDK2	IGFBP7	SEPT8	0.5275
FDFT1	SEPT8	ACTR10	0.5275
SYNJ2BP	SEPT8	LANCL2	0.5275
SYNJ2BP	LANCL2	RCC2	0.5275
IGFBP7	VPS25	RCC2	0.5275
IGFBP7	LANCL2	ACTR10	0.5275
SORBS3	AQP1	RBM17	0.525
TACC1	CNPY4	LANCL2	0.525
TACC1	SEPT8	VPS25	0.525
AQP1	IGFBP7	SEPT8	0.525
SYNJ2BP	VPS25	LANCL2	0.525
IGFBP7	NUP188	RBM17	0.525
IGFBP7	CNPY4	TRIM47	0.525
NUP188	SEPT8	LANCL2	0.525
NUP188	SEPT8	ACTR10	0.525
CNPY4	SEPT8	ACTR10	0.525
CNPY4	TRIM47	ACTR10	0.525
LANCL2	ACTR10	RCC2	0.525
SORBS3	CDK2	SYNJ2BP	0.5225
SORBS3	SYNJ2BP	RBM17	0.5225
SORBS3	IGFBP7	TRIM47	0.5225
SORBS3	NUP188	TRIM47	0.5225
TACC1	TRIM47	VPS25	0.5225
TACC1	TRIM47	ACTR10	0.5225
CDK2	AQP1	NUP188	0.5225
CDK2	FDFT1	LANCL2	0.5225
CDK2	CNPY4	TRIM47	0.5225
FDFT1	IGFBP7	CNPY4	0.5225
SYNJ2BP	IGFBP7	VPS25	0.5225
SYNJ2BP	CNPY4	RCC2	0.5225
NUP188	VPS25	LANCL2	0.5225
SEPT8	RBM17	LANCL2	0.5225
SEPT8	TRIM47	LANCL2	0.5225
SORBS3	CDK2	SEPT8	0.52
SORBS3	CNPY4	ACTR10	0.52
TACC1	FDFT1	ACTR10	0.52
AQP1	CNPY4	VPS25	0.52
FDFT1	SYNJ2BP	CNPY4	0.52
SORBS3	AQP1	SEPT8	0.5175
SORBS3	TRIM47	ACTR10	0.5175
TACC1	FDFT1	SEPT8	0.5175
TACC1	SYNJ2BP	NUP188	0.5175
TACC1	SEPT8	TRIM47	0.5175
CDK2	SEPT8	ACTR10	0.5175
AQP1	FDFT1	RBM17	0.5175
AQP1	IGFBP7	RBM17	0.5175
FDFT1	CNPY4	ACTR10	0.5175
IGFBP7	NUP188	VPS25	0.5175
SEPT8	TRIM47	ACTR10	0.5175
VPS25	LANCL2	RCC2	0.5175
SORBS3	TACC1	CDK2	0.515
SORBS3	CDK2	AQP1	0.515
TACC1	ACTR10	RCC2	0.515
CDK2	IGFBP7	CNPY4	0.515
AQP1	NUP188	TRIM47	0.515
CNPY4	ACTR10	RCC2	0.515
SORBS3	TACC1	NUP188	0.5125
SORBS3	TACC1	VPS25	0.5125
SORBS3	AQP1	VPS25	0.5125
SORBS3	SYNJ2BP	CNPY4	0.5125
SORBS3	SYNJ2BP	VPS25	0.5125
TACC1	AQP1	RCC2	0.5125
TACC1	NUP188	LANCL2	0.5125
TACC1	CNPY4	VPS25	0.5125
TACC1	RBM17	LANCL2	0.5125
CDK2	SYNJ2BP	LANCL2	0.5125
CDK2	SYNJ2BP	ACTR10	0.5125
CDK2	IGFBP7	RBM17	0.5125
CDK2	SEPT8	RBM17	0.5125
CDK2	SEPT8	TRIM47	0.5125
AQP1	IGFBP7	LANCL2	0.5125
NUP188	CNPY4	RCC2	0.5125
SEPT8	VPS25	ACTR10	0.5125
TACC1	IGFBP7	RBM17	0.51
CDK2	IGFBP7	TRIM47	0.51
CDK2	SEPT8	LANCL2	0.51
FDFT1	RBM17	LANCL2	0.51
SYNJ2BP	CNPY4	LANCL2	0.51
TRIM47	LANCL2	RCC2	0.51
SORBS3	AQP1	SYNJ2BP	0.5075
SORBS3	TRIM47	LANCL2	0.5075
TACC1	SYNJ2BP	LANCL2	0.5075
TACC1	NUP188	ACTR10	0.5075
AQP1	FDFT1	IGFBP7	0.5075
AQP1	RBM17	LANCL2	0.5075
SYNJ2BP	SEPT8	ACTR10	0.5075
SYNJ2BP	VPS25	ACTR10	0.5075
SORBS3	SEPT8	RBM17	0.505
TACC1	VPS25	ACTR10	0.505
CDK2	SYNJ2BP	NUP188	0.505
CDK2	IGFBP7	VPS25	0.505
CDK2	TRIM47	ACTR10	0.505
CDK2	ACTR10	RCC2	0.505
FDFT1	IGFBP7	VPS25	0.505
FDFT1	VPS25	LANCL2	0.505
SYNJ2BP	TRIM47	LANCL2	0.505
IGFBP7	TRIM47	VPS25	0.505
NUP188	CNPY4	VPS25	0.505
TRIM47	VPS25	LANCL2	0.505
CDK2	IGFBP7	RCC2	0.5025
AQP1	TRIM47	LANCL2	0.5025
FDFT1	NUP188	RBM17	0.5025
SYNJ2BP	NUP188	VPS25	0.5025
SYNJ2BP	CNPY4	VPS25	0.5025
TACC1	CDK2	AQP1	0.5
TACC1	CDK2	SEPT8	0.5
AQP1	RBM17	RCC2	0.5
SYNJ2BP	NUP188	TRIM47	0.5
SORBS3	AQP1	NUP188	0.4975
TACC1	CDK2	SYNJ2BP	0.4975
CDK2	FDFT1	SYNJ2BP	0.4975
TRIM47	LANCL2	ACTR10	0.4975
SORBS3	SYNJ2BP	IGFBP7	0.495
TACC1	FDFT1	CNPY4	0.495
TACC1	CNPY4	RCC2	0.495
CDK2	SYNJ2BP	CNPY4	0.495
FDFT1	IGFBP7	NUP188	0.495
IGFBP7	NUP188	TRIM47	0.495
TACC1	FDFT1	LANCL2	0.4925
CDK2	SYNJ2BP	RBM17	0.4925
FDFT1	SYNJ2BP	ACTR10	0.4925
SYNJ2BP	VPS25	RCC2	0.4925
CNPY4	VPS25	ACTR10	0.4925
TRIM47	VPS25	ACTR10	0.4925
TRIM47	VPS25	RCC2	0.4925
TRIM47	ACTR10	RCC2	0.4925
VPS25	LANCL2	ACTR10	0.4925
TACC1	CDK2	LANCL2	0.49
TACC1	FDFT1	RBM17	0.49
TACC1	SYNJ2BP	VPS25	0.49
CDK2	SEPT8	VPS25	0.49
AQP1	FDFT1	NUP188	0.49
FDFT1	SYNJ2BP	TRIM47	0.49
TACC1	NUP188	SEPT8	0.4875
FDFT1	TRIM47	LANCL2	0.4875
FDFT1	ACTR10	RCC2	0.4875
SYNJ2BP	TRIM47	VPS25	0.4875
SORBS3	TACC1	RBM17	0.485
SORBS3	IGFBP7	VPS25	0.485
SORBS3	IGFBP7	LANCL2	0.485
AQP1	NUP188	LANCL2	0.485
SYNJ2BP	CNPY4	TRIM47	0.485
NUP188	TRIM47	ACTR10	0.485
SEPT8	VPS25	LANCL2	0.485
TACC1	SYNJ2BP	RCC2	0.4825
CDK2	VPS25	LANCL2	0.4825
AQP1	FDFT1	RCC2	0.4825
AQP1	IGFBP7	VPS25	0.4825
FDFT1	IGFBP7	TRIM47	0.4825
FDFT1	RBM17	RCC2	0.4825
SORBS3	IGFBP7	RBM17	0.48
SORBS3	IGFBP7	ACTR10	0.48
SORBS3	RBM17	LANCL2	0.48
TACC1	CDK2	FDFT1	0.48
TACC1	FDFT1	SYNJ2BP	0.48
CDK2	FDFT1	TRIM47	0.48
IGFBP7	RBM17	RCC2	0.48
SORBS3	AQP1	LANCL2	0.4775
TACC1	CDK2	CNPY4	0.4775
TACC1	AQP1	RBM17	0.4775
TACC1	NUP188	VPS25	0.4775
CDK2	NUP188	LANCL2	0.4775
FDFT1	CNPY4	RCC2	0.4775
NUP188	SEPT8	TRIM47	0.4775
SORBS3	IGFBP7	SEPT8	0.475
TACC1	AQP1	TRIM47	0.475
CDK2	SYNJ2BP	RCC2	0.475
CDK2	NUP188	CNPY4	0.475
CDK2	CNPY4	RCC2	0.475
FDFT1	IGFBP7	RBM17	0.475
FDFT1	SEPT8	TRIM47	0.475
SYNJ2BP	NUP188	RCC2	0.475
RBM17	LANCL2	RCC2	0.475
SORBS3	TACC1	LANCL2	0.4725
SORBS3	CDK2	RBM17	0.4725
SORBS3	SEPT8	LANCL2	0.4725
TACC1	IGFBP7	RCC2	0.4725
CDK2	CNPY4	ACTR10	0.4725
CNPY4	VPS25	RCC2	0.4725
TACC1	CDK2	IGFBP7	0.47
CDK2	VPS25	ACTR10	0.47
FDFT1	NUP188	VPS25	0.47
NUP188	LANCL2	RCC2	0.47
CNPY4	LANCL2	ACTR10	0.47
SORBS3	AQP1	IGFBP7	0.4675
SYNJ2BP	TRIM47	ACTR10	0.4675
NUP188	TRIM47	LANCL2	0.4675
FDFT1	SYNJ2BP	RCC2	0.465
CNPY4	TRIM47	VPS25	0.465
SORBS3	TACC1	AQP1	0.4625
SORBS3	TACC1	SYNJ2BP	0.4625
TACC1	IGFBP7	VPS25	0.4625
FDFT1	NUP188	LANCL2	0.4625
FDFT1	CNPY4	TRIM47	0.4625
NUP188	ACTR10	RCC2	0.4625
TACC1	AQP1	LANCL2	0.46
TACC1	FDFT1	TRIM47	0.46
TACC1	FDFT1	VPS25	0.46
CDK2	RBM17	LANCL2	0.46
FDFT1	SYNJ2BP	VPS25	0.46
TACC1	AQP1	NUP188	0.4575
TACC1	VPS25	LANCL2	0.4575
CDK2	SYNJ2BP	VPS25	0.4575
NUP188	TRIM47	VPS25	0.4575
CDK2	NUP188	VPS25	0.455
FDFT1	CNPY4	VPS25	0.455
FDFT1	VPS25	RCC2	0.455
TACC1	CDK2	TRIM47	0.4525
CDK2	NUP188	ACTR10	0.4525
FDFT1	IGFBP7	RCC2	0.4525
SORBS3	TACC1	IGFBP7	0.45
TACC1	FDFT1	NUP188	0.45
TACC1	VPS25	RCC2	0.45
CDK2	FDFT1	RCC2	0.45
FDFT1	LANCL2	RCC2	0.45
TACC1	LANCL2	RCC2	0.4475
CDK2	TRIM47	RCC2	0.4475
CDK2	VPS25	RCC2	0.4475
FDFT1	TRIM47	VPS25	0.4475
TACC1	CDK2	RBM17	0.445
FDFT1	NUP188	TRIM47	0.445
TACC1	FDFT1	IGFBP7	0.44
FDFT1	VPS25	ACTR10	0.4375
NUP188	VPS25	RCC2	0.4325
TACC1	NUP188	RBM17	0.43
CDK2	NUP188	SEPT8	0.43
TACC1	CDK2	VPS25	0.4225
TACC1	AQP1	FDFT1	0.42
FDFT1	TRIM47	ACTR10	0.4175
TACC1	RBM17	RCC2	0.41
TACC1	CDK2	RCC2	0.4075
TACC1	TRIM47	RCC2	0.4075
FDFT1	NUP188	RCC2	0.4075
CDK2	RBM17	RCC2	0.4
CDK2	FDFT1	NUP188	0.3975
CDK2	NUP188	TRIM47	0.3975
CDK2	CNPY4	VPS25	0.3975
CDK2	FDFT1	CNPY4	0.395
FDFT1	TRIM47	RCC2	0.3925
NUP188	RBM17	RCC2	0.385
TACC1	NUP188	TRIM47	0.3825
CDK2	NUP188	RBM17	0.3825
CDK2	FDFT1	VPS25	0.3775
TACC1	FDFT1	RCC2	0.35
TACC1	NUP188	RCC2	0.35
NUP188	TRIM47	RCC2	0.35
TACC1	CDK2	NUP188	0.3475
CDK2	NUP188	RCC2	0.335

## Sheet: 4
Var1	Var2	Var3	Var4	PScore
AQP1	CNPY4	SEPT8	RBM17	0.75
AQP1	SEPT8	ACTR10	RCC2	0.7475
AQP1	RBM17	TRIM47	VPS25	0.7475
AQP1	CNPY4	TRIM47	RCC2	0.74
AQP1	SEPT8	RBM17	TRIM47	0.7375
AQP1	SEPT8	RBM17	ACTR10	0.7375
TACC1	AQP1	SEPT8	ACTR10	0.735
CDK2	AQP1	CNPY4	SEPT8	0.735
AQP1	SEPT8	RBM17	VPS25	0.735
AQP1	SEPT8	TRIM47	VPS25	0.7325
CDK2	AQP1	FDFT1	SEPT8	0.7275
CDK2	AQP1	SEPT8	TRIM47	0.7275
SORBS3	CNPY4	SEPT8	RBM17	0.7225
TACC1	RBM17	TRIM47	ACTR10	0.72
TACC1	RBM17	TRIM47	VPS25	0.715
AQP1	SEPT8	TRIM47	ACTR10	0.715
SORBS3	TACC1	FDFT1	RBM17	0.7125
SORBS3	CNPY4	RBM17	TRIM47	0.7125
CDK2	AQP1	SEPT8	ACTR10	0.7125
AQP1	SEPT8	LANCL2	RCC2	0.7125
CNPY4	SEPT8	RBM17	LANCL2	0.7125
AQP1	SEPT8	LANCL2	ACTR10	0.71
SORBS3	TACC1	FDFT1	ACTR10	0.7075
AQP1	CNPY4	SEPT8	RCC2	0.7075
SORBS3	CDK2	FDFT1	SEPT8	0.705
SEPT8	RBM17	TRIM47	VPS25	0.705
SORBS3	AQP1	FDFT1	TRIM47	0.7025
TACC1	SEPT8	RBM17	ACTR10	0.7025
AQP1	NUP188	CNPY4	RCC2	0.7025
TACC1	CNPY4	SEPT8	TRIM47	0.7
AQP1	FDFT1	SEPT8	LANCL2	0.7
AQP1	FDFT1	SEPT8	ACTR10	0.7
AQP1	SYNJ2BP	SEPT8	TRIM47	0.7
AQP1	CNPY4	SEPT8	LANCL2	0.7
SORBS3	TACC1	CNPY4	SEPT8	0.6975
AQP1	SEPT8	TRIM47	LANCL2	0.6975
AQP1	RBM17	VPS25	ACTR10	0.6975
SORBS3	FDFT1	RBM17	TRIM47	0.695
TACC1	SEPT8	RBM17	VPS25	0.695
AQP1	SYNJ2BP	SEPT8	RCC2	0.695
AQP1	NUP188	CNPY4	SEPT8	0.695
CNPY4	SEPT8	LANCL2	RCC2	0.695
SORBS3	CDK2	FDFT1	TRIM47	0.6925
AQP1	TRIM47	ACTR10	RCC2	0.6925
CDK2	CNPY4	SEPT8	TRIM47	0.69
AQP1	FDFT1	CNPY4	SEPT8	0.69
AQP1	SYNJ2BP	SEPT8	RBM17	0.69
AQP1	CNPY4	SEPT8	TRIM47	0.69
AQP1	CNPY4	ACTR10	RCC2	0.6875
AQP1	SEPT8	TRIM47	RCC2	0.6875
AQP1	TRIM47	VPS25	RCC2	0.6875
IGFBP7	SEPT8	ACTR10	RCC2	0.6875
IGFBP7	RBM17	TRIM47	VPS25	0.6875
CNPY4	SEPT8	RBM17	VPS25	0.6875
NUP188	CNPY4	SEPT8	RCC2	0.685
CNPY4	SEPT8	RBM17	TRIM47	0.685
SORBS3	AQP1	FDFT1	ACTR10	0.6825
TACC1	AQP1	SEPT8	LANCL2	0.6825
CDK2	AQP1	CNPY4	LANCL2	0.6825
IGFBP7	SEPT8	RBM17	TRIM47	0.6825
SORBS3	AQP1	FDFT1	RCC2	0.68
CDK2	AQP1	CNPY4	TRIM47	0.68
SEPT8	RBM17	VPS25	RCC2	0.68
SORBS3	TACC1	AQP1	FDFT1	0.6775
SORBS3	CDK2	FDFT1	ACTR10	0.6775
SORBS3	FDFT1	TRIM47	RCC2	0.6775
TACC1	AQP1	CNPY4	RCC2	0.6775
TACC1	SYNJ2BP	RBM17	TRIM47	0.6775
TACC1	SEPT8	LANCL2	ACTR10	0.6775
CDK2	AQP1	LANCL2	ACTR10	0.6775
AQP1	SYNJ2BP	TRIM47	RCC2	0.6775
AQP1	NUP188	SEPT8	RCC2	0.6775
AQP1	SEPT8	VPS25	RCC2	0.6775
SYNJ2BP	IGFBP7	SEPT8	RCC2	0.6775
CNPY4	RBM17	TRIM47	VPS25	0.6775
RBM17	TRIM47	VPS25	ACTR10	0.6775
SORBS3	TACC1	FDFT1	SEPT8	0.675
SORBS3	CDK2	FDFT1	RCC2	0.675
SORBS3	CDK2	CNPY4	SEPT8	0.675
TACC1	RBM17	VPS25	ACTR10	0.675
CDK2	AQP1	FDFT1	CNPY4	0.675
CDK2	AQP1	FDFT1	ACTR10	0.675
CDK2	AQP1	SEPT8	VPS25	0.675
CDK2	AQP1	ACTR10	RCC2	0.675
AQP1	FDFT1	CNPY4	LANCL2	0.675
AQP1	IGFBP7	ACTR10	RCC2	0.675
AQP1	CNPY4	LANCL2	RCC2	0.675
IGFBP7	RBM17	TRIM47	ACTR10	0.675
RBM17	TRIM47	VPS25	RCC2	0.675
RBM17	TRIM47	ACTR10	RCC2	0.675
SORBS3	CDK2	AQP1	FDFT1	0.6725
SORBS3	AQP1	CNPY4	SEPT8	0.6725
SORBS3	CNPY4	SEPT8	RCC2	0.6725
TACC1	AQP1	SEPT8	RBM17	0.6725
TACC1	CNPY4	SEPT8	RBM17	0.6725
CDK2	AQP1	RBM17	VPS25	0.6725
CDK2	AQP1	TRIM47	VPS25	0.6725
AQP1	VPS25	ACTR10	RCC2	0.6725
SORBS3	CDK2	FDFT1	RBM17	0.67
SORBS3	FDFT1	SEPT8	RBM17	0.67
TACC1	IGFBP7	RBM17	VPS25	0.67
CDK2	AQP1	TRIM47	ACTR10	0.67
CDK2	SEPT8	LANCL2	ACTR10	0.67
AQP1	SYNJ2BP	ACTR10	RCC2	0.67
AQP1	IGFBP7	TRIM47	RCC2	0.67
AQP1	RBM17	VPS25	LANCL2	0.67
SORBS3	AQP1	FDFT1	CNPY4	0.6675
SORBS3	FDFT1	RBM17	ACTR10	0.6675
SORBS3	FDFT1	VPS25	ACTR10	0.6675
TACC1	FDFT1	SEPT8	LANCL2	0.6675
TACC1	SEPT8	RBM17	TRIM47	0.6675
CDK2	AQP1	SYNJ2BP	LANCL2	0.6675
CDK2	AQP1	IGFBP7	LANCL2	0.6675
AQP1	SYNJ2BP	RBM17	VPS25	0.6675
AQP1	IGFBP7	SEPT8	TRIM47	0.6675
FDFT1	CNPY4	SEPT8	LANCL2	0.6675
IGFBP7	CNPY4	SEPT8	RBM17	0.6675
SEPT8	RBM17	TRIM47	RCC2	0.6675
SORBS3	TACC1	FDFT1	CNPY4	0.665
SORBS3	AQP1	FDFT1	VPS25	0.665
TACC1	AQP1	IGFBP7	ACTR10	0.665
TACC1	AQP1	RBM17	VPS25	0.665
TACC1	CNPY4	RBM17	TRIM47	0.665
CDK2	AQP1	FDFT1	LANCL2	0.665
CDK2	AQP1	CNPY4	RCC2	0.665
CDK2	AQP1	SEPT8	LANCL2	0.665
CDK2	AQP1	TRIM47	RCC2	0.665
AQP1	RBM17	VPS25	RCC2	0.665
FDFT1	SEPT8	LANCL2	ACTR10	0.665
SORBS3	CDK2	TRIM47	VPS25	0.6625
SORBS3	FDFT1	CNPY4	RBM17	0.6625
SORBS3	FDFT1	SEPT8	VPS25	0.6625
CDK2	AQP1	RBM17	TRIM47	0.6625
AQP1	FDFT1	SYNJ2BP	SEPT8	0.6625
AQP1	NUP188	ACTR10	RCC2	0.6625
AQP1	CNPY4	RBM17	TRIM47	0.6625
CNPY4	SEPT8	TRIM47	RCC2	0.6625
SEPT8	RBM17	TRIM47	ACTR10	0.6625
SORBS3	TACC1	FDFT1	TRIM47	0.66
SORBS3	FDFT1	SEPT8	RCC2	0.66
TACC1	AQP1	RBM17	ACTR10	0.66
TACC1	IGFBP7	RBM17	TRIM47	0.66
TACC1	IGFBP7	RBM17	ACTR10	0.66
CDK2	IGFBP7	TRIM47	LANCL2	0.66
AQP1	IGFBP7	RBM17	VPS25	0.66
AQP1	RBM17	ACTR10	RCC2	0.66
NUP188	CNPY4	SEPT8	RBM17	0.66
SEPT8	RBM17	ACTR10	RCC2	0.66
SORBS3	TACC1	CNPY4	RBM17	0.6575
TACC1	AQP1	CNPY4	SEPT8	0.6575
TACC1	NUP188	CNPY4	SEPT8	0.6575
CDK2	AQP1	CNPY4	ACTR10	0.6575
AQP1	FDFT1	SYNJ2BP	LANCL2	0.6575
AQP1	FDFT1	SEPT8	TRIM47	0.6575
AQP1	SYNJ2BP	SEPT8	LANCL2	0.6575
AQP1	IGFBP7	SEPT8	RCC2	0.6575
AQP1	IGFBP7	TRIM47	ACTR10	0.6575
FDFT1	RBM17	TRIM47	ACTR10	0.6575
SYNJ2BP	IGFBP7	RBM17	TRIM47	0.6575
IGFBP7	RBM17	TRIM47	RCC2	0.6575
CNPY4	SEPT8	RBM17	RCC2	0.6575
CNPY4	RBM17	TRIM47	LANCL2	0.6575
SEPT8	RBM17	VPS25	ACTR10	0.6575
RBM17	TRIM47	VPS25	LANCL2	0.6575
SORBS3	FDFT1	NUP188	RBM17	0.655
TACC1	IGFBP7	LANCL2	ACTR10	0.655
CDK2	AQP1	SEPT8	RCC2	0.655
CDK2	RBM17	VPS25	ACTR10	0.655
AQP1	IGFBP7	RBM17	TRIM47	0.655
AQP1	SEPT8	RBM17	RCC2	0.655
AQP1	TRIM47	VPS25	ACTR10	0.655
FDFT1	RBM17	VPS25	ACTR10	0.655
IGFBP7	NUP188	CNPY4	SEPT8	0.655
IGFBP7	SEPT8	RBM17	RCC2	0.655
SORBS3	FDFT1	IGFBP7	RBM17	0.6525
TACC1	CDK2	AQP1	ACTR10	0.6525
CDK2	AQP1	FDFT1	RBM17	0.6525
AQP1	NUP188	CNPY4	TRIM47	0.6525
AQP1	RBM17	TRIM47	ACTR10	0.6525
SYNJ2BP	SEPT8	RBM17	RCC2	0.6525
SYNJ2BP	RBM17	TRIM47	ACTR10	0.6525
IGFBP7	SEPT8	RBM17	VPS25	0.6525
IGFBP7	SEPT8	RBM17	ACTR10	0.6525
IGFBP7	TRIM47	LANCL2	RCC2	0.6525
SORBS3	TACC1	CDK2	FDFT1	0.65
SORBS3	TACC1	FDFT1	NUP188	0.65
SORBS3	CDK2	FDFT1	IGFBP7	0.65
SORBS3	FDFT1	RBM17	RCC2	0.65
SORBS3	CNPY4	SEPT8	TRIM47	0.65
TACC1	CDK2	RBM17	ACTR10	0.65
CDK2	AQP1	VPS25	ACTR10	0.65
CDK2	CNPY4	SEPT8	RBM17	0.65
AQP1	SYNJ2BP	RBM17	TRIM47	0.65
AQP1	NUP188	SEPT8	TRIM47	0.65
AQP1	NUP188	SEPT8	ACTR10	0.65
SORBS3	CDK2	SEPT8	VPS25	0.6475
SORBS3	AQP1	SEPT8	ACTR10	0.6475
SORBS3	AQP1	TRIM47	RCC2	0.6475
SORBS3	FDFT1	SYNJ2BP	ACTR10	0.6475
TACC1	AQP1	SEPT8	TRIM47	0.6475
TACC1	AQP1	SEPT8	VPS25	0.6475
TACC1	AQP1	TRIM47	VPS25	0.6475
TACC1	AQP1	ACTR10	RCC2	0.6475
TACC1	NUP188	RBM17	VPS25	0.6475
CDK2	AQP1	SEPT8	RBM17	0.6475
CDK2	AQP1	VPS25	LANCL2	0.6475
CDK2	SYNJ2BP	IGFBP7	SEPT8	0.6475
AQP1	FDFT1	SEPT8	VPS25	0.6475
AQP1	SYNJ2BP	CNPY4	RCC2	0.6475
AQP1	NUP188	RBM17	VPS25	0.6475
AQP1	SEPT8	RBM17	LANCL2	0.6475
CNPY4	RBM17	TRIM47	ACTR10	0.6475
SEPT8	LANCL2	ACTR10	RCC2	0.6475
SORBS3	FDFT1	RBM17	VPS25	0.645
SORBS3	NUP188	CNPY4	SEPT8	0.645
TACC1	CNPY4	RBM17	ACTR10	0.645
TACC1	CNPY4	TRIM47	ACTR10	0.645
TACC1	RBM17	VPS25	RCC2	0.645
TACC1	RBM17	ACTR10	RCC2	0.645
CDK2	AQP1	RBM17	LANCL2	0.645
CDK2	SEPT8	RBM17	VPS25	0.645
CDK2	SEPT8	TRIM47	VPS25	0.645
AQP1	CNPY4	SEPT8	VPS25	0.645
AQP1	CNPY4	VPS25	RCC2	0.645
AQP1	SEPT8	VPS25	ACTR10	0.645
AQP1	LANCL2	ACTR10	RCC2	0.645
SYNJ2BP	RBM17	TRIM47	VPS25	0.645
IGFBP7	NUP188	SEPT8	RCC2	0.645
IGFBP7	NUP188	LANCL2	RCC2	0.645
IGFBP7	SEPT8	TRIM47	LANCL2	0.645
NUP188	CNPY4	RBM17	ACTR10	0.645
NUP188	SEPT8	RBM17	VPS25	0.645
SORBS3	AQP1	FDFT1	RBM17	0.6425
SORBS3	AQP1	LANCL2	RCC2	0.6425
SORBS3	NUP188	CNPY4	LANCL2	0.6425
SORBS3	CNPY4	SEPT8	VPS25	0.6425
TACC1	IGFBP7	SEPT8	LANCL2	0.6425
TACC1	SEPT8	ACTR10	RCC2	0.6425
CDK2	AQP1	FDFT1	TRIM47	0.6425
CDK2	RBM17	TRIM47	VPS25	0.6425
FDFT1	NUP188	CNPY4	SEPT8	0.6425
IGFBP7	CNPY4	SEPT8	LANCL2	0.6425
IGFBP7	SEPT8	LANCL2	ACTR10	0.6425
SORBS3	AQP1	FDFT1	IGFBP7	0.64
SORBS3	FDFT1	SYNJ2BP	RBM17	0.64
SORBS3	FDFT1	TRIM47	VPS25	0.64
SORBS3	NUP188	CNPY4	RBM17	0.64
TACC1	CDK2	AQP1	SEPT8	0.64
TACC1	AQP1	IGFBP7	SEPT8	0.64
TACC1	SYNJ2BP	RBM17	ACTR10	0.64
CDK2	SYNJ2BP	IGFBP7	ACTR10	0.64
CDK2	IGFBP7	LANCL2	ACTR10	0.64
CDK2	CNPY4	SEPT8	RCC2	0.64
CDK2	SEPT8	ACTR10	RCC2	0.64
AQP1	SYNJ2BP	SEPT8	VPS25	0.64
AQP1	NUP188	VPS25	ACTR10	0.64
FDFT1	CNPY4	SEPT8	RBM17	0.64
IGFBP7	RBM17	VPS25	RCC2	0.64
NUP188	RBM17	VPS25	LANCL2	0.64
SEPT8	RBM17	LANCL2	RCC2	0.64
SORBS3	TACC1	CNPY4	LANCL2	0.6375
SORBS3	AQP1	CNPY4	TRIM47	0.6375
SORBS3	AQP1	SEPT8	TRIM47	0.6375
SORBS3	AQP1	TRIM47	VPS25	0.6375
SORBS3	AQP1	TRIM47	ACTR10	0.6375
SORBS3	FDFT1	RBM17	LANCL2	0.6375
SORBS3	SEPT8	RBM17	ACTR10	0.6375
CDK2	AQP1	RBM17	ACTR10	0.6375
AQP1	FDFT1	SYNJ2BP	ACTR10	0.6375
AQP1	FDFT1	RBM17	ACTR10	0.6375
AQP1	NUP188	CNPY4	ACTR10	0.6375
IGFBP7	SEPT8	LANCL2	RCC2	0.6375
IGFBP7	LANCL2	ACTR10	RCC2	0.6375
NUP188	CNPY4	SEPT8	VPS25	0.6375
CNPY4	TRIM47	LANCL2	RCC2	0.6375
SORBS3	AQP1	FDFT1	LANCL2	0.635
SORBS3	FDFT1	CNPY4	SEPT8	0.635
SORBS3	FDFT1	SEPT8	ACTR10	0.635
SORBS3	CNPY4	RBM17	ACTR10	0.635
TACC1	IGFBP7	NUP188	ACTR10	0.635
CDK2	AQP1	SYNJ2BP	SEPT8	0.635
CDK2	AQP1	SYNJ2BP	TRIM47	0.635
CDK2	AQP1	CNPY4	RBM17	0.635
CDK2	AQP1	TRIM47	LANCL2	0.635
CDK2	AQP1	LANCL2	RCC2	0.635
CDK2	FDFT1	IGFBP7	LANCL2	0.635
CDK2	FDFT1	IGFBP7	ACTR10	0.635
CDK2	IGFBP7	LANCL2	RCC2	0.635
AQP1	SYNJ2BP	TRIM47	ACTR10	0.635
AQP1	RBM17	TRIM47	RCC2	0.635
FDFT1	SYNJ2BP	IGFBP7	LANCL2	0.635
SYNJ2BP	SEPT8	RBM17	TRIM47	0.635
NUP188	SEPT8	ACTR10	RCC2	0.635
CNPY4	SEPT8	RBM17	ACTR10	0.635
SEPT8	TRIM47	VPS25	RCC2	0.635
SORBS3	AQP1	NUP188	RCC2	0.6325
SORBS3	SEPT8	TRIM47	VPS25	0.6325
TACC1	CDK2	FDFT1	ACTR10	0.6325
TACC1	IGFBP7	TRIM47	LANCL2	0.6325
TACC1	IGFBP7	ACTR10	RCC2	0.6325
TACC1	CNPY4	RBM17	VPS25	0.6325
CDK2	SYNJ2BP	IGFBP7	TRIM47	0.6325
CDK2	SYNJ2BP	IGFBP7	LANCL2	0.6325
CDK2	IGFBP7	SEPT8	RBM17	0.6325
AQP1	FDFT1	RBM17	TRIM47	0.6325
SYNJ2BP	RBM17	TRIM47	RCC2	0.6325
IGFBP7	NUP188	CNPY4	RBM17	0.6325
IGFBP7	CNPY4	TRIM47	RCC2	0.6325
SEPT8	VPS25	ACTR10	RCC2	0.6325
SORBS3	FDFT1	NUP188	TRIM47	0.63
SORBS3	SEPT8	VPS25	RCC2	0.63
TACC1	CDK2	IGFBP7	LANCL2	0.63
TACC1	SYNJ2BP	IGFBP7	SEPT8	0.63
TACC1	RBM17	LANCL2	ACTR10	0.63
CDK2	RBM17	TRIM47	ACTR10	0.63
AQP1	FDFT1	CNPY4	TRIM47	0.63
AQP1	SYNJ2BP	CNPY4	SEPT8	0.63
AQP1	SYNJ2BP	RBM17	ACTR10	0.63
AQP1	SYNJ2BP	LANCL2	RCC2	0.63
AQP1	NUP188	RBM17	ACTR10	0.63
FDFT1	SEPT8	RBM17	LANCL2	0.63
SYNJ2BP	IGFBP7	SEPT8	TRIM47	0.63
SYNJ2BP	RBM17	VPS25	ACTR10	0.63
NUP188	CNPY4	SEPT8	TRIM47	0.63
SEPT8	TRIM47	ACTR10	RCC2	0.63
SORBS3	TACC1	FDFT1	RCC2	0.6275
SORBS3	TACC1	TRIM47	VPS25	0.6275
SORBS3	CDK2	FDFT1	CNPY4	0.6275
SORBS3	CDK2	FDFT1	LANCL2	0.6275
SORBS3	AQP1	FDFT1	SEPT8	0.6275
SORBS3	AQP1	CNPY4	RCC2	0.6275
SORBS3	FDFT1	SYNJ2BP	RCC2	0.6275
SORBS3	FDFT1	TRIM47	LANCL2	0.6275
SORBS3	CNPY4	SEPT8	LANCL2	0.6275
SORBS3	CNPY4	RBM17	LANCL2	0.6275
SORBS3	RBM17	TRIM47	VPS25	0.6275
TACC1	SYNJ2BP	SEPT8	ACTR10	0.6275
CDK2	IGFBP7	SEPT8	LANCL2	0.6275
AQP1	FDFT1	LANCL2	ACTR10	0.6275
AQP1	IGFBP7	NUP188	ACTR10	0.6275
AQP1	CNPY4	RBM17	VPS25	0.6275
FDFT1	SYNJ2BP	NUP188	SEPT8	0.6275
FDFT1	IGFBP7	SEPT8	LANCL2	0.6275
IGFBP7	RBM17	VPS25	ACTR10	0.6275
IGFBP7	TRIM47	ACTR10	RCC2	0.6275
NUP188	RBM17	VPS25	ACTR10	0.6275
SORBS3	TACC1	CNPY4	ACTR10	0.625
SORBS3	TACC1	SEPT8	ACTR10	0.625
SORBS3	AQP1	FDFT1	SYNJ2BP	0.625
SORBS3	AQP1	RBM17	TRIM47	0.625
SORBS3	FDFT1	IGFBP7	CNPY4	0.625
SORBS3	FDFT1	NUP188	SEPT8	0.625
SORBS3	FDFT1	NUP188	ACTR10	0.625
SORBS3	FDFT1	NUP188	RCC2	0.625
SORBS3	FDFT1	CNPY4	LANCL2	0.625
CDK2	AQP1	VPS25	RCC2	0.625
CDK2	SYNJ2BP	SEPT8	RCC2	0.625
CDK2	IGFBP7	NUP188	ACTR10	0.625
CDK2	IGFBP7	ACTR10	RCC2	0.625
AQP1	FDFT1	NUP188	CNPY4	0.625
SYNJ2BP	IGFBP7	RBM17	VPS25	0.625
IGFBP7	RBM17	ACTR10	RCC2	0.625
SEPT8	RBM17	LANCL2	ACTR10	0.625
SORBS3	TACC1	AQP1	ACTR10	0.6225
SORBS3	TACC1	LANCL2	ACTR10	0.6225
SORBS3	CDK2	CNPY4	TRIM47	0.6225
SORBS3	FDFT1	CNPY4	ACTR10	0.6225
TACC1	CDK2	LANCL2	ACTR10	0.6225
TACC1	AQP1	VPS25	ACTR10	0.6225
TACC1	CNPY4	RBM17	LANCL2	0.6225
CDK2	IGFBP7	CNPY4	TRIM47	0.6225
AQP1	SYNJ2BP	VPS25	RCC2	0.6225
AQP1	IGFBP7	CNPY4	SEPT8	0.6225
AQP1	NUP188	SEPT8	VPS25	0.6225
AQP1	CNPY4	RBM17	RCC2	0.6225
FDFT1	SYNJ2BP	LANCL2	ACTR10	0.6225
FDFT1	IGFBP7	RBM17	VPS25	0.6225
FDFT1	SEPT8	RBM17	VPS25	0.6225
IGFBP7	CNPY4	LANCL2	RCC2	0.6225
NUP188	CNPY4	SEPT8	LANCL2	0.6225
NUP188	SEPT8	VPS25	RCC2	0.6225
SORBS3	TACC1	CNPY4	TRIM47	0.62
SORBS3	CDK2	FDFT1	NUP188	0.62
SORBS3	CDK2	FDFT1	VPS25	0.62
SORBS3	CDK2	NUP188	VPS25	0.62
SORBS3	FDFT1	IGFBP7	ACTR10	0.62
SORBS3	FDFT1	IGFBP7	RCC2	0.62
SORBS3	SYNJ2BP	SEPT8	RBM17	0.62
SORBS3	SYNJ2BP	RBM17	TRIM47	0.62
SORBS3	IGFBP7	CNPY4	SEPT8	0.62
TACC1	CDK2	IGFBP7	ACTR10	0.62
TACC1	AQP1	SYNJ2BP	SEPT8	0.62
TACC1	SYNJ2BP	SEPT8	RBM17	0.62
TACC1	RBM17	VPS25	LANCL2	0.62
CDK2	AQP1	FDFT1	SYNJ2BP	0.62
CDK2	AQP1	SYNJ2BP	ACTR10	0.62
CDK2	AQP1	NUP188	ACTR10	0.62
CDK2	FDFT1	SEPT8	LANCL2	0.62
CDK2	FDFT1	RBM17	ACTR10	0.62
CDK2	IGFBP7	SEPT8	ACTR10	0.62
AQP1	FDFT1	NUP188	SEPT8	0.62
AQP1	IGFBP7	NUP188	SEPT8	0.62
AQP1	NUP188	CNPY4	RBM17	0.62
AQP1	NUP188	SEPT8	RBM17	0.62
AQP1	CNPY4	SEPT8	ACTR10	0.62
FDFT1	CNPY4	RBM17	ACTR10	0.62
FDFT1	RBM17	TRIM47	VPS25	0.62
IGFBP7	SEPT8	VPS25	ACTR10	0.62
SORBS3	TACC1	AQP1	TRIM47	0.6175
SORBS3	CDK2	AQP1	TRIM47	0.6175
SORBS3	FDFT1	IGFBP7	TRIM47	0.6175
SORBS3	FDFT1	SEPT8	LANCL2	0.6175
SORBS3	FDFT1	VPS25	RCC2	0.6175
SORBS3	FDFT1	LANCL2	ACTR10	0.6175
SORBS3	FDFT1	LANCL2	RCC2	0.6175
SORBS3	FDFT1	ACTR10	RCC2	0.6175
TACC1	AQP1	SYNJ2BP	ACTR10	0.6175
TACC1	AQP1	SEPT8	RCC2	0.6175
TACC1	IGFBP7	TRIM47	ACTR10	0.6175
TACC1	SEPT8	TRIM47	VPS25	0.6175
CDK2	SYNJ2BP	SEPT8	TRIM47	0.6175
AQP1	FDFT1	IGFBP7	ACTR10	0.6175
AQP1	IGFBP7	LANCL2	RCC2	0.6175
AQP1	NUP188	TRIM47	RCC2	0.6175
AQP1	CNPY4	RBM17	ACTR10	0.6175
AQP1	CNPY4	TRIM47	VPS25	0.6175
IGFBP7	CNPY4	RBM17	TRIM47	0.6175
IGFBP7	SEPT8	RBM17	LANCL2	0.6175
CNPY4	SEPT8	TRIM47	VPS25	0.6175
RBM17	VPS25	ACTR10	RCC2	0.6175
SORBS3	TACC1	CDK2	CNPY4	0.615
SORBS3	SYNJ2BP	RBM17	ACTR10	0.615
SORBS3	NUP188	SEPT8	RCC2	0.615
SORBS3	NUP188	TRIM47	VPS25	0.615
TACC1	AQP1	SYNJ2BP	TRIM47	0.615
TACC1	AQP1	CNPY4	ACTR10	0.615
TACC1	AQP1	LANCL2	ACTR10	0.615
TACC1	FDFT1	SEPT8	RBM17	0.615
CDK2	AQP1	FDFT1	VPS25	0.615
CDK2	AQP1	IGFBP7	TRIM47	0.615
CDK2	SYNJ2BP	TRIM47	VPS25	0.615
CDK2	IGFBP7	RBM17	TRIM47	0.615
CDK2	LANCL2	ACTR10	RCC2	0.615
AQP1	SYNJ2BP	SEPT8	ACTR10	0.615
AQP1	SYNJ2BP	VPS25	ACTR10	0.615
AQP1	IGFBP7	SEPT8	RBM17	0.615
AQP1	IGFBP7	SEPT8	ACTR10	0.615
AQP1	SEPT8	VPS25	LANCL2	0.615
FDFT1	IGFBP7	LANCL2	ACTR10	0.615
SYNJ2BP	CNPY4	RBM17	TRIM47	0.615
IGFBP7	CNPY4	SEPT8	RCC2	0.615
IGFBP7	CNPY4	RBM17	VPS25	0.615
IGFBP7	SEPT8	VPS25	RCC2	0.615
NUP188	RBM17	TRIM47	VPS25	0.615
RBM17	VPS25	LANCL2	RCC2	0.615
SORBS3	TACC1	SYNJ2BP	ACTR10	0.6125
SORBS3	CDK2	CNPY4	LANCL2	0.6125
SORBS3	FDFT1	SYNJ2BP	LANCL2	0.6125
SORBS3	FDFT1	IGFBP7	VPS25	0.6125
SORBS3	IGFBP7	CNPY4	TRIM47	0.6125
SORBS3	NUP188	LANCL2	RCC2	0.6125
TACC1	CDK2	SEPT8	ACTR10	0.6125
TACC1	AQP1	FDFT1	CNPY4	0.6125
TACC1	FDFT1	RBM17	VPS25	0.6125
CDK2	AQP1	IGFBP7	SEPT8	0.6125
CDK2	FDFT1	LANCL2	ACTR10	0.6125
AQP1	FDFT1	CNPY4	ACTR10	0.6125
AQP1	FDFT1	VPS25	ACTR10	0.6125
AQP1	NUP188	TRIM47	ACTR10	0.6125
AQP1	NUP188	VPS25	RCC2	0.6125
AQP1	TRIM47	LANCL2	RCC2	0.6125
FDFT1	SYNJ2BP	SEPT8	ACTR10	0.6125
FDFT1	SEPT8	LANCL2	RCC2	0.6125
SYNJ2BP	CNPY4	SEPT8	RBM17	0.6125
SYNJ2BP	SEPT8	ACTR10	RCC2	0.6125
NUP188	CNPY4	RBM17	TRIM47	0.6125
SORBS3	AQP1	VPS25	RCC2	0.61
SORBS3	FDFT1	NUP188	CNPY4	0.61
SORBS3	FDFT1	CNPY4	TRIM47	0.61
SORBS3	IGFBP7	SEPT8	TRIM47	0.61
SORBS3	SEPT8	RBM17	TRIM47	0.61
SORBS3	SEPT8	RBM17	RCC2	0.61
TACC1	CDK2	RBM17	VPS25	0.61
CDK2	FDFT1	IGFBP7	RBM17	0.61
CDK2	IGFBP7	CNPY4	ACTR10	0.61
CDK2	IGFBP7	SEPT8	TRIM47	0.61
CDK2	NUP188	CNPY4	SEPT8	0.61
CDK2	CNPY4	RBM17	ACTR10	0.61
CDK2	SEPT8	LANCL2	RCC2	0.61
AQP1	FDFT1	NUP188	ACTR10	0.61
AQP1	FDFT1	SEPT8	RCC2	0.61
AQP1	SYNJ2BP	NUP188	TRIM47	0.61
AQP1	SYNJ2BP	NUP188	ACTR10	0.61
AQP1	IGFBP7	NUP188	RCC2	0.61
AQP1	IGFBP7	CNPY4	RCC2	0.61
AQP1	IGFBP7	RBM17	ACTR10	0.61
FDFT1	SYNJ2BP	RBM17	LANCL2	0.61
FDFT1	NUP188	CNPY4	RBM17	0.61
SYNJ2BP	CNPY4	RBM17	ACTR10	0.61
SYNJ2BP	SEPT8	RBM17	VPS25	0.61
SYNJ2BP	SEPT8	VPS25	RCC2	0.61
IGFBP7	NUP188	ACTR10	RCC2	0.61
IGFBP7	RBM17	TRIM47	LANCL2	0.61
NUP188	SEPT8	RBM17	ACTR10	0.61
CNPY4	RBM17	LANCL2	RCC2	0.61
SORBS3	SEPT8	RBM17	VPS25	0.6075
CDK2	AQP1	FDFT1	RCC2	0.6075
CDK2	AQP1	NUP188	SEPT8	0.6075
CDK2	FDFT1	SYNJ2BP	ACTR10	0.6075
CDK2	SYNJ2BP	CNPY4	TRIM47	0.6075
CDK2	IGFBP7	NUP188	LANCL2	0.6075
CDK2	IGFBP7	CNPY4	LANCL2	0.6075
AQP1	FDFT1	RBM17	VPS25	0.6075
AQP1	FDFT1	TRIM47	VPS25	0.6075
AQP1	SYNJ2BP	NUP188	RCC2	0.6075
FDFT1	SYNJ2BP	IGFBP7	SEPT8	0.6075
FDFT1	IGFBP7	RBM17	TRIM47	0.6075
FDFT1	IGFBP7	RBM17	ACTR10	0.6075
FDFT1	IGFBP7	TRIM47	LANCL2	0.6075
SYNJ2BP	IGFBP7	CNPY4	RBM17	0.6075
SYNJ2BP	IGFBP7	SEPT8	RBM17	0.6075
IGFBP7	NUP188	CNPY4	ACTR10	0.6075
IGFBP7	SEPT8	TRIM47	RCC2	0.6075
NUP188	CNPY4	RBM17	VPS25	0.6075
NUP188	CNPY4	RBM17	LANCL2	0.6075
SEPT8	RBM17	VPS25	LANCL2	0.6075
SORBS3	TACC1	AQP1	SEPT8	0.605
SORBS3	TACC1	SYNJ2BP	TRIM47	0.605
SORBS3	CDK2	AQP1	RCC2	0.605
SORBS3	CDK2	SEPT8	ACTR10	0.605
SORBS3	AQP1	FDFT1	NUP188	0.605
SORBS3	AQP1	CNPY4	LANCL2	0.605
SORBS3	FDFT1	IGFBP7	LANCL2	0.605
SORBS3	FDFT1	TRIM47	ACTR10	0.605
SORBS3	SYNJ2BP	NUP188	LANCL2	0.605
SORBS3	NUP188	CNPY4	TRIM47	0.605
SORBS3	CNPY4	TRIM47	RCC2	0.605
SORBS3	SEPT8	LANCL2	ACTR10	0.605
TACC1	AQP1	SYNJ2BP	RCC2	0.605
TACC1	FDFT1	SEPT8	VPS25	0.605
TACC1	FDFT1	LANCL2	ACTR10	0.605
TACC1	SYNJ2BP	SEPT8	LANCL2	0.605
TACC1	SEPT8	TRIM47	ACTR10	0.605
CDK2	FDFT1	SYNJ2BP	IGFBP7	0.605
CDK2	IGFBP7	RBM17	ACTR10	0.605
CDK2	IGFBP7	TRIM47	ACTR10	0.605
CDK2	CNPY4	SEPT8	LANCL2	0.605
CDK2	SEPT8	RBM17	ACTR10	0.605
AQP1	FDFT1	TRIM47	ACTR10	0.605
AQP1	SYNJ2BP	TRIM47	LANCL2	0.605
AQP1	SYNJ2BP	LANCL2	ACTR10	0.605
AQP1	NUP188	TRIM47	VPS25	0.605
AQP1	VPS25	LANCL2	RCC2	0.605
SYNJ2BP	CNPY4	SEPT8	RCC2	0.605
SYNJ2BP	RBM17	VPS25	RCC2	0.605
IGFBP7	NUP188	SEPT8	LANCL2	0.605
IGFBP7	VPS25	ACTR10	RCC2	0.605
RBM17	VPS25	LANCL2	ACTR10	0.605
SORBS3	TACC1	CDK2	TRIM47	0.6025
SORBS3	CDK2	IGFBP7	TRIM47	0.6025
SORBS3	CDK2	VPS25	RCC2	0.6025
SORBS3	AQP1	SYNJ2BP	TRIM47	0.6025
SORBS3	AQP1	TRIM47	LANCL2	0.6025
SORBS3	FDFT1	SYNJ2BP	TRIM47	0.6025
SORBS3	FDFT1	IGFBP7	SEPT8	0.6025
SORBS3	SYNJ2BP	SEPT8	RCC2	0.6025
SORBS3	SYNJ2BP	TRIM47	ACTR10	0.6025
SORBS3	IGFBP7	NUP188	LANCL2	0.6025
SORBS3	CNPY4	SEPT8	ACTR10	0.6025
SORBS3	CNPY4	RBM17	RCC2	0.6025
SORBS3	CNPY4	TRIM47	LANCL2	0.6025
SORBS3	RBM17	TRIM47	ACTR10	0.6025
TACC1	CDK2	CNPY4	SEPT8	0.6025
TACC1	AQP1	FDFT1	SEPT8	0.6025
TACC1	AQP1	NUP188	ACTR10	0.6025
TACC1	FDFT1	NUP188	ACTR10	0.6025
TACC1	SYNJ2BP	IGFBP7	NUP188	0.6025
CDK2	SEPT8	TRIM47	LANCL2	0.6025
AQP1	FDFT1	CNPY4	RCC2	0.6025
AQP1	FDFT1	TRIM47	RCC2	0.6025
AQP1	TRIM47	VPS25	LANCL2	0.6025
FDFT1	NUP188	SEPT8	VPS25	0.6025
FDFT1	CNPY4	RBM17	TRIM47	0.6025
SYNJ2BP	IGFBP7	NUP188	CNPY4	0.6025
CNPY4	RBM17	VPS25	LANCL2	0.6025
SORBS3	TACC1	RBM17	ACTR10	0.6
SORBS3	CDK2	TRIM47	ACTR10	0.6
SORBS3	AQP1	RBM17	ACTR10	0.6
SORBS3	NUP188	VPS25	RCC2	0.6
SORBS3	SEPT8	ACTR10	RCC2	0.6
TACC1	AQP1	TRIM47	ACTR10	0.6
TACC1	FDFT1	CNPY4	SEPT8	0.6
TACC1	FDFT1	CNPY4	RBM17	0.6
TACC1	SYNJ2BP	SEPT8	TRIM47	0.6
TACC1	IGFBP7	CNPY4	SEPT8	0.6
TACC1	IGFBP7	SEPT8	RBM17	0.6
TACC1	CNPY4	SEPT8	VPS25	0.6
CDK2	FDFT1	RBM17	TRIM47	0.6
CDK2	SYNJ2BP	IGFBP7	VPS25	0.6
CDK2	NUP188	VPS25	ACTR10	0.6
AQP1	FDFT1	SYNJ2BP	TRIM47	0.6
AQP1	FDFT1	IGFBP7	SEPT8	0.6
AQP1	FDFT1	ACTR10	RCC2	0.6
AQP1	IGFBP7	CNPY4	ACTR10	0.6
FDFT1	SYNJ2BP	IGFBP7	NUP188	0.6
FDFT1	SYNJ2BP	SEPT8	LANCL2	0.6
FDFT1	IGFBP7	CNPY4	SEPT8	0.6
FDFT1	SEPT8	TRIM47	VPS25	0.6
SYNJ2BP	IGFBP7	TRIM47	ACTR10	0.6
IGFBP7	NUP188	RBM17	LANCL2	0.6
IGFBP7	NUP188	RBM17	ACTR10	0.6
CNPY4	SEPT8	TRIM47	LANCL2	0.6
RBM17	TRIM47	LANCL2	ACTR10	0.6
SORBS3	TACC1	FDFT1	IGFBP7	0.5975
SORBS3	TACC1	RBM17	VPS25	0.5975
SORBS3	TACC1	TRIM47	RCC2	0.5975
SORBS3	CDK2	AQP1	CNPY4	0.5975
SORBS3	CDK2	FDFT1	SYNJ2BP	0.5975
SORBS3	CDK2	SYNJ2BP	RCC2	0.5975
SORBS3	AQP1	ACTR10	RCC2	0.5975
SORBS3	FDFT1	SEPT8	TRIM47	0.5975
SORBS3	IGFBP7	NUP188	CNPY4	0.5975
SORBS3	CNPY4	TRIM47	VPS25	0.5975
SORBS3	TRIM47	VPS25	RCC2	0.5975
TACC1	CDK2	AQP1	TRIM47	0.5975
TACC1	CDK2	SYNJ2BP	SEPT8	0.5975
TACC1	CDK2	SYNJ2BP	ACTR10	0.5975
TACC1	AQP1	SYNJ2BP	CNPY4	0.5975
TACC1	AQP1	IGFBP7	TRIM47	0.5975
TACC1	SEPT8	RBM17	LANCL2	0.5975
TACC1	SEPT8	RBM17	RCC2	0.5975
TACC1	TRIM47	VPS25	ACTR10	0.5975
CDK2	AQP1	IGFBP7	ACTR10	0.5975
CDK2	FDFT1	NUP188	RBM17	0.5975
CDK2	FDFT1	SEPT8	RBM17	0.5975
CDK2	FDFT1	SEPT8	ACTR10	0.5975
CDK2	SYNJ2BP	IGFBP7	NUP188	0.5975
CDK2	SYNJ2BP	CNPY4	SEPT8	0.5975
CDK2	IGFBP7	RBM17	VPS25	0.5975
CDK2	SEPT8	VPS25	RCC2	0.5975
CDK2	TRIM47	LANCL2	ACTR10	0.5975
AQP1	FDFT1	CNPY4	VPS25	0.5975
AQP1	SYNJ2BP	CNPY4	ACTR10	0.5975
AQP1	IGFBP7	NUP188	TRIM47	0.5975
AQP1	NUP188	RBM17	RCC2	0.5975
AQP1	CNPY4	TRIM47	LANCL2	0.5975
FDFT1	NUP188	RBM17	VPS25	0.5975
SYNJ2BP	IGFBP7	RBM17	ACTR10	0.5975
SYNJ2BP	NUP188	SEPT8	RCC2	0.5975
SYNJ2BP	SEPT8	TRIM47	RCC2	0.5975
SEPT8	RBM17	TRIM47	LANCL2	0.5975
SEPT8	VPS25	LANCL2	RCC2	0.5975
SORBS3	CDK2	IGFBP7	RCC2	0.595
SORBS3	CDK2	SEPT8	TRIM47	0.595
SORBS3	CDK2	ACTR10	RCC2	0.595
SORBS3	NUP188	RBM17	VPS25	0.595
SORBS3	SEPT8	TRIM47	RCC2	0.595
TACC1	CDK2	SYNJ2BP	IGFBP7	0.595
TACC1	SYNJ2BP	IGFBP7	TRIM47	0.595
TACC1	SYNJ2BP	CNPY4	TRIM47	0.595
TACC1	NUP188	CNPY4	RBM17	0.595
TACC1	NUP188	RBM17	ACTR10	0.595
TACC1	CNPY4	LANCL2	ACTR10	0.595
CDK2	CNPY4	RBM17	VPS25	0.595
CDK2	CNPY4	LANCL2	RCC2	0.595
CDK2	RBM17	VPS25	LANCL2	0.595
AQP1	SYNJ2BP	IGFBP7	RCC2	0.595
AQP1	SYNJ2BP	RBM17	LANCL2	0.595
AQP1	NUP188	SEPT8	LANCL2	0.595
FDFT1	SYNJ2BP	RBM17	TRIM47	0.595
FDFT1	NUP188	SEPT8	ACTR10	0.595
SYNJ2BP	IGFBP7	SEPT8	VPS25	0.595
SYNJ2BP	SEPT8	LANCL2	RCC2	0.595
IGFBP7	NUP188	SEPT8	TRIM47	0.595
IGFBP7	RBM17	LANCL2	ACTR10	0.595
CNPY4	RBM17	VPS25	ACTR10	0.595
SEPT8	TRIM47	LANCL2	RCC2	0.595
SORBS3	CDK2	CNPY4	ACTR10	0.5925
SORBS3	FDFT1	SYNJ2BP	IGFBP7	0.5925
SORBS3	FDFT1	SYNJ2BP	SEPT8	0.5925
SORBS3	FDFT1	CNPY4	VPS25	0.5925
SORBS3	FDFT1	VPS25	LANCL2	0.5925
SORBS3	SYNJ2BP	CNPY4	SEPT8	0.5925
SORBS3	SYNJ2BP	CNPY4	TRIM47	0.5925
SORBS3	SYNJ2BP	TRIM47	VPS25	0.5925
SORBS3	IGFBP7	SEPT8	RCC2	0.5925
TACC1	CDK2	CNPY4	ACTR10	0.5925
TACC1	AQP1	RBM17	TRIM47	0.5925
TACC1	FDFT1	RBM17	ACTR10	0.5925
TACC1	SYNJ2BP	RBM17	VPS25	0.5925
TACC1	SYNJ2BP	TRIM47	ACTR10	0.5925
TACC1	SYNJ2BP	ACTR10	RCC2	0.5925
TACC1	CNPY4	SEPT8	LANCL2	0.5925
TACC1	RBM17	TRIM47	LANCL2	0.5925
CDK2	SYNJ2BP	SEPT8	ACTR10	0.5925
CDK2	IGFBP7	TRIM47	VPS25	0.5925
CDK2	TRIM47	LANCL2	RCC2	0.5925
AQP1	SYNJ2BP	TRIM47	VPS25	0.5925
AQP1	IGFBP7	VPS25	ACTR10	0.5925
SYNJ2BP	IGFBP7	CNPY4	SEPT8	0.5925
SYNJ2BP	NUP188	CNPY4	RBM17	0.5925
IGFBP7	NUP188	CNPY4	RCC2	0.5925
IGFBP7	TRIM47	LANCL2	ACTR10	0.5925
NUP188	RBM17	TRIM47	ACTR10	0.5925
CNPY4	SEPT8	TRIM47	ACTR10	0.5925
CNPY4	RBM17	LANCL2	ACTR10	0.5925
SORBS3	CDK2	AQP1	LANCL2	0.59
SORBS3	CDK2	AQP1	ACTR10	0.59
SORBS3	CDK2	IGFBP7	ACTR10	0.59
SORBS3	CDK2	NUP188	CNPY4	0.59
SORBS3	CDK2	LANCL2	RCC2	0.59
SORBS3	SYNJ2BP	IGFBP7	RCC2	0.59
SORBS3	SEPT8	TRIM47	ACTR10	0.59
SORBS3	RBM17	VPS25	ACTR10	0.59
TACC1	IGFBP7	NUP188	SEPT8	0.59
TACC1	CNPY4	SEPT8	ACTR10	0.59
TACC1	CNPY4	SEPT8	RCC2	0.59
CDK2	AQP1	FDFT1	IGFBP7	0.59
CDK2	FDFT1	IGFBP7	TRIM47	0.59
CDK2	SYNJ2BP	TRIM47	LANCL2	0.59
CDK2	CNPY4	RBM17	LANCL2	0.59
AQP1	SYNJ2BP	IGFBP7	ACTR10	0.59
AQP1	SYNJ2BP	NUP188	LANCL2	0.59
AQP1	IGFBP7	NUP188	RBM17	0.59
AQP1	CNPY4	TRIM47	ACTR10	0.59
SYNJ2BP	IGFBP7	SEPT8	LANCL2	0.59
SYNJ2BP	IGFBP7	TRIM47	RCC2	0.59
SYNJ2BP	IGFBP7	ACTR10	RCC2	0.59
SYNJ2BP	TRIM47	LANCL2	RCC2	0.59
IGFBP7	NUP188	RBM17	TRIM47	0.59
IGFBP7	NUP188	RBM17	VPS25	0.59
IGFBP7	CNPY4	SEPT8	TRIM47	0.59
IGFBP7	CNPY4	TRIM47	LANCL2	0.59
IGFBP7	SEPT8	TRIM47	VPS25	0.59
SEPT8	TRIM47	LANCL2	ACTR10	0.59
SORBS3	TACC1	CDK2	VPS25	0.5875
SORBS3	TACC1	SEPT8	RCC2	0.5875
SORBS3	CDK2	SYNJ2BP	TRIM47	0.5875
SORBS3	AQP1	CNPY4	ACTR10	0.5875
SORBS3	AQP1	SEPT8	VPS25	0.5875
SORBS3	FDFT1	SYNJ2BP	CNPY4	0.5875
SORBS3	SYNJ2BP	SEPT8	ACTR10	0.5875
SORBS3	SYNJ2BP	LANCL2	RCC2	0.5875
SORBS3	IGFBP7	NUP188	RCC2	0.5875
SORBS3	CNPY4	LANCL2	RCC2	0.5875
TACC1	CDK2	FDFT1	RBM17	0.5875
TACC1	CDK2	IGFBP7	SEPT8	0.5875
TACC1	AQP1	NUP188	SEPT8	0.5875
TACC1	AQP1	CNPY4	RBM17	0.5875
TACC1	IGFBP7	SEPT8	TRIM47	0.5875
CDK2	FDFT1	RBM17	LANCL2	0.5875
CDK2	CNPY4	TRIM47	ACTR10	0.5875
CDK2	TRIM47	VPS25	LANCL2	0.5875
AQP1	FDFT1	SYNJ2BP	RCC2	0.5875
AQP1	FDFT1	IGFBP7	CNPY4	0.5875
AQP1	IGFBP7	NUP188	CNPY4	0.5875
AQP1	NUP188	CNPY4	VPS25	0.5875
AQP1	RBM17	LANCL2	ACTR10	0.5875
AQP1	VPS25	LANCL2	ACTR10	0.5875
FDFT1	IGFBP7	NUP188	LANCL2	0.5875
FDFT1	IGFBP7	NUP188	ACTR10	0.5875
FDFT1	IGFBP7	CNPY4	LANCL2	0.5875
SYNJ2BP	IGFBP7	RBM17	LANCL2	0.5875
SYNJ2BP	CNPY4	RBM17	VPS25	0.5875
IGFBP7	NUP188	CNPY4	LANCL2	0.5875
IGFBP7	NUP188	SEPT8	ACTR10	0.5875
NUP188	SEPT8	RBM17	RCC2	0.5875
CNPY4	SEPT8	VPS25	RCC2	0.5875
CNPY4	RBM17	VPS25	RCC2	0.5875
CNPY4	TRIM47	ACTR10	RCC2	0.5875
SORBS3	TACC1	SYNJ2BP	RBM17	0.585
SORBS3	CDK2	AQP1	VPS25	0.585
SORBS3	CDK2	SEPT8	RCC2	0.585
SORBS3	FDFT1	SYNJ2BP	NUP188	0.585
SORBS3	SYNJ2BP	CNPY4	RBM17	0.585
SORBS3	SYNJ2BP	SEPT8	VPS25	0.585
SORBS3	CNPY4	TRIM47	ACTR10	0.585
SORBS3	RBM17	VPS25	LANCL2	0.585
TACC1	AQP1	CNPY4	TRIM47	0.585
TACC1	AQP1	CNPY4	LANCL2	0.585
TACC1	AQP1	TRIM47	RCC2	0.585
TACC1	SYNJ2BP	NUP188	RBM17	0.585
TACC1	SYNJ2BP	TRIM47	LANCL2	0.585
TACC1	IGFBP7	CNPY4	RBM17	0.585
TACC1	IGFBP7	CNPY4	TRIM47	0.585
TACC1	RBM17	TRIM47	RCC2	0.585
CDK2	SYNJ2BP	IGFBP7	RCC2	0.585
CDK2	SYNJ2BP	LANCL2	ACTR10	0.585
CDK2	IGFBP7	CNPY4	SEPT8	0.585
CDK2	IGFBP7	SEPT8	VPS25	0.585
AQP1	FDFT1	SYNJ2BP	CNPY4	0.585
AQP1	SYNJ2BP	IGFBP7	TRIM47	0.585
FDFT1	CNPY4	SEPT8	RCC2	0.585
FDFT1	CNPY4	RBM17	VPS25	0.585
FDFT1	CNPY4	RBM17	LANCL2	0.585
FDFT1	CNPY4	RBM17	RCC2	0.585
SYNJ2BP	IGFBP7	NUP188	LANCL2	0.585
SYNJ2BP	IGFBP7	SEPT8	ACTR10	0.585
IGFBP7	RBM17	VPS25	LANCL2	0.585
CNPY4	VPS25	LANCL2	RCC2	0.585
SORBS3	TACC1	AQP1	CNPY4	0.5825
SORBS3	TACC1	IGFBP7	ACTR10	0.5825
SORBS3	CDK2	IGFBP7	CNPY4	0.5825
SORBS3	AQP1	NUP188	ACTR10	0.5825
SORBS3	AQP1	CNPY4	RBM17	0.5825
SORBS3	FDFT1	SYNJ2BP	VPS25	0.5825
SORBS3	TRIM47	LANCL2	RCC2	0.5825
TACC1	CDK2	CNPY4	LANCL2	0.5825
TACC1	AQP1	IGFBP7	CNPY4	0.5825
TACC1	AQP1	NUP188	CNPY4	0.5825
TACC1	FDFT1	SYNJ2BP	SEPT8	0.5825
TACC1	FDFT1	CNPY4	LANCL2	0.5825
TACC1	IGFBP7	RBM17	LANCL2	0.5825
TACC1	NUP188	CNPY4	ACTR10	0.5825
CDK2	AQP1	SYNJ2BP	VPS25	0.5825
CDK2	AQP1	SYNJ2BP	RCC2	0.5825
CDK2	FDFT1	SYNJ2BP	SEPT8	0.5825
CDK2	FDFT1	SYNJ2BP	TRIM47	0.5825
CDK2	FDFT1	CNPY4	RBM17	0.5825
CDK2	FDFT1	SEPT8	RCC2	0.5825
CDK2	IGFBP7	VPS25	LANCL2	0.5825
AQP1	CNPY4	LANCL2	ACTR10	0.5825
AQP1	RBM17	TRIM47	LANCL2	0.5825
FDFT1	SYNJ2BP	SEPT8	RBM17	0.5825
FDFT1	CNPY4	TRIM47	LANCL2	0.5825
FDFT1	RBM17	TRIM47	LANCL2	0.5825
SYNJ2BP	IGFBP7	CNPY4	ACTR10	0.5825
SYNJ2BP	NUP188	RBM17	TRIM47	0.5825
SYNJ2BP	NUP188	RBM17	ACTR10	0.5825
SYNJ2BP	RBM17	TRIM47	LANCL2	0.5825
IGFBP7	SEPT8	TRIM47	ACTR10	0.5825
CNPY4	RBM17	ACTR10	RCC2	0.5825
SORBS3	TACC1	CDK2	SEPT8	0.58
SORBS3	TACC1	CNPY4	VPS25	0.58
SORBS3	TACC1	ACTR10	RCC2	0.58
SORBS3	CDK2	CNPY4	RBM17	0.58
SORBS3	AQP1	SEPT8	RCC2	0.58
SORBS3	AQP1	RBM17	VPS25	0.58
SORBS3	SYNJ2BP	VPS25	ACTR10	0.58
SORBS3	IGFBP7	CNPY4	RBM17	0.58
SORBS3	NUP188	SEPT8	ACTR10	0.58
SORBS3	CNPY4	RBM17	VPS25	0.58
SORBS3	SEPT8	VPS25	ACTR10	0.58
TACC1	CDK2	TRIM47	LANCL2	0.58
TACC1	SYNJ2BP	IGFBP7	CNPY4	0.58
TACC1	IGFBP7	NUP188	CNPY4	0.58
TACC1	TRIM47	LANCL2	ACTR10	0.58
CDK2	AQP1	IGFBP7	CNPY4	0.58
CDK2	AQP1	RBM17	RCC2	0.58
CDK2	FDFT1	NUP188	ACTR10	0.58
CDK2	IGFBP7	NUP188	VPS25	0.58
CDK2	IGFBP7	VPS25	ACTR10	0.58
AQP1	FDFT1	SEPT8	RBM17	0.58
AQP1	SYNJ2BP	VPS25	LANCL2	0.58
FDFT1	SEPT8	RBM17	RCC2	0.58
SYNJ2BP	IGFBP7	NUP188	RCC2	0.58
SYNJ2BP	RBM17	VPS25	LANCL2	0.58
SYNJ2BP	RBM17	LANCL2	ACTR10	0.58
IGFBP7	NUP188	VPS25	LANCL2	0.58
IGFBP7	CNPY4	RBM17	ACTR10	0.58
IGFBP7	CNPY4	VPS25	RCC2	0.58
NUP188	CNPY4	SEPT8	ACTR10	0.58
RBM17	TRIM47	LANCL2	RCC2	0.58
SORBS3	TACC1	CDK2	ACTR10	0.5775
SORBS3	TACC1	FDFT1	VPS25	0.5775
SORBS3	TACC1	IGFBP7	CNPY4	0.5775
SORBS3	TACC1	SEPT8	VPS25	0.5775
SORBS3	CDK2	SYNJ2BP	ACTR10	0.5775
SORBS3	CDK2	TRIM47	LANCL2	0.5775
SORBS3	AQP1	SYNJ2BP	SEPT8	0.5775
SORBS3	AQP1	SYNJ2BP	ACTR10	0.5775
SORBS3	SYNJ2BP	NUP188	ACTR10	0.5775
SORBS3	IGFBP7	RBM17	TRIM47	0.5775
TACC1	CDK2	AQP1	VPS25	0.5775
TACC1	CDK2	SYNJ2BP	TRIM47	0.5775
TACC1	AQP1	VPS25	RCC2	0.5775
TACC1	FDFT1	SYNJ2BP	LANCL2	0.5775
TACC1	FDFT1	SEPT8	ACTR10	0.5775
TACC1	SYNJ2BP	TRIM47	VPS25	0.5775
TACC1	IGFBP7	SEPT8	ACTR10	0.5775
TACC1	NUP188	VPS25	LANCL2	0.5775
TACC1	NUP188	LANCL2	ACTR10	0.5775
TACC1	CNPY4	TRIM47	LANCL2	0.5775
CDK2	AQP1	FDFT1	NUP188	0.5775
CDK2	AQP1	NUP188	VPS25	0.5775
CDK2	SYNJ2BP	IGFBP7	CNPY4	0.5775
AQP1	FDFT1	IGFBP7	TRIM47	0.5775
AQP1	IGFBP7	SEPT8	LANCL2	0.5775
AQP1	CNPY4	VPS25	LANCL2	0.5775
FDFT1	SYNJ2BP	SEPT8	RCC2	0.5775
SYNJ2BP	NUP188	SEPT8	VPS25	0.5775
SYNJ2BP	SEPT8	RBM17	LANCL2	0.5775
SYNJ2BP	LANCL2	ACTR10	RCC2	0.5775
IGFBP7	NUP188	TRIM47	LANCL2	0.5775
IGFBP7	NUP188	LANCL2	ACTR10	0.5775
IGFBP7	CNPY4	RBM17	LANCL2	0.5775
IGFBP7	CNPY4	ACTR10	RCC2	0.5775
NUP188	SEPT8	RBM17	TRIM47	0.5775
NUP188	SEPT8	LANCL2	RCC2	0.5775
SORBS3	TACC1	SYNJ2BP	SEPT8	0.575
SORBS3	TACC1	NUP188	VPS25	0.575
SORBS3	TACC1	NUP188	RCC2	0.575
SORBS3	CDK2	NUP188	ACTR10	0.575
SORBS3	CDK2	VPS25	LANCL2	0.575
SORBS3	CDK2	VPS25	ACTR10	0.575
SORBS3	FDFT1	CNPY4	RCC2	0.575
SORBS3	NUP188	CNPY4	RCC2	0.575
SORBS3	RBM17	ACTR10	RCC2	0.575
TACC1	CDK2	RBM17	TRIM47	0.575
TACC1	SYNJ2BP	CNPY4	RBM17	0.575
TACC1	SYNJ2BP	CNPY4	ACTR10	0.575
TACC1	SYNJ2BP	SEPT8	RCC2	0.575
TACC1	SYNJ2BP	TRIM47	RCC2	0.575
TACC1	IGFBP7	CNPY4	LANCL2	0.575
TACC1	CNPY4	RBM17	RCC2	0.575
TACC1	LANCL2	ACTR10	RCC2	0.575
CDK2	AQP1	IGFBP7	RCC2	0.575
CDK2	AQP1	CNPY4	VPS25	0.575
CDK2	SYNJ2BP	SEPT8	RBM17	0.575
CDK2	SEPT8	TRIM47	ACTR10	0.575
CDK2	TRIM47	VPS25	ACTR10	0.575
AQP1	FDFT1	SYNJ2BP	VPS25	0.575
AQP1	SYNJ2BP	CNPY4	LANCL2	0.575
FDFT1	IGFBP7	NUP188	SEPT8	0.575
FDFT1	NUP188	CNPY4	ACTR10	0.575
FDFT1	CNPY4	SEPT8	TRIM47	0.575
FDFT1	RBM17	VPS25	RCC2	0.575
SYNJ2BP	IGFBP7	NUP188	SEPT8	0.575
SYNJ2BP	CNPY4	TRIM47	RCC2	0.575
SYNJ2BP	RBM17	LANCL2	RCC2	0.575
CNPY4	SEPT8	ACTR10	RCC2	0.575
SORBS3	TACC1	SEPT8	TRIM47	0.5725
SORBS3	CDK2	SYNJ2BP	SEPT8	0.5725
SORBS3	CDK2	CNPY4	VPS25	0.5725
SORBS3	CDK2	SEPT8	LANCL2	0.5725
SORBS3	AQP1	NUP188	CNPY4	0.5725
SORBS3	AQP1	NUP188	SEPT8	0.5725
SORBS3	SYNJ2BP	SEPT8	TRIM47	0.5725
SORBS3	SYNJ2BP	LANCL2	ACTR10	0.5725
SORBS3	IGFBP7	LANCL2	RCC2	0.5725
TACC1	CDK2	AQP1	LANCL2	0.5725
TACC1	CDK2	SYNJ2BP	LANCL2	0.5725
TACC1	IGFBP7	LANCL2	RCC2	0.5725
TACC1	NUP188	SEPT8	RBM17	0.5725
TACC1	SEPT8	VPS25	RCC2	0.5725
CDK2	AQP1	NUP188	CNPY4	0.5725
CDK2	FDFT1	SYNJ2BP	LANCL2	0.5725
CDK2	FDFT1	CNPY4	LANCL2	0.5725
CDK2	FDFT1	RBM17	VPS25	0.5725
CDK2	FDFT1	ACTR10	RCC2	0.5725
CDK2	SYNJ2BP	IGFBP7	RBM17	0.5725
CDK2	SYNJ2BP	ACTR10	RCC2	0.5725
CDK2	IGFBP7	CNPY4	RBM17	0.5725
CDK2	SEPT8	RBM17	TRIM47	0.5725
CDK2	RBM17	VPS25	RCC2	0.5725
AQP1	FDFT1	SYNJ2BP	IGFBP7	0.5725
AQP1	FDFT1	SYNJ2BP	NUP188	0.5725
AQP1	SYNJ2BP	IGFBP7	CNPY4	0.5725
AQP1	SYNJ2BP	IGFBP7	RBM17	0.5725
FDFT1	SYNJ2BP	IGFBP7	RBM17	0.5725
FDFT1	NUP188	RBM17	ACTR10	0.5725
FDFT1	SEPT8	TRIM47	LANCL2	0.5725
SYNJ2BP	IGFBP7	VPS25	ACTR10	0.5725
SYNJ2BP	IGFBP7	LANCL2	ACTR10	0.5725
SYNJ2BP	NUP188	CNPY4	ACTR10	0.5725
SYNJ2BP	CNPY4	SEPT8	TRIM47	0.5725
SYNJ2BP	RBM17	ACTR10	RCC2	0.5725
SYNJ2BP	VPS25	ACTR10	RCC2	0.5725
IGFBP7	CNPY4	SEPT8	VPS25	0.5725
IGFBP7	VPS25	LANCL2	RCC2	0.5725
CNPY4	RBM17	TRIM47	RCC2	0.5725
TRIM47	VPS25	ACTR10	RCC2	0.5725
SORBS3	TACC1	NUP188	ACTR10	0.57
SORBS3	CDK2	LANCL2	ACTR10	0.57
SORBS3	AQP1	IGFBP7	TRIM47	0.57
SORBS3	FDFT1	NUP188	VPS25	0.57
SORBS3	SYNJ2BP	NUP188	SEPT8	0.57
SORBS3	SYNJ2BP	TRIM47	LANCL2	0.57
SORBS3	RBM17	VPS25	RCC2	0.57
TACC1	CDK2	VPS25	ACTR10	0.57
TACC1	AQP1	FDFT1	SYNJ2BP	0.57
TACC1	AQP1	CNPY4	VPS25	0.57
TACC1	FDFT1	IGFBP7	RBM17	0.57
TACC1	FDFT1	NUP188	CNPY4	0.57
TACC1	SYNJ2BP	NUP188	VPS25	0.57
TACC1	SYNJ2BP	LANCL2	ACTR10	0.57
TACC1	IGFBP7	SEPT8	RCC2	0.57
TACC1	SEPT8	TRIM47	LANCL2	0.57
CDK2	AQP1	SYNJ2BP	RBM17	0.57
CDK2	FDFT1	RBM17	RCC2	0.57
CDK2	IGFBP7	NUP188	RCC2	0.57
CDK2	CNPY4	TRIM47	LANCL2	0.57
AQP1	FDFT1	IGFBP7	LANCL2	0.57
AQP1	SYNJ2BP	IGFBP7	NUP188	0.57
AQP1	NUP188	RBM17	TRIM47	0.57
FDFT1	SEPT8	RBM17	ACTR10	0.57
FDFT1	RBM17	TRIM47	RCC2	0.57
FDFT1	RBM17	LANCL2	ACTR10	0.57
FDFT1	RBM17	ACTR10	RCC2	0.57
SYNJ2BP	IGFBP7	TRIM47	LANCL2	0.57
SYNJ2BP	NUP188	SEPT8	RBM17	0.57
IGFBP7	NUP188	SEPT8	VPS25	0.57
SORBS3	TACC1	AQP1	RCC2	0.5675
SORBS3	TACC1	IGFBP7	TRIM47	0.5675
SORBS3	TACC1	SEPT8	RBM17	0.5675
SORBS3	CDK2	SYNJ2BP	IGFBP7	0.5675
SORBS3	CDK2	IGFBP7	VPS25	0.5675
SORBS3	AQP1	NUP188	RBM17	0.5675
SORBS3	SYNJ2BP	IGFBP7	TRIM47	0.5675
SORBS3	NUP188	TRIM47	RCC2	0.5675
SORBS3	NUP188	VPS25	LANCL2	0.5675
SORBS3	CNPY4	VPS25	LANCL2	0.5675
SORBS3	SEPT8	LANCL2	RCC2	0.5675
SORBS3	RBM17	TRIM47	RCC2	0.5675
SORBS3	TRIM47	LANCL2	ACTR10	0.5675
SORBS3	VPS25	LANCL2	RCC2	0.5675
TACC1	CDK2	AQP1	CNPY4	0.5675
TACC1	AQP1	SYNJ2BP	RBM17	0.5675
TACC1	AQP1	IGFBP7	NUP188	0.5675
TACC1	SYNJ2BP	CNPY4	SEPT8	0.5675
TACC1	IGFBP7	TRIM47	VPS25	0.5675
TACC1	CNPY4	TRIM47	RCC2	0.5675
CDK2	AQP1	SYNJ2BP	IGFBP7	0.5675
CDK2	FDFT1	CNPY4	SEPT8	0.5675
CDK2	FDFT1	TRIM47	LANCL2	0.5675
CDK2	SYNJ2BP	CNPY4	ACTR10	0.5675
CDK2	CNPY4	SEPT8	ACTR10	0.5675
CDK2	CNPY4	RBM17	TRIM47	0.5675
AQP1	FDFT1	CNPY4	RBM17	0.5675
AQP1	SYNJ2BP	NUP188	SEPT8	0.5675
AQP1	SYNJ2BP	NUP188	VPS25	0.5675
AQP1	IGFBP7	TRIM47	LANCL2	0.5675
AQP1	RBM17	LANCL2	RCC2	0.5675
AQP1	TRIM47	LANCL2	ACTR10	0.5675
FDFT1	SYNJ2BP	RBM17	VPS25	0.5675
FDFT1	IGFBP7	SEPT8	ACTR10	0.5675
FDFT1	NUP188	SEPT8	LANCL2	0.5675
FDFT1	NUP188	RBM17	TRIM47	0.5675
FDFT1	CNPY4	SEPT8	VPS25	0.5675
FDFT1	SEPT8	RBM17	TRIM47	0.5675
FDFT1	SEPT8	VPS25	RCC2	0.5675
SYNJ2BP	IGFBP7	NUP188	TRIM47	0.5675
SYNJ2BP	IGFBP7	TRIM47	VPS25	0.5675
SYNJ2BP	NUP188	CNPY4	SEPT8	0.5675
SYNJ2BP	CNPY4	SEPT8	LANCL2	0.5675
IGFBP7	NUP188	VPS25	ACTR10	0.5675
NUP188	RBM17	LANCL2	ACTR10	0.5675
SORBS3	TACC1	NUP188	CNPY4	0.565
SORBS3	TACC1	RBM17	TRIM47	0.565
SORBS3	TACC1	TRIM47	LANCL2	0.565
SORBS3	TACC1	VPS25	ACTR10	0.565
SORBS3	CDK2	SYNJ2BP	LANCL2	0.565
SORBS3	CDK2	NUP188	RCC2	0.565
SORBS3	AQP1	SEPT8	RBM17	0.565
SORBS3	SYNJ2BP	NUP188	RCC2	0.565
SORBS3	IGFBP7	NUP188	ACTR10	0.565
SORBS3	IGFBP7	CNPY4	RCC2	0.565
SORBS3	IGFBP7	SEPT8	ACTR10	0.565
SORBS3	IGFBP7	TRIM47	RCC2	0.565
SORBS3	NUP188	RBM17	ACTR10	0.565
TACC1	CDK2	IGFBP7	NUP188	0.565
TACC1	CDK2	SEPT8	LANCL2	0.565
TACC1	AQP1	SYNJ2BP	NUP188	0.565
TACC1	AQP1	IGFBP7	RCC2	0.565
TACC1	FDFT1	NUP188	SEPT8	0.565
TACC1	FDFT1	RBM17	TRIM47	0.565
CDK2	AQP1	NUP188	RCC2	0.565
CDK2	FDFT1	IGFBP7	NUP188	0.565
CDK2	FDFT1	IGFBP7	SEPT8	0.565
CDK2	SYNJ2BP	NUP188	ACTR10	0.565
CDK2	IGFBP7	SEPT8	RCC2	0.565
AQP1	SYNJ2BP	CNPY4	RBM17	0.565
AQP1	IGFBP7	CNPY4	RBM17	0.565
AQP1	IGFBP7	SEPT8	VPS25	0.565
FDFT1	SYNJ2BP	CNPY4	SEPT8	0.565
SYNJ2BP	SEPT8	TRIM47	LANCL2	0.565
SYNJ2BP	TRIM47	VPS25	RCC2	0.565
IGFBP7	NUP188	SEPT8	RBM17	0.565
NUP188	CNPY4	TRIM47	ACTR10	0.565
SORBS3	TACC1	SYNJ2BP	NUP188	0.5625
SORBS3	CDK2	SYNJ2BP	NUP188	0.5625
SORBS3	CDK2	CNPY4	RCC2	0.5625
SORBS3	FDFT1	IGFBP7	NUP188	0.5625
SORBS3	SYNJ2BP	CNPY4	ACTR10	0.5625
TACC1	AQP1	FDFT1	ACTR10	0.5625
TACC1	AQP1	SYNJ2BP	VPS25	0.5625
TACC1	SYNJ2BP	RBM17	RCC2	0.5625
TACC1	IGFBP7	NUP188	LANCL2	0.5625
CDK2	IGFBP7	NUP188	SEPT8	0.5625
AQP1	FDFT1	IGFBP7	NUP188	0.5625
AQP1	FDFT1	NUP188	RBM17	0.5625
AQP1	SYNJ2BP	IGFBP7	SEPT8	0.5625
AQP1	SYNJ2BP	CNPY4	TRIM47	0.5625
AQP1	IGFBP7	NUP188	LANCL2	0.5625
FDFT1	IGFBP7	SEPT8	RBM17	0.5625
FDFT1	IGFBP7	RBM17	LANCL2	0.5625
FDFT1	NUP188	SEPT8	RBM17	0.5625
FDFT1	CNPY4	VPS25	LANCL2	0.5625
FDFT1	SEPT8	ACTR10	RCC2	0.5625
NUP188	SEPT8	LANCL2	ACTR10	0.5625
SEPT8	TRIM47	VPS25	ACTR10	0.5625
SORBS3	TACC1	FDFT1	SYNJ2BP	0.56
SORBS3	TACC1	TRIM47	ACTR10	0.56
SORBS3	CDK2	SYNJ2BP	CNPY4	0.56
SORBS3	AQP1	RBM17	RCC2	0.56
SORBS3	FDFT1	NUP188	LANCL2	0.56
SORBS3	SYNJ2BP	NUP188	TRIM47	0.56
SORBS3	SYNJ2BP	SEPT8	LANCL2	0.56
TACC1	CDK2	SEPT8	VPS25	0.56
TACC1	FDFT1	CNPY4	TRIM47	0.56
TACC1	SYNJ2BP	NUP188	LANCL2	0.56
TACC1	SYNJ2BP	NUP188	ACTR10	0.56
TACC1	SEPT8	VPS25	ACTR10	0.56
TACC1	TRIM47	VPS25	LANCL2	0.56
CDK2	AQP1	SYNJ2BP	CNPY4	0.56
CDK2	AQP1	IGFBP7	RBM17	0.56
CDK2	AQP1	NUP188	TRIM47	0.56
CDK2	FDFT1	SYNJ2BP	RBM17	0.56
CDK2	SYNJ2BP	RBM17	TRIM47	0.56
CDK2	IGFBP7	RBM17	LANCL2	0.56
CDK2	CNPY4	LANCL2	ACTR10	0.56
AQP1	SYNJ2BP	IGFBP7	LANCL2	0.56
AQP1	IGFBP7	CNPY4	LANCL2	0.56
AQP1	IGFBP7	TRIM47	VPS25	0.56
FDFT1	SYNJ2BP	IGFBP7	TRIM47	0.56
FDFT1	SYNJ2BP	TRIM47	LANCL2	0.56
FDFT1	NUP188	CNPY4	LANCL2	0.56
FDFT1	CNPY4	LANCL2	ACTR10	0.56
FDFT1	SEPT8	VPS25	LANCL2	0.56
SYNJ2BP	IGFBP7	NUP188	ACTR10	0.56
SYNJ2BP	IGFBP7	LANCL2	RCC2	0.56
SYNJ2BP	CNPY4	ACTR10	RCC2	0.56
SYNJ2BP	SEPT8	RBM17	ACTR10	0.56
IGFBP7	CNPY4	SEPT8	ACTR10	0.56
IGFBP7	RBM17	LANCL2	RCC2	0.56
CNPY4	SEPT8	VPS25	LANCL2	0.56
RBM17	LANCL2	ACTR10	RCC2	0.56
TRIM47	LANCL2	ACTR10	RCC2	0.56
SORBS3	TACC1	CDK2	LANCL2	0.5575
SORBS3	TACC1	CNPY4	RCC2	0.5575
SORBS3	CDK2	NUP188	SEPT8	0.5575
SORBS3	CDK2	RBM17	TRIM47	0.5575
SORBS3	CDK2	TRIM47	RCC2	0.5575
SORBS3	SYNJ2BP	NUP188	CNPY4	0.5575
SORBS3	SYNJ2BP	RBM17	VPS25	0.5575
SORBS3	NUP188	SEPT8	RBM17	0.5575
SORBS3	NUP188	SEPT8	TRIM47	0.5575
SORBS3	LANCL2	ACTR10	RCC2	0.5575
TACC1	CDK2	FDFT1	LANCL2	0.5575
TACC1	CDK2	ACTR10	RCC2	0.5575
TACC1	AQP1	SYNJ2BP	IGFBP7	0.5575
TACC1	FDFT1	SYNJ2BP	IGFBP7	0.5575
TACC1	FDFT1	SYNJ2BP	ACTR10	0.5575
TACC1	CNPY4	TRIM47	VPS25	0.5575
TACC1	SEPT8	LANCL2	RCC2	0.5575
CDK2	VPS25	LANCL2	RCC2	0.5575
AQP1	FDFT1	SYNJ2BP	RBM17	0.5575
AQP1	SYNJ2BP	CNPY4	VPS25	0.5575
AQP1	CNPY4	RBM17	LANCL2	0.5575
FDFT1	SYNJ2BP	NUP188	CNPY4	0.5575
FDFT1	SYNJ2BP	NUP188	VPS25	0.5575
FDFT1	SYNJ2BP	RBM17	ACTR10	0.5575
SYNJ2BP	SEPT8	TRIM47	VPS25	0.5575
IGFBP7	NUP188	TRIM47	ACTR10	0.5575
SORBS3	TACC1	SEPT8	LANCL2	0.555
SORBS3	CDK2	IGFBP7	SEPT8	0.555
SORBS3	AQP1	SYNJ2BP	CNPY4	0.555
SORBS3	AQP1	NUP188	VPS25	0.555
SORBS3	IGFBP7	NUP188	SEPT8	0.555
SORBS3	IGFBP7	CNPY4	LANCL2	0.555
SORBS3	IGFBP7	VPS25	RCC2	0.555
SORBS3	NUP188	TRIM47	ACTR10	0.555
SORBS3	NUP188	LANCL2	ACTR10	0.555
SORBS3	TRIM47	VPS25	LANCL2	0.555
TACC1	AQP1	SYNJ2BP	LANCL2	0.555
TACC1	SYNJ2BP	IGFBP7	ACTR10	0.555
TACC1	SYNJ2BP	RBM17	LANCL2	0.555
CDK2	AQP1	SYNJ2BP	NUP188	0.555
CDK2	SYNJ2BP	TRIM47	RCC2	0.555
AQP1	SYNJ2BP	NUP188	RBM17	0.555
FDFT1	SYNJ2BP	SEPT8	VPS25	0.555
FDFT1	SYNJ2BP	VPS25	LANCL2	0.555
FDFT1	NUP188	SEPT8	RCC2	0.555
SYNJ2BP	IGFBP7	NUP188	VPS25	0.555
SYNJ2BP	CNPY4	RBM17	RCC2	0.555
SYNJ2BP	CNPY4	LANCL2	RCC2	0.555
IGFBP7	NUP188	VPS25	RCC2	0.555
SORBS3	TACC1	FDFT1	LANCL2	0.5525
SORBS3	CDK2	AQP1	SEPT8	0.5525
SORBS3	AQP1	SYNJ2BP	LANCL2	0.5525
SORBS3	IGFBP7	SEPT8	VPS25	0.5525
SORBS3	IGFBP7	TRIM47	VPS25	0.5525
SORBS3	NUP188	RBM17	LANCL2	0.5525
SORBS3	RBM17	LANCL2	ACTR10	0.5525
TACC1	FDFT1	SYNJ2BP	RBM17	0.5525
TACC1	SYNJ2BP	NUP188	CNPY4	0.5525
TACC1	SEPT8	VPS25	LANCL2	0.5525
CDK2	AQP1	NUP188	RBM17	0.5525
CDK2	SYNJ2BP	TRIM47	ACTR10	0.5525
CDK2	IGFBP7	NUP188	TRIM47	0.5525
AQP1	SYNJ2BP	NUP188	CNPY4	0.5525
AQP1	IGFBP7	VPS25	RCC2	0.5525
FDFT1	NUP188	ACTR10	RCC2	0.5525
FDFT1	RBM17	VPS25	LANCL2	0.5525
SYNJ2BP	CNPY4	RBM17	LANCL2	0.5525
SYNJ2BP	TRIM47	ACTR10	RCC2	0.5525
IGFBP7	NUP188	CNPY4	TRIM47	0.5525
SORBS3	TACC1	CDK2	SYNJ2BP	0.55
SORBS3	TACC1	CDK2	IGFBP7	0.55
SORBS3	CDK2	IGFBP7	NUP188	0.55
SORBS3	CDK2	RBM17	VPS25	0.55
SORBS3	AQP1	NUP188	TRIM47	0.55
SORBS3	AQP1	VPS25	ACTR10	0.55
SORBS3	SYNJ2BP	IGFBP7	SEPT8	0.55
SORBS3	SYNJ2BP	VPS25	LANCL2	0.55
SORBS3	IGFBP7	RBM17	VPS25	0.55
SORBS3	NUP188	CNPY4	VPS25	0.55
SORBS3	NUP188	SEPT8	VPS25	0.55
SORBS3	NUP188	RBM17	TRIM47	0.55
SORBS3	CNPY4	ACTR10	RCC2	0.55
TACC1	AQP1	RBM17	RCC2	0.55
TACC1	SYNJ2BP	IGFBP7	LANCL2	0.55
TACC1	NUP188	RBM17	TRIM47	0.55
TACC1	NUP188	VPS25	ACTR10	0.55
TACC1	SEPT8	TRIM47	RCC2	0.55
TACC1	VPS25	LANCL2	ACTR10	0.55
CDK2	AQP1	IGFBP7	NUP188	0.55
CDK2	IGFBP7	TRIM47	RCC2	0.55
CDK2	IGFBP7	VPS25	RCC2	0.55
CDK2	NUP188	SEPT8	ACTR10	0.55
CDK2	SEPT8	RBM17	LANCL2	0.55
AQP1	NUP188	LANCL2	RCC2	0.55
FDFT1	SYNJ2BP	LANCL2	RCC2	0.55
SYNJ2BP	IGFBP7	CNPY4	RCC2	0.55
SYNJ2BP	NUP188	SEPT8	ACTR10	0.55
NUP188	CNPY4	LANCL2	RCC2	0.55
SORBS3	TACC1	AQP1	VPS25	0.5475
SORBS3	TACC1	NUP188	LANCL2	0.5475
SORBS3	AQP1	SYNJ2BP	RBM17	0.5475
SORBS3	AQP1	SYNJ2BP	VPS25	0.5475
SORBS3	AQP1	SYNJ2BP	RCC2	0.5475
SORBS3	SYNJ2BP	NUP188	RBM17	0.5475
SORBS3	NUP188	SEPT8	LANCL2	0.5475
TACC1	CDK2	AQP1	IGFBP7	0.5475
TACC1	FDFT1	IGFBP7	SEPT8	0.5475
CDK2	SYNJ2BP	LANCL2	RCC2	0.5475
CDK2	CNPY4	VPS25	LANCL2	0.5475
AQP1	FDFT1	RBM17	RCC2	0.5475
AQP1	SYNJ2BP	IGFBP7	VPS25	0.5475
AQP1	SYNJ2BP	RBM17	RCC2	0.5475
AQP1	IGFBP7	CNPY4	TRIM47	0.5475
AQP1	IGFBP7	RBM17	LANCL2	0.5475
AQP1	NUP188	CNPY4	LANCL2	0.5475
FDFT1	CNPY4	LANCL2	RCC2	0.5475
SYNJ2BP	IGFBP7	CNPY4	TRIM47	0.5475
SYNJ2BP	IGFBP7	CNPY4	LANCL2	0.5475
SYNJ2BP	NUP188	LANCL2	RCC2	0.5475
SYNJ2BP	SEPT8	VPS25	ACTR10	0.5475
IGFBP7	CNPY4	TRIM47	ACTR10	0.5475
IGFBP7	TRIM47	VPS25	LANCL2	0.5475
IGFBP7	TRIM47	VPS25	RCC2	0.5475
NUP188	CNPY4	VPS25	LANCL2	0.5475
SORBS3	CDK2	IGFBP7	LANCL2	0.545
SORBS3	AQP1	IGFBP7	RCC2	0.545
SORBS3	SYNJ2BP	CNPY4	RCC2	0.545
SORBS3	SYNJ2BP	ACTR10	RCC2	0.545
SORBS3	IGFBP7	RBM17	ACTR10	0.545
TACC1	CDK2	AQP1	SYNJ2BP	0.545
TACC1	CDK2	SYNJ2BP	CNPY4	0.545
TACC1	AQP1	FDFT1	RBM17	0.545
CDK2	AQP1	IGFBP7	VPS25	0.545
CDK2	SYNJ2BP	NUP188	TRIM47	0.545
CDK2	SYNJ2BP	NUP188	LANCL2	0.545
CDK2	SYNJ2BP	CNPY4	LANCL2	0.545
CDK2	SYNJ2BP	RBM17	ACTR10	0.545
CDK2	NUP188	RBM17	ACTR10	0.545
CDK2	NUP188	LANCL2	ACTR10	0.545
CDK2	CNPY4	SEPT8	VPS25	0.545
AQP1	CNPY4	VPS25	ACTR10	0.545
FDFT1	IGFBP7	NUP188	CNPY4	0.545
SYNJ2BP	IGFBP7	NUP188	RBM17	0.545
SYNJ2BP	NUP188	VPS25	LANCL2	0.545
CNPY4	SEPT8	LANCL2	ACTR10	0.545
SORBS3	TACC1	CDK2	RCC2	0.5425
SORBS3	CDK2	NUP188	TRIM47	0.5425
SORBS3	AQP1	SYNJ2BP	NUP188	0.5425
SORBS3	SYNJ2BP	IGFBP7	NUP188	0.5425
SORBS3	IGFBP7	SEPT8	RBM17	0.5425
SORBS3	NUP188	ACTR10	RCC2	0.5425
TACC1	CDK2	AQP1	RBM17	0.5425
TACC1	CDK2	TRIM47	ACTR10	0.5425
TACC1	FDFT1	IGFBP7	ACTR10	0.5425
TACC1	FDFT1	TRIM47	LANCL2	0.5425
TACC1	FDFT1	VPS25	ACTR10	0.5425
CDK2	FDFT1	IGFBP7	RCC2	0.5425
CDK2	SYNJ2BP	VPS25	ACTR10	0.5425
CDK2	NUP188	CNPY4	TRIM47	0.5425
CDK2	RBM17	TRIM47	LANCL2	0.5425
AQP1	FDFT1	VPS25	LANCL2	0.5425
FDFT1	SYNJ2BP	IGFBP7	ACTR10	0.5425
FDFT1	SYNJ2BP	NUP188	RBM17	0.5425
FDFT1	SYNJ2BP	NUP188	LANCL2	0.5425
FDFT1	IGFBP7	SEPT8	TRIM47	0.5425
FDFT1	IGFBP7	SEPT8	RCC2	0.5425
FDFT1	NUP188	CNPY4	RCC2	0.5425
FDFT1	VPS25	LANCL2	ACTR10	0.5425
SYNJ2BP	IGFBP7	VPS25	RCC2	0.5425
SYNJ2BP	NUP188	CNPY4	TRIM47	0.5425
IGFBP7	CNPY4	RBM17	RCC2	0.5425
NUP188	SEPT8	VPS25	LANCL2	0.5425
NUP188	TRIM47	VPS25	ACTR10	0.5425
SORBS3	TACC1	RBM17	RCC2	0.54
SORBS3	IGFBP7	RBM17	RCC2	0.54
SORBS3	SEPT8	RBM17	LANCL2	0.54
SORBS3	TRIM47	ACTR10	RCC2	0.54
TACC1	CDK2	FDFT1	SEPT8	0.54
TACC1	FDFT1	IGFBP7	LANCL2	0.54
TACC1	SYNJ2BP	NUP188	SEPT8	0.54
TACC1	IGFBP7	SEPT8	VPS25	0.54
CDK2	AQP1	NUP188	LANCL2	0.54
CDK2	FDFT1	SEPT8	TRIM47	0.54
CDK2	SYNJ2BP	NUP188	SEPT8	0.54
CDK2	NUP188	RBM17	VPS25	0.54
CDK2	TRIM47	VPS25	RCC2	0.54
AQP1	FDFT1	IGFBP7	VPS25	0.54
AQP1	FDFT1	VPS25	RCC2	0.54
FDFT1	SYNJ2BP	IGFBP7	CNPY4	0.54
FDFT1	SYNJ2BP	NUP188	ACTR10	0.54
FDFT1	SYNJ2BP	CNPY4	RBM17	0.54
FDFT1	IGFBP7	SEPT8	VPS25	0.54
FDFT1	SEPT8	TRIM47	ACTR10	0.54
SYNJ2BP	NUP188	CNPY4	LANCL2	0.54
SYNJ2BP	NUP188	SEPT8	LANCL2	0.54
SYNJ2BP	NUP188	RBM17	VPS25	0.54
SYNJ2BP	NUP188	VPS25	ACTR10	0.54
IGFBP7	SEPT8	VPS25	LANCL2	0.54
NUP188	RBM17	VPS25	RCC2	0.54
SORBS3	CDK2	AQP1	SYNJ2BP	0.5375
SORBS3	SYNJ2BP	IGFBP7	LANCL2	0.5375
SORBS3	SYNJ2BP	IGFBP7	ACTR10	0.5375
SORBS3	SYNJ2BP	VPS25	RCC2	0.5375
SORBS3	IGFBP7	ACTR10	RCC2	0.5375
SORBS3	NUP188	CNPY4	ACTR10	0.5375
SORBS3	NUP188	RBM17	RCC2	0.5375
SORBS3	CNPY4	VPS25	RCC2	0.5375
SORBS3	TRIM47	VPS25	ACTR10	0.5375
TACC1	CDK2	TRIM47	VPS25	0.5375
TACC1	IGFBP7	VPS25	LANCL2	0.5375
TACC1	CNPY4	LANCL2	RCC2	0.5375
TACC1	CNPY4	ACTR10	RCC2	0.5375
TACC1	VPS25	ACTR10	RCC2	0.5375
CDK2	SYNJ2BP	SEPT8	LANCL2	0.5375
CDK2	RBM17	TRIM47	RCC2	0.5375
CDK2	RBM17	LANCL2	ACTR10	0.5375
FDFT1	IGFBP7	CNPY4	ACTR10	0.5375
FDFT1	IGFBP7	CNPY4	RCC2	0.5375
FDFT1	IGFBP7	LANCL2	RCC2	0.5375
FDFT1	IGFBP7	ACTR10	RCC2	0.5375
FDFT1	NUP188	CNPY4	TRIM47	0.5375
FDFT1	NUP188	RBM17	RCC2	0.5375
FDFT1	TRIM47	VPS25	LANCL2	0.5375
SYNJ2BP	NUP188	LANCL2	ACTR10	0.5375
SYNJ2BP	CNPY4	SEPT8	VPS25	0.5375
SYNJ2BP	VPS25	LANCL2	RCC2	0.5375
IGFBP7	CNPY4	VPS25	LANCL2	0.5375
CNPY4	LANCL2	ACTR10	RCC2	0.5375
SORBS3	SYNJ2BP	TRIM47	RCC2	0.535
SORBS3	SEPT8	TRIM47	LANCL2	0.535
TACC1	AQP1	FDFT1	TRIM47	0.535
TACC1	FDFT1	NUP188	LANCL2	0.535
TACC1	SYNJ2BP	LANCL2	RCC2	0.535
TACC1	IGFBP7	VPS25	ACTR10	0.535
TACC1	NUP188	SEPT8	ACTR10	0.535
TACC1	NUP188	TRIM47	VPS25	0.535
CDK2	CNPY4	TRIM47	VPS25	0.535
CDK2	SEPT8	TRIM47	RCC2	0.535
AQP1	FDFT1	TRIM47	LANCL2	0.535
FDFT1	IGFBP7	NUP188	RBM17	0.535
FDFT1	IGFBP7	CNPY4	RBM17	0.535
FDFT1	IGFBP7	TRIM47	VPS25	0.535
FDFT1	IGFBP7	VPS25	LANCL2	0.535
SYNJ2BP	IGFBP7	RBM17	RCC2	0.535
SYNJ2BP	NUP188	RBM17	LANCL2	0.535
IGFBP7	TRIM47	VPS25	ACTR10	0.535
IGFBP7	VPS25	LANCL2	ACTR10	0.535
NUP188	CNPY4	VPS25	ACTR10	0.535
NUP188	SEPT8	RBM17	LANCL2	0.535
NUP188	SEPT8	TRIM47	VPS25	0.535
NUP188	SEPT8	TRIM47	ACTR10	0.535
NUP188	SEPT8	VPS25	ACTR10	0.535
CNPY4	TRIM47	VPS25	LANCL2	0.535
SORBS3	TACC1	SYNJ2BP	LANCL2	0.5325
SORBS3	TACC1	LANCL2	RCC2	0.5325
SORBS3	AQP1	IGFBP7	CNPY4	0.5325
SORBS3	AQP1	CNPY4	VPS25	0.5325
SORBS3	AQP1	SEPT8	LANCL2	0.5325
SORBS3	CNPY4	LANCL2	ACTR10	0.5325
TACC1	CDK2	VPS25	LANCL2	0.5325
TACC1	FDFT1	IGFBP7	NUP188	0.5325
TACC1	FDFT1	NUP188	VPS25	0.5325
TACC1	SYNJ2BP	VPS25	ACTR10	0.5325
TACC1	NUP188	RBM17	LANCL2	0.5325
AQP1	FDFT1	NUP188	RCC2	0.5325
FDFT1	SYNJ2BP	CNPY4	LANCL2	0.5325
IGFBP7	CNPY4	LANCL2	ACTR10	0.5325
TRIM47	VPS25	LANCL2	RCC2	0.5325
VPS25	LANCL2	ACTR10	RCC2	0.5325
SORBS3	TACC1	SYNJ2BP	CNPY4	0.53
SORBS3	TACC1	VPS25	RCC2	0.53
SORBS3	CDK2	NUP188	LANCL2	0.53
SORBS3	CDK2	RBM17	ACTR10	0.53
SORBS3	AQP1	IGFBP7	NUP188	0.53
SORBS3	AQP1	RBM17	LANCL2	0.53
SORBS3	SYNJ2BP	NUP188	VPS25	0.53
SORBS3	SYNJ2BP	RBM17	LANCL2	0.53
SORBS3	IGFBP7	NUP188	VPS25	0.53
SORBS3	CNPY4	VPS25	ACTR10	0.53
SORBS3	VPS25	ACTR10	RCC2	0.53
TACC1	CDK2	NUP188	LANCL2	0.53
TACC1	CDK2	SEPT8	RBM17	0.53
TACC1	CDK2	SEPT8	TRIM47	0.53
TACC1	AQP1	FDFT1	VPS25	0.53
TACC1	FDFT1	SYNJ2BP	NUP188	0.53
TACC1	SYNJ2BP	IGFBP7	RBM17	0.53
TACC1	SYNJ2BP	IGFBP7	RCC2	0.53
TACC1	SYNJ2BP	SEPT8	VPS25	0.53
TACC1	IGFBP7	NUP188	RBM17	0.53
TACC1	IGFBP7	NUP188	VPS25	0.53
TACC1	IGFBP7	CNPY4	ACTR10	0.53
TACC1	NUP188	CNPY4	LANCL2	0.53
TACC1	CNPY4	VPS25	ACTR10	0.53
CDK2	FDFT1	IGFBP7	VPS25	0.53
CDK2	FDFT1	TRIM47	ACTR10	0.53
CDK2	SYNJ2BP	VPS25	LANCL2	0.53
AQP1	IGFBP7	CNPY4	VPS25	0.53
FDFT1	NUP188	VPS25	ACTR10	0.53
IGFBP7	NUP188	TRIM47	RCC2	0.53
IGFBP7	CNPY4	VPS25	ACTR10	0.53
CNPY4	TRIM47	LANCL2	ACTR10	0.53
SORBS3	TACC1	CDK2	NUP188	0.5275
SORBS3	TACC1	IGFBP7	SEPT8	0.5275
SORBS3	AQP1	VPS25	LANCL2	0.5275
TACC1	CDK2	CNPY4	RBM17	0.5275
TACC1	FDFT1	IGFBP7	TRIM47	0.5275
TACC1	FDFT1	RBM17	LANCL2	0.5275
TACC1	NUP188	SEPT8	RCC2	0.5275
TACC1	CNPY4	VPS25	LANCL2	0.5275
AQP1	FDFT1	NUP188	VPS25	0.5275
AQP1	IGFBP7	NUP188	VPS25	0.5275
AQP1	IGFBP7	RBM17	RCC2	0.5275
AQP1	NUP188	LANCL2	ACTR10	0.5275
FDFT1	SYNJ2BP	TRIM47	VPS25	0.5275
FDFT1	CNPY4	SEPT8	ACTR10	0.5275
NUP188	CNPY4	TRIM47	RCC2	0.5275
NUP188	RBM17	ACTR10	RCC2	0.5275
CNPY4	TRIM47	VPS25	ACTR10	0.5275
SEPT8	TRIM47	VPS25	LANCL2	0.5275
SORBS3	TACC1	CDK2	RBM17	0.525
SORBS3	IGFBP7	NUP188	RBM17	0.525
SORBS3	NUP188	VPS25	ACTR10	0.525
TACC1	CDK2	AQP1	RCC2	0.525
TACC1	CDK2	SYNJ2BP	VPS25	0.525
TACC1	CDK2	IGFBP7	TRIM47	0.525
TACC1	CDK2	CNPY4	TRIM47	0.525
TACC1	AQP1	NUP188	RBM17	0.525
TACC1	FDFT1	CNPY4	ACTR10	0.525
TACC1	IGFBP7	CNPY4	VPS25	0.525
CDK2	SYNJ2BP	NUP188	VPS25	0.525
CDK2	SYNJ2BP	SEPT8	VPS25	0.525
CDK2	IGFBP7	NUP188	CNPY4	0.525
CDK2	CNPY4	TRIM47	RCC2	0.525
CDK2	SEPT8	RBM17	RCC2	0.525
AQP1	NUP188	RBM17	LANCL2	0.525
FDFT1	IGFBP7	NUP188	TRIM47	0.525
FDFT1	IGFBP7	NUP188	RCC2	0.525
FDFT1	IGFBP7	CNPY4	TRIM47	0.525
FDFT1	TRIM47	ACTR10	RCC2	0.525
NUP188	CNPY4	RBM17	RCC2	0.525
NUP188	VPS25	ACTR10	RCC2	0.525
SORBS3	CDK2	SYNJ2BP	VPS25	0.5225
SORBS3	CDK2	RBM17	RCC2	0.5225
SORBS3	SYNJ2BP	IGFBP7	CNPY4	0.5225
SORBS3	SYNJ2BP	IGFBP7	VPS25	0.5225
SORBS3	SYNJ2BP	RBM17	RCC2	0.5225
SORBS3	VPS25	LANCL2	ACTR10	0.5225
TACC1	AQP1	FDFT1	LANCL2	0.5225
TACC1	FDFT1	SYNJ2BP	CNPY4	0.5225
TACC1	SYNJ2BP	NUP188	TRIM47	0.5225
TACC1	SYNJ2BP	CNPY4	RCC2	0.5225
TACC1	IGFBP7	NUP188	TRIM47	0.5225
TACC1	NUP188	CNPY4	TRIM47	0.5225
TACC1	NUP188	SEPT8	VPS25	0.5225
CDK2	SYNJ2BP	CNPY4	RBM17	0.5225
CDK2	SYNJ2BP	RBM17	LANCL2	0.5225
CDK2	NUP188	CNPY4	RBM17	0.5225
FDFT1	NUP188	RBM17	LANCL2	0.5225
SYNJ2BP	NUP188	SEPT8	TRIM47	0.5225
NUP188	CNPY4	TRIM47	VPS25	0.5225
NUP188	VPS25	LANCL2	ACTR10	0.5225
SORBS3	TACC1	IGFBP7	NUP188	0.52
SORBS3	TACC1	NUP188	SEPT8	0.52
SORBS3	AQP1	LANCL2	ACTR10	0.52
SORBS3	IGFBP7	TRIM47	ACTR10	0.52
SORBS3	RBM17	TRIM47	LANCL2	0.52
SORBS3	RBM17	LANCL2	RCC2	0.52
TACC1	CDK2	NUP188	CNPY4	0.52
TACC1	IGFBP7	CNPY4	RCC2	0.52
TACC1	NUP188	CNPY4	VPS25	0.52
TACC1	NUP188	SEPT8	LANCL2	0.52
CDK2	FDFT1	SEPT8	VPS25	0.52
CDK2	SEPT8	VPS25	LANCL2	0.52
CDK2	SEPT8	VPS25	ACTR10	0.52
CDK2	RBM17	ACTR10	RCC2	0.52
CDK2	VPS25	ACTR10	RCC2	0.52
FDFT1	SYNJ2BP	SEPT8	TRIM47	0.52
FDFT1	IGFBP7	VPS25	ACTR10	0.52
FDFT1	TRIM47	LANCL2	ACTR10	0.52
SYNJ2BP	IGFBP7	CNPY4	VPS25	0.52
SYNJ2BP	IGFBP7	VPS25	LANCL2	0.52
SYNJ2BP	NUP188	CNPY4	RCC2	0.52
SYNJ2BP	NUP188	VPS25	RCC2	0.52
SYNJ2BP	CNPY4	SEPT8	ACTR10	0.52
SYNJ2BP	CNPY4	TRIM47	ACTR10	0.52
SYNJ2BP	SEPT8	TRIM47	ACTR10	0.52
SYNJ2BP	SEPT8	LANCL2	ACTR10	0.52
IGFBP7	CNPY4	TRIM47	VPS25	0.52
NUP188	TRIM47	VPS25	LANCL2	0.52
CNPY4	SEPT8	VPS25	ACTR10	0.52
SEPT8	VPS25	LANCL2	ACTR10	0.52
SORBS3	TACC1	CDK2	AQP1	0.5175
SORBS3	TACC1	AQP1	SYNJ2BP	0.5175
SORBS3	TACC1	NUP188	RBM17	0.5175
SORBS3	IGFBP7	TRIM47	LANCL2	0.5175
SORBS3	SEPT8	VPS25	LANCL2	0.5175
TACC1	CDK2	AQP1	FDFT1	0.5175
TACC1	CDK2	FDFT1	TRIM47	0.5175
TACC1	CDK2	SYNJ2BP	NUP188	0.5175
TACC1	CDK2	SYNJ2BP	RBM17	0.5175
TACC1	AQP1	IGFBP7	RBM17	0.5175
TACC1	AQP1	RBM17	LANCL2	0.5175
TACC1	AQP1	LANCL2	RCC2	0.5175
TACC1	SYNJ2BP	CNPY4	LANCL2	0.5175
TACC1	NUP188	ACTR10	RCC2	0.5175
CDK2	SYNJ2BP	RBM17	VPS25	0.5175
CDK2	CNPY4	ACTR10	RCC2	0.5175
CDK2	VPS25	LANCL2	ACTR10	0.5175
AQP1	FDFT1	RBM17	LANCL2	0.5175
FDFT1	SEPT8	VPS25	ACTR10	0.5175
SYNJ2BP	NUP188	TRIM47	LANCL2	0.5175
SYNJ2BP	NUP188	TRIM47	ACTR10	0.5175
SYNJ2BP	NUP188	ACTR10	RCC2	0.5175
SYNJ2BP	TRIM47	VPS25	LANCL2	0.5175
IGFBP7	NUP188	TRIM47	VPS25	0.5175
NUP188	CNPY4	TRIM47	LANCL2	0.5175
NUP188	LANCL2	ACTR10	RCC2	0.5175
CNPY4	TRIM47	VPS25	RCC2	0.5175
SORBS3	TACC1	IGFBP7	RCC2	0.515
SORBS3	CDK2	SYNJ2BP	RBM17	0.515
SORBS3	SYNJ2BP	CNPY4	LANCL2	0.515
TACC1	CDK2	FDFT1	IGFBP7	0.515
TACC1	CDK2	IGFBP7	VPS25	0.515
TACC1	AQP1	IGFBP7	LANCL2	0.515
TACC1	AQP1	NUP188	RCC2	0.515
TACC1	FDFT1	RBM17	RCC2	0.515
TACC1	FDFT1	TRIM47	ACTR10	0.515
TACC1	SYNJ2BP	IGFBP7	VPS25	0.515
TACC1	IGFBP7	NUP188	RCC2	0.515
CDK2	FDFT1	SYNJ2BP	NUP188	0.515
CDK2	FDFT1	IGFBP7	CNPY4	0.515
CDK2	SYNJ2BP	CNPY4	RCC2	0.515
CDK2	NUP188	CNPY4	ACTR10	0.515
CDK2	NUP188	SEPT8	RCC2	0.515
FDFT1	IGFBP7	TRIM47	RCC2	0.515
FDFT1	NUP188	SEPT8	TRIM47	0.515
FDFT1	CNPY4	TRIM47	ACTR10	0.515
NUP188	VPS25	LANCL2	RCC2	0.515
TRIM47	VPS25	LANCL2	ACTR10	0.515
SORBS3	TACC1	SYNJ2BP	RCC2	0.5125
SORBS3	AQP1	IGFBP7	RBM17	0.5125
SORBS3	IGFBP7	SEPT8	LANCL2	0.5125
TACC1	CDK2	SEPT8	RCC2	0.5125
TACC1	AQP1	NUP188	VPS25	0.5125
TACC1	FDFT1	NUP188	TRIM47	0.5125
TACC1	FDFT1	TRIM47	VPS25	0.5125
TACC1	NUP188	TRIM47	LANCL2	0.5125
CDK2	FDFT1	LANCL2	RCC2	0.5125
CDK2	NUP188	TRIM47	VPS25	0.5125
CDK2	NUP188	LANCL2	RCC2	0.5125
FDFT1	SYNJ2BP	NUP188	TRIM47	0.5125
FDFT1	IGFBP7	NUP188	VPS25	0.5125
FDFT1	IGFBP7	CNPY4	VPS25	0.5125
FDFT1	IGFBP7	TRIM47	ACTR10	0.5125
FDFT1	TRIM47	LANCL2	RCC2	0.5125
SORBS3	TACC1	NUP188	TRIM47	0.51
TACC1	CDK2	FDFT1	SYNJ2BP	0.51
TACC1	TRIM47	LANCL2	RCC2	0.51
CDK2	FDFT1	SYNJ2BP	RCC2	0.51
CDK2	FDFT1	TRIM47	VPS25	0.51
CDK2	IGFBP7	CNPY4	RCC2	0.51
CDK2	NUP188	VPS25	LANCL2	0.51
AQP1	IGFBP7	LANCL2	ACTR10	0.51
AQP1	NUP188	VPS25	LANCL2	0.51
FDFT1	SYNJ2BP	CNPY4	RCC2	0.51
FDFT1	NUP188	TRIM47	ACTR10	0.51
FDFT1	LANCL2	ACTR10	RCC2	0.51
SYNJ2BP	NUP188	TRIM47	VPS25	0.51
SYNJ2BP	VPS25	LANCL2	ACTR10	0.51
IGFBP7	NUP188	CNPY4	VPS25	0.51
SORBS3	TACC1	AQP1	RBM17	0.5075
SORBS3	CDK2	AQP1	IGFBP7	0.5075
SORBS3	AQP1	IGFBP7	SEPT8	0.5075
SORBS3	SYNJ2BP	IGFBP7	RBM17	0.5075
TACC1	FDFT1	SYNJ2BP	TRIM47	0.5075
TACC1	TRIM47	ACTR10	RCC2	0.5075
CDK2	FDFT1	NUP188	SEPT8	0.5075
CDK2	NUP188	SEPT8	RBM17	0.5075
FDFT1	SYNJ2BP	IGFBP7	VPS25	0.5075
FDFT1	IGFBP7	VPS25	RCC2	0.5075
FDFT1	CNPY4	ACTR10	RCC2	0.5075
SYNJ2BP	CNPY4	TRIM47	VPS25	0.5075
SYNJ2BP	TRIM47	VPS25	ACTR10	0.5075
NUP188	SEPT8	TRIM47	RCC2	0.5075
NUP188	TRIM47	LANCL2	ACTR10	0.5075
SORBS3	CDK2	SEPT8	RBM17	0.505
SORBS3	AQP1	NUP188	LANCL2	0.505
SORBS3	SYNJ2BP	CNPY4	VPS25	0.505
SORBS3	IGFBP7	CNPY4	VPS25	0.505
TACC1	CDK2	NUP188	ACTR10	0.505
TACC1	FDFT1	NUP188	RBM17	0.505
TACC1	FDFT1	SEPT8	TRIM47	0.505
TACC1	FDFT1	VPS25	LANCL2	0.505
CDK2	FDFT1	SYNJ2BP	CNPY4	0.505
CDK2	TRIM47	ACTR10	RCC2	0.505
FDFT1	SYNJ2BP	IGFBP7	RCC2	0.505
FDFT1	SYNJ2BP	CNPY4	TRIM47	0.505
FDFT1	NUP188	LANCL2	ACTR10	0.505
SYNJ2BP	CNPY4	TRIM47	LANCL2	0.505
SYNJ2BP	CNPY4	VPS25	ACTR10	0.505
SORBS3	CDK2	AQP1	NUP188	0.5025
SORBS3	CDK2	AQP1	RBM17	0.5025
SORBS3	IGFBP7	NUP188	TRIM47	0.5025
SORBS3	IGFBP7	CNPY4	ACTR10	0.5025
TACC1	AQP1	TRIM47	LANCL2	0.5025
TACC1	FDFT1	IGFBP7	CNPY4	0.5025
TACC1	SYNJ2BP	CNPY4	VPS25	0.5025
TACC1	NUP188	CNPY4	RCC2	0.5025
TACC1	TRIM47	VPS25	RCC2	0.5025
CDK2	SYNJ2BP	RBM17	RCC2	0.5025
CDK2	IGFBP7	CNPY4	VPS25	0.5025
AQP1	FDFT1	LANCL2	RCC2	0.5025
FDFT1	SYNJ2BP	CNPY4	ACTR10	0.5025
FDFT1	SYNJ2BP	VPS25	ACTR10	0.5025
FDFT1	NUP188	CNPY4	VPS25	0.5025
SYNJ2BP	NUP188	CNPY4	VPS25	0.5025
SYNJ2BP	CNPY4	VPS25	LANCL2	0.5025
SYNJ2BP	SEPT8	VPS25	LANCL2	0.5025
NUP188	RBM17	TRIM47	LANCL2	0.5025
NUP188	RBM17	TRIM47	RCC2	0.5025
TACC1	CDK2	IGFBP7	RBM17	0.5
TACC1	IGFBP7	TRIM47	RCC2	0.5
CDK2	FDFT1	NUP188	LANCL2	0.5
FDFT1	SYNJ2BP	RBM17	RCC2	0.5
FDFT1	NUP188	VPS25	LANCL2	0.5
SYNJ2BP	NUP188	RBM17	RCC2	0.5
SYNJ2BP	TRIM47	LANCL2	ACTR10	0.5
SORBS3	AQP1	SYNJ2BP	IGFBP7	0.4975
SORBS3	AQP1	IGFBP7	ACTR10	0.4975
SORBS3	IGFBP7	LANCL2	ACTR10	0.4975
TACC1	AQP1	FDFT1	NUP188	0.4975
TACC1	SYNJ2BP	NUP188	RCC2	0.4975
CDK2	NUP188	SEPT8	VPS25	0.4975
CDK2	NUP188	SEPT8	LANCL2	0.4975
FDFT1	VPS25	LANCL2	RCC2	0.4975
IGFBP7	NUP188	RBM17	RCC2	0.4975
NUP188	CNPY4	ACTR10	RCC2	0.4975
SORBS3	TACC1	AQP1	NUP188	0.495
SORBS3	IGFBP7	RBM17	LANCL2	0.495
SORBS3	IGFBP7	VPS25	ACTR10	0.495
TACC1	CDK2	AQP1	NUP188	0.495
TACC1	CDK2	IGFBP7	CNPY4	0.495
TACC1	CDK2	LANCL2	RCC2	0.495
TACC1	AQP1	IGFBP7	VPS25	0.495
CDK2	SYNJ2BP	NUP188	CNPY4	0.495
CDK2	SYNJ2BP	VPS25	RCC2	0.495
CDK2	IGFBP7	NUP188	RBM17	0.495
CDK2	NUP188	CNPY4	RCC2	0.495
CDK2	NUP188	RBM17	TRIM47	0.495
CDK2	CNPY4	RBM17	RCC2	0.495
FDFT1	SYNJ2BP	TRIM47	RCC2	0.495
SYNJ2BP	CNPY4	LANCL2	ACTR10	0.495
CNPY4	VPS25	ACTR10	RCC2	0.495
SORBS3	NUP188	TRIM47	LANCL2	0.4925
TACC1	FDFT1	ACTR10	RCC2	0.4925
TACC1	SYNJ2BP	VPS25	LANCL2	0.4925
CDK2	FDFT1	VPS25	LANCL2	0.4925
CDK2	IGFBP7	RBM17	RCC2	0.4925
AQP1	FDFT1	NUP188	TRIM47	0.4925
FDFT1	SEPT8	TRIM47	RCC2	0.4925
NUP188	CNPY4	LANCL2	ACTR10	0.4925
SORBS3	TACC1	IGFBP7	LANCL2	0.49
SORBS3	IGFBP7	VPS25	LANCL2	0.49
TACC1	FDFT1	SEPT8	RCC2	0.49
TACC1	IGFBP7	RBM17	RCC2	0.49
CDK2	FDFT1	CNPY4	TRIM47	0.49
CDK2	SYNJ2BP	NUP188	RBM17	0.49
CDK2	NUP188	TRIM47	ACTR10	0.49
AQP1	FDFT1	IGFBP7	RBM17	0.49
FDFT1	SYNJ2BP	NUP188	RCC2	0.49
FDFT1	SYNJ2BP	CNPY4	VPS25	0.49
FDFT1	SYNJ2BP	TRIM47	ACTR10	0.49
FDFT1	IGFBP7	RBM17	RCC2	0.49
FDFT1	NUP188	VPS25	RCC2	0.49
SORBS3	TACC1	SYNJ2BP	VPS25	0.4875
SORBS3	TACC1	IGFBP7	RBM17	0.4875
SORBS3	CDK2	NUP188	RBM17	0.4875
TACC1	AQP1	FDFT1	IGFBP7	0.4875
TACC1	FDFT1	SYNJ2BP	VPS25	0.4875
TACC1	SYNJ2BP	VPS25	RCC2	0.4875
TACC1	RBM17	LANCL2	RCC2	0.4875
CDK2	FDFT1	NUP188	CNPY4	0.4875
CDK2	FDFT1	VPS25	ACTR10	0.4875
FDFT1	SYNJ2BP	VPS25	RCC2	0.4875
FDFT1	TRIM47	VPS25	ACTR10	0.4875
FDFT1	VPS25	ACTR10	RCC2	0.4875
SYNJ2BP	NUP188	TRIM47	RCC2	0.4875
SYNJ2BP	CNPY4	VPS25	RCC2	0.4875
SORBS3	TACC1	IGFBP7	VPS25	0.485
TACC1	CDK2	RBM17	LANCL2	0.485
CDK2	FDFT1	TRIM47	RCC2	0.485
CDK2	SYNJ2BP	NUP188	RCC2	0.485
CDK2	NUP188	SEPT8	TRIM47	0.485
CDK2	NUP188	RBM17	LANCL2	0.485
CDK2	NUP188	TRIM47	LANCL2	0.485
FDFT1	CNPY4	VPS25	RCC2	0.485
SORBS3	TACC1	VPS25	LANCL2	0.4825
SORBS3	CDK2	IGFBP7	RBM17	0.4825
TACC1	CDK2	FDFT1	NUP188	0.4825
TACC1	CDK2	CNPY4	VPS25	0.4825
TACC1	AQP1	NUP188	TRIM47	0.4825
TACC1	NUP188	TRIM47	ACTR10	0.4825
CDK2	FDFT1	CNPY4	ACTR10	0.4825
CDK2	CNPY4	VPS25	ACTR10	0.4825
AQP1	IGFBP7	VPS25	LANCL2	0.4825
NUP188	CNPY4	VPS25	RCC2	0.4825
NUP188	SEPT8	TRIM47	LANCL2	0.4825
NUP188	RBM17	LANCL2	RCC2	0.4825
TACC1	CDK2	SYNJ2BP	RCC2	0.48
TACC1	AQP1	FDFT1	RCC2	0.48
TACC1	AQP1	VPS25	LANCL2	0.48
CDK2	NUP188	CNPY4	LANCL2	0.48
CDK2	RBM17	LANCL2	RCC2	0.48
AQP1	FDFT1	IGFBP7	RCC2	0.48
FDFT1	CNPY4	VPS25	ACTR10	0.48
SORBS3	TACC1	RBM17	LANCL2	0.4775
TACC1	FDFT1	IGFBP7	VPS25	0.4775
TACC1	FDFT1	CNPY4	VPS25	0.4775
CDK2	FDFT1	NUP188	TRIM47	0.4775
FDFT1	SYNJ2BP	ACTR10	RCC2	0.4775
FDFT1	NUP188	TRIM47	VPS25	0.475
FDFT1	CNPY4	TRIM47	RCC2	0.475
SORBS3	AQP1	IGFBP7	LANCL2	0.4725
TACC1	IGFBP7	VPS25	RCC2	0.4725
TACC1	CNPY4	VPS25	RCC2	0.4725
AQP1	FDFT1	NUP188	LANCL2	0.4725
TACC1	CDK2	NUP188	VPS25	0.47
CDK2	FDFT1	SYNJ2BP	VPS25	0.47
CNPY4	VPS25	LANCL2	ACTR10	0.47
SORBS3	TACC1	SYNJ2BP	IGFBP7	0.4675
TACC1	CDK2	IGFBP7	RCC2	0.4675
CDK2	FDFT1	NUP188	VPS25	0.4675
AQP1	NUP188	TRIM47	LANCL2	0.4675
TACC1	CDK2	FDFT1	RCC2	0.465
TACC1	FDFT1	CNPY4	RCC2	0.465
TACC1	NUP188	SEPT8	TRIM47	0.465
TACC1	NUP188	VPS25	RCC2	0.4625
SORBS3	TACC1	AQP1	IGFBP7	0.46
SORBS3	CDK2	RBM17	LANCL2	0.46
SORBS3	AQP1	IGFBP7	VPS25	0.46
TACC1	CDK2	NUP188	SEPT8	0.46
TACC1	AQP1	NUP188	LANCL2	0.46
TACC1	FDFT1	LANCL2	RCC2	0.46
TACC1	NUP188	LANCL2	RCC2	0.46
CDK2	NUP188	ACTR10	RCC2	0.46
FDFT1	CNPY4	TRIM47	VPS25	0.46
FDFT1	RBM17	LANCL2	RCC2	0.46
TACC1	CDK2	FDFT1	VPS25	0.4575
CDK2	FDFT1	NUP188	RCC2	0.4575
NUP188	TRIM47	ACTR10	RCC2	0.4575
SORBS3	TACC1	AQP1	LANCL2	0.455
CDK2	SYNJ2BP	CNPY4	VPS25	0.455
CDK2	NUP188	CNPY4	VPS25	0.455
TACC1	CDK2	FDFT1	CNPY4	0.4525
TACC1	CDK2	TRIM47	RCC2	0.4525
FDFT1	NUP188	TRIM47	RCC2	0.45
FDFT1	NUP188	LANCL2	RCC2	0.45
NUP188	TRIM47	LANCL2	RCC2	0.45
TACC1	VPS25	LANCL2	RCC2	0.4475
CDK2	CNPY4	VPS25	RCC2	0.4475
FDFT1	TRIM47	VPS25	RCC2	0.445
TACC1	CDK2	VPS25	RCC2	0.4425
FDFT1	NUP188	TRIM47	LANCL2	0.4425
TACC1	CDK2	CNPY4	RCC2	0.44
CDK2	FDFT1	CNPY4	RCC2	0.44
CDK2	FDFT1	VPS25	RCC2	0.44
NUP188	TRIM47	VPS25	RCC2	0.44
TACC1	FDFT1	TRIM47	RCC2	0.4375
TACC1	FDFT1	SYNJ2BP	RCC2	0.4325
CDK2	NUP188	VPS25	RCC2	0.4325
TACC1	FDFT1	IGFBP7	RCC2	0.42
TACC1	CDK2	NUP188	TRIM47	0.4175
TACC1	FDFT1	VPS25	RCC2	0.4175
TACC1	CDK2	NUP188	RBM17	0.4125
CDK2	NUP188	TRIM47	RCC2	0.4
TACC1	CDK2	RBM17	RCC2	0.3975
TACC1	FDFT1	NUP188	RCC2	0.395
CDK2	FDFT1	CNPY4	VPS25	0.3775
TACC1	NUP188	RBM17	RCC2	0.375
CDK2	NUP188	RBM17	RCC2	0.3575
TACC1	CDK2	NUP188	RCC2	0.35
TACC1	NUP188	TRIM47	RCC2	0.3375

## Sheet: 5
Var1	Var2	Var3	Var4	Var5	PScore
AQP1	SEPT8	RBM17	TRIM47	VPS25	0.7975
AQP1	SEPT8	RBM17	TRIM47	ACTR10	0.7975
TACC1	AQP1	SEPT8	RBM17	ACTR10	0.7925
AQP1	CNPY4	SEPT8	LANCL2	RCC2	0.7925
AQP1	FDFT1	SEPT8	LANCL2	ACTR10	0.785
CDK2	FDFT1	IGFBP7	TRIM47	LANCL2	0.775
TACC1	AQP1	SEPT8	RBM17	VPS25	0.7725
CDK2	AQP1	SEPT8	LANCL2	RCC2	0.7725
SORBS3	CNPY4	RBM17	TRIM47	ACTR10	0.77
TACC1	AQP1	RBM17	VPS25	ACTR10	0.77
AQP1	SEPT8	LANCL2	ACTR10	RCC2	0.77
TACC1	SEPT8	RBM17	TRIM47	VPS25	0.7675
AQP1	SEPT8	RBM17	VPS25	ACTR10	0.7675
TACC1	AQP1	SEPT8	TRIM47	ACTR10	0.765
AQP1	IGFBP7	RBM17	TRIM47	VPS25	0.765
AQP1	CNPY4	SEPT8	RBM17	TRIM47	0.765
AQP1	SEPT8	RBM17	VPS25	RCC2	0.765
SORBS3	CNPY4	SEPT8	RBM17	LANCL2	0.7625
CDK2	AQP1	SEPT8	LANCL2	ACTR10	0.7625
AQP1	CNPY4	SEPT8	RBM17	VPS25	0.7625
SORBS3	TACC1	CNPY4	SEPT8	RBM17	0.76
TACC1	AQP1	CNPY4	SEPT8	RBM17	0.7575
TACC1	AQP1	RBM17	TRIM47	VPS25	0.7575
AQP1	SEPT8	TRIM47	ACTR10	RCC2	0.7575
SORBS3	TACC1	AQP1	SEPT8	ACTR10	0.755
TACC1	CDK2	AQP1	SEPT8	ACTR10	0.755
TACC1	CDK2	IGFBP7	SEPT8	LANCL2	0.755
TACC1	AQP1	SEPT8	LANCL2	ACTR10	0.755
CDK2	AQP1	CNPY4	SEPT8	RBM17	0.755
CDK2	AQP1	SEPT8	RBM17	VPS25	0.755
SORBS3	TACC1	AQP1	FDFT1	TRIM47	0.7525
SORBS3	TACC1	FDFT1	CNPY4	SEPT8	0.7525
CDK2	AQP1	FDFT1	SEPT8	LANCL2	0.7525
SORBS3	TACC1	FDFT1	SEPT8	RBM17	0.75
CDK2	AQP1	CNPY4	SEPT8	LANCL2	0.75
TACC1	CNPY4	SEPT8	RBM17	LANCL2	0.7475
CDK2	AQP1	SEPT8	RBM17	ACTR10	0.7475
AQP1	FDFT1	CNPY4	SEPT8	LANCL2	0.7475
AQP1	FDFT1	SEPT8	TRIM47	LANCL2	0.7475
AQP1	FDFT1	SEPT8	TRIM47	ACTR10	0.7475
SORBS3	CDK2	FDFT1	TRIM47	RCC2	0.745
CDK2	AQP1	FDFT1	SEPT8	ACTR10	0.745
CDK2	AQP1	TRIM47	ACTR10	RCC2	0.745
AQP1	SYNJ2BP	SEPT8	RBM17	VPS25	0.745
AQP1	NUP188	CNPY4	TRIM47	RCC2	0.745
SORBS3	NUP188	CNPY4	SEPT8	RBM17	0.7425
TACC1	SEPT8	RBM17	VPS25	RCC2	0.7425
CDK2	AQP1	FDFT1	SYNJ2BP	LANCL2	0.7425
CDK2	AQP1	RBM17	TRIM47	VPS25	0.7425
SORBS3	TACC1	CDK2	FDFT1	SEPT8	0.74
TACC1	AQP1	SYNJ2BP	SEPT8	RBM17	0.74
TACC1	AQP1	SEPT8	ACTR10	RCC2	0.74
TACC1	IGFBP7	SEPT8	LANCL2	ACTR10	0.74
CDK2	SYNJ2BP	IGFBP7	SEPT8	TRIM47	0.74
AQP1	FDFT1	SEPT8	TRIM47	VPS25	0.74
AQP1	SEPT8	TRIM47	VPS25	RCC2	0.74
AQP1	RBM17	TRIM47	VPS25	LANCL2	0.74
AQP1	RBM17	TRIM47	VPS25	ACTR10	0.74
TACC1	AQP1	FDFT1	TRIM47	VPS25	0.7375
TACC1	IGFBP7	SEPT8	RBM17	ACTR10	0.7375
AQP1	SEPT8	TRIM47	LANCL2	RCC2	0.7375
TACC1	CDK2	AQP1	LANCL2	ACTR10	0.735
TACC1	AQP1	FDFT1	SEPT8	LANCL2	0.735
TACC1	FDFT1	SEPT8	RBM17	VPS25	0.735
CDK2	AQP1	FDFT1	RBM17	TRIM47	0.735
CDK2	AQP1	FDFT1	TRIM47	LANCL2	0.735
CDK2	AQP1	SEPT8	TRIM47	ACTR10	0.735
CDK2	FDFT1	SEPT8	LANCL2	ACTR10	0.735
AQP1	SYNJ2BP	SEPT8	RBM17	TRIM47	0.735
AQP1	NUP188	CNPY4	SEPT8	RCC2	0.735
AQP1	RBM17	TRIM47	VPS25	RCC2	0.735
SORBS3	CDK2	AQP1	FDFT1	TRIM47	0.7325
SORBS3	CDK2	FDFT1	IGFBP7	TRIM47	0.7325
SORBS3	IGFBP7	CNPY4	SEPT8	RBM17	0.7325
TACC1	AQP1	NUP188	SEPT8	ACTR10	0.7325
CDK2	AQP1	FDFT1	SEPT8	TRIM47	0.7325
AQP1	SEPT8	RBM17	LANCL2	ACTR10	0.7325
SORBS3	TACC1	FDFT1	RBM17	ACTR10	0.73
SORBS3	CDK2	FDFT1	RBM17	TRIM47	0.73
SORBS3	CNPY4	SEPT8	RBM17	TRIM47	0.73
TACC1	SEPT8	RBM17	VPS25	ACTR10	0.73
CDK2	AQP1	SEPT8	RBM17	TRIM47	0.73
CDK2	IGFBP7	SEPT8	LANCL2	ACTR10	0.73
CDK2	CNPY4	SEPT8	LANCL2	RCC2	0.73
AQP1	FDFT1	CNPY4	SEPT8	TRIM47	0.73
AQP1	SYNJ2BP	RBM17	TRIM47	VPS25	0.73
AQP1	CNPY4	SEPT8	TRIM47	RCC2	0.73
IGFBP7	SEPT8	RBM17	TRIM47	VPS25	0.73
IGFBP7	SEPT8	RBM17	LANCL2	RCC2	0.73
NUP188	CNPY4	SEPT8	LANCL2	RCC2	0.73
CNPY4	SEPT8	RBM17	TRIM47	VPS25	0.73
SORBS3	CDK2	FDFT1	IGFBP7	ACTR10	0.7275
SORBS3	CDK2	FDFT1	RBM17	ACTR10	0.7275
CDK2	AQP1	SYNJ2BP	SEPT8	TRIM47	0.7275
CDK2	AQP1	IGFBP7	SEPT8	TRIM47	0.7275
AQP1	SYNJ2BP	SEPT8	LANCL2	RCC2	0.7275
AQP1	IGFBP7	NUP188	SEPT8	RCC2	0.7275
AQP1	IGFBP7	SEPT8	RBM17	TRIM47	0.7275
AQP1	CNPY4	SEPT8	TRIM47	VPS25	0.7275
AQP1	SEPT8	VPS25	ACTR10	RCC2	0.7275
SORBS3	CDK2	AQP1	FDFT1	ACTR10	0.725
SORBS3	AQP1	CNPY4	SEPT8	RBM17	0.725
SORBS3	FDFT1	CNPY4	RBM17	TRIM47	0.725
SORBS3	CNPY4	SEPT8	RBM17	ACTR10	0.725
SORBS3	CNPY4	SEPT8	RBM17	RCC2	0.725
TACC1	CNPY4	SEPT8	RBM17	TRIM47	0.725
TACC1	SEPT8	RBM17	TRIM47	ACTR10	0.725
CDK2	AQP1	FDFT1	CNPY4	SEPT8	0.725
CDK2	AQP1	FDFT1	RBM17	ACTR10	0.725
CDK2	AQP1	SEPT8	TRIM47	VPS25	0.725
AQP1	FDFT1	RBM17	VPS25	ACTR10	0.725
AQP1	SEPT8	RBM17	ACTR10	RCC2	0.725
AQP1	SEPT8	TRIM47	LANCL2	ACTR10	0.725
SYNJ2BP	IGFBP7	SEPT8	RBM17	TRIM47	0.725
IGFBP7	SEPT8	RBM17	VPS25	ACTR10	0.725
SEPT8	RBM17	TRIM47	VPS25	RCC2	0.725
SORBS3	TACC1	FDFT1	CNPY4	RBM17	0.7225
SORBS3	TACC1	FDFT1	RBM17	TRIM47	0.7225
SORBS3	FDFT1	IGFBP7	RBM17	TRIM47	0.7225
SORBS3	FDFT1	TRIM47	VPS25	RCC2	0.7225
SORBS3	NUP188	CNPY4	RBM17	LANCL2	0.7225
CDK2	AQP1	FDFT1	SYNJ2BP	SEPT8	0.7225
CDK2	AQP1	NUP188	CNPY4	SEPT8	0.7225
CDK2	AQP1	CNPY4	SEPT8	TRIM47	0.7225
CDK2	AQP1	CNPY4	SEPT8	ACTR10	0.7225
CDK2	CNPY4	SEPT8	TRIM47	RCC2	0.7225
AQP1	FDFT1	SYNJ2BP	SEPT8	TRIM47	0.7225
AQP1	IGFBP7	SEPT8	LANCL2	RCC2	0.7225
AQP1	IGFBP7	TRIM47	ACTR10	RCC2	0.7225
AQP1	CNPY4	SEPT8	TRIM47	LANCL2	0.7225
AQP1	TRIM47	VPS25	ACTR10	RCC2	0.7225
SORBS3	TACC1	CNPY4	SEPT8	LANCL2	0.72
SORBS3	CNPY4	SEPT8	LANCL2	RCC2	0.72
AQP1	SYNJ2BP	CNPY4	SEPT8	RCC2	0.72
AQP1	CNPY4	RBM17	TRIM47	VPS25	0.72
AQP1	CNPY4	TRIM47	VPS25	RCC2	0.72
IGFBP7	SEPT8	RBM17	LANCL2	ACTR10	0.72
SORBS3	TACC1	CDK2	FDFT1	RBM17	0.7175
SORBS3	TACC1	FDFT1	SYNJ2BP	RBM17	0.7175
SORBS3	CDK2	AQP1	FDFT1	SEPT8	0.7175
TACC1	CDK2	AQP1	SEPT8	LANCL2	0.7175
TACC1	AQP1	IGFBP7	SEPT8	LANCL2	0.7175
TACC1	AQP1	CNPY4	TRIM47	RCC2	0.7175
TACC1	AQP1	SEPT8	TRIM47	VPS25	0.7175
TACC1	AQP1	SEPT8	VPS25	ACTR10	0.7175
TACC1	AQP1	SEPT8	LANCL2	RCC2	0.7175
CDK2	AQP1	FDFT1	TRIM47	RCC2	0.7175
CDK2	AQP1	CNPY4	SEPT8	VPS25	0.7175
CDK2	AQP1	SEPT8	VPS25	RCC2	0.7175
CDK2	FDFT1	IGFBP7	LANCL2	ACTR10	0.7175
AQP1	SYNJ2BP	RBM17	VPS25	ACTR10	0.7175
AQP1	IGFBP7	RBM17	VPS25	ACTR10	0.7175
AQP1	CNPY4	SEPT8	RBM17	LANCL2	0.7175
AQP1	CNPY4	TRIM47	LANCL2	RCC2	0.7175
AQP1	RBM17	VPS25	LANCL2	RCC2	0.7175
SORBS3	TACC1	AQP1	FDFT1	RBM17	0.715
SORBS3	TACC1	FDFT1	RBM17	VPS25	0.715
SORBS3	CDK2	AQP1	FDFT1	VPS25	0.715
SORBS3	CDK2	AQP1	CNPY4	SEPT8	0.715
SORBS3	CDK2	FDFT1	TRIM47	ACTR10	0.715
SORBS3	CDK2	FDFT1	ACTR10	RCC2	0.715
SORBS3	AQP1	SEPT8	TRIM47	ACTR10	0.715
TACC1	CDK2	RBM17	TRIM47	ACTR10	0.715
TACC1	RBM17	TRIM47	VPS25	ACTR10	0.715
CDK2	AQP1	SYNJ2BP	SEPT8	RCC2	0.715
AQP1	FDFT1	SYNJ2BP	SEPT8	LANCL2	0.715
AQP1	IGFBP7	CNPY4	SEPT8	RBM17	0.715
AQP1	IGFBP7	SEPT8	RBM17	ACTR10	0.715
AQP1	CNPY4	SEPT8	ACTR10	RCC2	0.715
IGFBP7	SEPT8	LANCL2	ACTR10	RCC2	0.715
CNPY4	SEPT8	RBM17	TRIM47	LANCL2	0.715
TACC1	CDK2	IGFBP7	LANCL2	ACTR10	0.7125
CDK2	AQP1	CNPY4	RBM17	TRIM47	0.7125
CDK2	AQP1	CNPY4	TRIM47	RCC2	0.7125
CDK2	AQP1	SEPT8	TRIM47	RCC2	0.7125
CDK2	IGFBP7	SEPT8	TRIM47	LANCL2	0.7125
AQP1	FDFT1	SYNJ2BP	LANCL2	ACTR10	0.7125
AQP1	SYNJ2BP	CNPY4	TRIM47	RCC2	0.7125
IGFBP7	CNPY4	SEPT8	LANCL2	RCC2	0.7125
CNPY4	SEPT8	RBM17	LANCL2	RCC2	0.7125
SORBS3	TACC1	CDK2	TRIM47	VPS25	0.71
SORBS3	TACC1	FDFT1	IGFBP7	ACTR10	0.71
SORBS3	FDFT1	SEPT8	RBM17	VPS25	0.71
SORBS3	FDFT1	RBM17	TRIM47	LANCL2	0.71
TACC1	CDK2	AQP1	IGFBP7	SEPT8	0.71
TACC1	CDK2	IGFBP7	TRIM47	LANCL2	0.71
TACC1	SYNJ2BP	RBM17	TRIM47	ACTR10	0.71
TACC1	IGFBP7	SEPT8	RBM17	VPS25	0.71
CDK2	AQP1	FDFT1	IGFBP7	LANCL2	0.71
CDK2	AQP1	CNPY4	SEPT8	RCC2	0.71
CDK2	IGFBP7	SEPT8	LANCL2	RCC2	0.71
AQP1	SYNJ2BP	SEPT8	TRIM47	RCC2	0.71
AQP1	SYNJ2BP	TRIM47	VPS25	RCC2	0.71
AQP1	NUP188	CNPY4	SEPT8	RBM17	0.71
AQP1	CNPY4	TRIM47	ACTR10	RCC2	0.71
AQP1	RBM17	TRIM47	ACTR10	RCC2	0.71
AQP1	RBM17	VPS25	ACTR10	RCC2	0.71
FDFT1	CNPY4	SEPT8	RBM17	LANCL2	0.71
SYNJ2BP	CNPY4	RBM17	TRIM47	VPS25	0.71
IGFBP7	SEPT8	RBM17	ACTR10	RCC2	0.71
CNPY4	RBM17	TRIM47	LANCL2	RCC2	0.71
SORBS3	CDK2	AQP1	FDFT1	LANCL2	0.7075
SORBS3	CDK2	CNPY4	SEPT8	TRIM47	0.7075
SORBS3	AQP1	CNPY4	SEPT8	RCC2	0.7075
SORBS3	FDFT1	RBM17	TRIM47	VPS25	0.7075
TACC1	CDK2	AQP1	RBM17	VPS25	0.7075
TACC1	CDK2	CNPY4	SEPT8	TRIM47	0.7075
TACC1	AQP1	SYNJ2BP	SEPT8	ACTR10	0.7075
TACC1	AQP1	CNPY4	SEPT8	TRIM47	0.7075
TACC1	SYNJ2BP	SEPT8	RBM17	TRIM47	0.7075
TACC1	NUP188	SEPT8	RBM17	VPS25	0.7075
CDK2	AQP1	IGFBP7	LANCL2	RCC2	0.7075
CDK2	IGFBP7	TRIM47	LANCL2	RCC2	0.7075
AQP1	IGFBP7	SEPT8	TRIM47	RCC2	0.7075
AQP1	IGFBP7	SEPT8	ACTR10	RCC2	0.7075
AQP1	CNPY4	SEPT8	VPS25	RCC2	0.7075
FDFT1	IGFBP7	SEPT8	LANCL2	ACTR10	0.7075
SORBS3	TACC1	AQP1	FDFT1	RCC2	0.705
SORBS3	AQP1	FDFT1	TRIM47	RCC2	0.705
TACC1	CDK2	AQP1	SEPT8	TRIM47	0.705
TACC1	AQP1	SYNJ2BP	SEPT8	TRIM47	0.705
TACC1	AQP1	IGFBP7	SEPT8	TRIM47	0.705
TACC1	AQP1	SEPT8	RBM17	LANCL2	0.705
CDK2	AQP1	FDFT1	SEPT8	VPS25	0.705
CDK2	AQP1	SYNJ2BP	CNPY4	LANCL2	0.705
CDK2	AQP1	SYNJ2BP	SEPT8	RBM17	0.705
CDK2	AQP1	SEPT8	VPS25	ACTR10	0.705
CDK2	FDFT1	SYNJ2BP	IGFBP7	LANCL2	0.705
CDK2	SYNJ2BP	IGFBP7	SEPT8	ACTR10	0.705
AQP1	FDFT1	SEPT8	RBM17	ACTR10	0.705
AQP1	FDFT1	SEPT8	LANCL2	RCC2	0.705
AQP1	SYNJ2BP	IGFBP7	SEPT8	TRIM47	0.705
AQP1	NUP188	RBM17	TRIM47	VPS25	0.705
AQP1	CNPY4	SEPT8	RBM17	RCC2	0.705
AQP1	SEPT8	RBM17	LANCL2	RCC2	0.705
AQP1	SEPT8	TRIM47	VPS25	ACTR10	0.705
IGFBP7	NUP188	SEPT8	LANCL2	RCC2	0.705
IGFBP7	CNPY4	TRIM47	LANCL2	RCC2	0.705
SORBS3	TACC1	CDK2	FDFT1	IGFBP7	0.7025
SORBS3	CDK2	CNPY4	SEPT8	RBM17	0.7025
SORBS3	CDK2	CNPY4	SEPT8	RCC2	0.7025
TACC1	CDK2	RBM17	TRIM47	VPS25	0.7025
TACC1	AQP1	SYNJ2BP	SEPT8	RCC2	0.7025
TACC1	AQP1	IGFBP7	ACTR10	RCC2	0.7025
TACC1	AQP1	CNPY4	VPS25	RCC2	0.7025
TACC1	FDFT1	RBM17	TRIM47	VPS25	0.7025
TACC1	CNPY4	SEPT8	TRIM47	ACTR10	0.7025
TACC1	CNPY4	RBM17	TRIM47	VPS25	0.7025
TACC1	SEPT8	LANCL2	ACTR10	RCC2	0.7025
CDK2	AQP1	FDFT1	CNPY4	LANCL2	0.7025
CDK2	AQP1	SEPT8	TRIM47	LANCL2	0.7025
CDK2	AQP1	SEPT8	ACTR10	RCC2	0.7025
AQP1	FDFT1	SYNJ2BP	IGFBP7	LANCL2	0.7025
AQP1	FDFT1	NUP188	SEPT8	ACTR10	0.7025
AQP1	SEPT8	VPS25	LANCL2	RCC2	0.7025
SORBS3	TACC1	CDK2	AQP1	ACTR10	0.7
SORBS3	TACC1	AQP1	FDFT1	ACTR10	0.7
SORBS3	TACC1	FDFT1	NUP188	ACTR10	0.7
SORBS3	TACC1	CNPY4	SEPT8	TRIM47	0.7
SORBS3	TACC1	CNPY4	RBM17	LANCL2	0.7
SORBS3	TACC1	CNPY4	RBM17	ACTR10	0.7
SORBS3	CDK2	AQP1	SEPT8	VPS25	0.7
SORBS3	CDK2	AQP1	SEPT8	ACTR10	0.7
SORBS3	AQP1	FDFT1	CNPY4	SEPT8	0.7
SORBS3	AQP1	FDFT1	LANCL2	ACTR10	0.7
SORBS3	AQP1	SEPT8	RBM17	ACTR10	0.7
SORBS3	FDFT1	NUP188	CNPY4	RBM17	0.7
SORBS3	FDFT1	SEPT8	RBM17	LANCL2	0.7
SORBS3	SYNJ2BP	CNPY4	RBM17	TRIM47	0.7
TACC1	CDK2	SEPT8	LANCL2	ACTR10	0.7
TACC1	AQP1	FDFT1	CNPY4	SEPT8	0.7
TACC1	FDFT1	RBM17	VPS25	ACTR10	0.7
TACC1	CNPY4	SEPT8	RBM17	ACTR10	0.7
CDK2	AQP1	SYNJ2BP	LANCL2	RCC2	0.7
CDK2	AQP1	IGFBP7	SEPT8	RBM17	0.7
CDK2	AQP1	CNPY4	LANCL2	RCC2	0.7
CDK2	AQP1	SEPT8	RBM17	LANCL2	0.7
CDK2	AQP1	RBM17	TRIM47	ACTR10	0.7
CDK2	SYNJ2BP	IGFBP7	SEPT8	RCC2	0.7
CDK2	NUP188	CNPY4	SEPT8	RCC2	0.7
AQP1	FDFT1	CNPY4	SEPT8	RBM17	0.7
AQP1	SYNJ2BP	RBM17	VPS25	RCC2	0.7
AQP1	IGFBP7	CNPY4	TRIM47	RCC2	0.7
SYNJ2BP	IGFBP7	SEPT8	RBM17	RCC2	0.7
CNPY4	SEPT8	RBM17	VPS25	RCC2	0.7
SORBS3	CDK2	AQP1	FDFT1	RCC2	0.6975
SORBS3	CDK2	AQP1	TRIM47	RCC2	0.6975
SORBS3	AQP1	SEPT8	TRIM47	VPS25	0.6975
SORBS3	FDFT1	CNPY4	SEPT8	RBM17	0.6975
TACC1	AQP1	FDFT1	SEPT8	VPS25	0.6975
TACC1	AQP1	CNPY4	ACTR10	RCC2	0.6975
TACC1	FDFT1	SEPT8	RBM17	LANCL2	0.6975
TACC1	FDFT1	SEPT8	LANCL2	ACTR10	0.6975
TACC1	IGFBP7	RBM17	TRIM47	VPS25	0.6975
TACC1	CNPY4	SEPT8	RBM17	VPS25	0.6975
TACC1	SEPT8	RBM17	VPS25	LANCL2	0.6975
CDK2	AQP1	FDFT1	SEPT8	RCC2	0.6975
CDK2	AQP1	FDFT1	LANCL2	ACTR10	0.6975
CDK2	AQP1	CNPY4	TRIM47	LANCL2	0.6975
AQP1	SYNJ2BP	SEPT8	TRIM47	VPS25	0.6975
AQP1	SYNJ2BP	SEPT8	VPS25	RCC2	0.6975
AQP1	SYNJ2BP	TRIM47	LANCL2	RCC2	0.6975
AQP1	IGFBP7	SEPT8	RBM17	VPS25	0.6975
AQP1	NUP188	CNPY4	SEPT8	VPS25	0.6975
AQP1	CNPY4	SEPT8	RBM17	ACTR10	0.6975
AQP1	SEPT8	RBM17	TRIM47	LANCL2	0.6975
IGFBP7	SEPT8	RBM17	TRIM47	ACTR10	0.6975
SORBS3	TACC1	FDFT1	IGFBP7	RBM17	0.695
TACC1	CDK2	SYNJ2BP	IGFBP7	NUP188	0.695
TACC1	AQP1	SYNJ2BP	RBM17	VPS25	0.695
TACC1	SYNJ2BP	RBM17	TRIM47	VPS25	0.695
TACC1	CNPY4	SEPT8	TRIM47	VPS25	0.695
TACC1	SEPT8	RBM17	LANCL2	ACTR10	0.695
CDK2	AQP1	FDFT1	NUP188	SEPT8	0.695
CDK2	AQP1	FDFT1	TRIM47	VPS25	0.695
CDK2	AQP1	RBM17	VPS25	ACTR10	0.695
CDK2	AQP1	VPS25	LANCL2	RCC2	0.695
CDK2	FDFT1	IGFBP7	NUP188	LANCL2	0.695
CDK2	SYNJ2BP	CNPY4	SEPT8	TRIM47	0.695
CDK2	SEPT8	LANCL2	ACTR10	RCC2	0.695
AQP1	SYNJ2BP	SEPT8	ACTR10	RCC2	0.695
AQP1	NUP188	CNPY4	SEPT8	LANCL2	0.695
AQP1	RBM17	VPS25	LANCL2	ACTR10	0.695
NUP188	CNPY4	SEPT8	RBM17	LANCL2	0.695
SORBS3	TACC1	CDK2	FDFT1	ACTR10	0.6925
SORBS3	CDK2	FDFT1	IGFBP7	RBM17	0.6925
SORBS3	CDK2	FDFT1	TRIM47	VPS25	0.6925
SORBS3	AQP1	TRIM47	VPS25	RCC2	0.6925
SORBS3	FDFT1	SYNJ2BP	RBM17	LANCL2	0.6925
TACC1	AQP1	FDFT1	SEPT8	ACTR10	0.6925
TACC1	AQP1	CNPY4	SEPT8	ACTR10	0.6925
TACC1	IGFBP7	RBM17	LANCL2	ACTR10	0.6925
TACC1	RBM17	TRIM47	VPS25	LANCL2	0.6925
CDK2	AQP1	SYNJ2BP	CNPY4	SEPT8	0.6925
CDK2	IGFBP7	SEPT8	ACTR10	RCC2	0.6925
CDK2	CNPY4	SEPT8	TRIM47	VPS25	0.6925
AQP1	SYNJ2BP	CNPY4	SEPT8	RBM17	0.6925
AQP1	SYNJ2BP	SEPT8	RBM17	RCC2	0.6925
AQP1	NUP188	CNPY4	SEPT8	TRIM47	0.6925
AQP1	NUP188	SEPT8	VPS25	RCC2	0.6925
AQP1	NUP188	SEPT8	ACTR10	RCC2	0.6925
IGFBP7	SEPT8	TRIM47	LANCL2	RCC2	0.6925
CNPY4	SEPT8	RBM17	VPS25	LANCL2	0.6925
SORBS3	TACC1	CDK2	AQP1	FDFT1	0.69
SORBS3	CDK2	FDFT1	SEPT8	RCC2	0.69
SORBS3	CDK2	FDFT1	TRIM47	LANCL2	0.69
SORBS3	AQP1	FDFT1	RBM17	TRIM47	0.69
SORBS3	AQP1	CNPY4	SEPT8	TRIM47	0.69
SORBS3	CNPY4	RBM17	TRIM47	VPS25	0.69
TACC1	CDK2	AQP1	SYNJ2BP	SEPT8	0.69
TACC1	CDK2	AQP1	SYNJ2BP	ACTR10	0.69
TACC1	AQP1	FDFT1	SYNJ2BP	SEPT8	0.69
TACC1	AQP1	SYNJ2BP	SEPT8	LANCL2	0.69
TACC1	AQP1	IGFBP7	SEPT8	RBM17	0.69
TACC1	AQP1	IGFBP7	TRIM47	ACTR10	0.69
TACC1	FDFT1	SYNJ2BP	SEPT8	ACTR10	0.69
TACC1	SYNJ2BP	SEPT8	ACTR10	RCC2	0.69
TACC1	IGFBP7	CNPY4	SEPT8	RBM17	0.69
CDK2	AQP1	FDFT1	IGFBP7	SEPT8	0.69
CDK2	AQP1	FDFT1	CNPY4	RBM17	0.69
CDK2	AQP1	SYNJ2BP	TRIM47	RCC2	0.69
CDK2	AQP1	RBM17	VPS25	LANCL2	0.69
CDK2	FDFT1	SYNJ2BP	IGFBP7	SEPT8	0.69
CDK2	SEPT8	RBM17	TRIM47	VPS25	0.69
AQP1	FDFT1	SYNJ2BP	SEPT8	RCC2	0.69
AQP1	SYNJ2BP	TRIM47	ACTR10	RCC2	0.69
AQP1	CNPY4	RBM17	TRIM47	RCC2	0.69
FDFT1	IGFBP7	SEPT8	TRIM47	LANCL2	0.69
SYNJ2BP	CNPY4	SEPT8	RBM17	LANCL2	0.69
IGFBP7	RBM17	TRIM47	VPS25	RCC2	0.69
SORBS3	TACC1	CDK2	CNPY4	SEPT8	0.6875
SORBS3	TACC1	FDFT1	SEPT8	VPS25	0.6875
SORBS3	CDK2	FDFT1	CNPY4	SEPT8	0.6875
SORBS3	CNPY4	SEPT8	RBM17	VPS25	0.6875
TACC1	AQP1	SYNJ2BP	RBM17	TRIM47	0.6875
TACC1	FDFT1	IGFBP7	SEPT8	LANCL2	0.6875
TACC1	IGFBP7	SEPT8	RBM17	LANCL2	0.6875
TACC1	CNPY4	RBM17	TRIM47	LANCL2	0.6875
CDK2	AQP1	FDFT1	RBM17	VPS25	0.6875
CDK2	AQP1	FDFT1	VPS25	LANCL2	0.6875
CDK2	AQP1	IGFBP7	TRIM47	LANCL2	0.6875
CDK2	AQP1	RBM17	TRIM47	RCC2	0.6875
CDK2	SYNJ2BP	IGFBP7	SEPT8	LANCL2	0.6875
AQP1	FDFT1	SEPT8	RBM17	VPS25	0.6875
AQP1	FDFT1	RBM17	TRIM47	RCC2	0.6875
AQP1	SYNJ2BP	CNPY4	LANCL2	RCC2	0.6875
AQP1	SYNJ2BP	CNPY4	ACTR10	RCC2	0.6875
AQP1	SYNJ2BP	SEPT8	RBM17	LANCL2	0.6875
AQP1	IGFBP7	CNPY4	LANCL2	RCC2	0.6875
AQP1	IGFBP7	SEPT8	TRIM47	LANCL2	0.6875
AQP1	SEPT8	VPS25	LANCL2	ACTR10	0.6875
SYNJ2BP	IGFBP7	SEPT8	ACTR10	RCC2	0.6875
IGFBP7	SEPT8	RBM17	TRIM47	RCC2	0.6875
IGFBP7	SEPT8	RBM17	VPS25	RCC2	0.6875
IGFBP7	SEPT8	TRIM47	LANCL2	ACTR10	0.6875
CNPY4	SEPT8	RBM17	LANCL2	ACTR10	0.6875
CNPY4	SEPT8	TRIM47	LANCL2	RCC2	0.6875
SEPT8	TRIM47	LANCL2	ACTR10	RCC2	0.6875
SORBS3	TACC1	CNPY4	SEPT8	RCC2	0.685
SORBS3	CDK2	FDFT1	IGFBP7	SEPT8	0.685
SORBS3	CDK2	CNPY4	RBM17	TRIM47	0.685
SORBS3	CDK2	RBM17	TRIM47	VPS25	0.685
SORBS3	AQP1	FDFT1	SEPT8	VPS25	0.685
SORBS3	AQP1	CNPY4	TRIM47	RCC2	0.685
SORBS3	FDFT1	SYNJ2BP	RBM17	ACTR10	0.685
SORBS3	SEPT8	RBM17	VPS25	RCC2	0.685
TACC1	AQP1	FDFT1	SEPT8	TRIM47	0.685
TACC1	AQP1	SYNJ2BP	CNPY4	RCC2	0.685
CDK2	AQP1	TRIM47	VPS25	LANCL2	0.685
CDK2	SYNJ2BP	IGFBP7	SEPT8	RBM17	0.685
CDK2	SYNJ2BP	SEPT8	TRIM47	VPS25	0.685
AQP1	FDFT1	NUP188	CNPY4	SEPT8	0.685
AQP1	FDFT1	CNPY4	SEPT8	ACTR10	0.685
AQP1	FDFT1	RBM17	TRIM47	VPS25	0.685
AQP1	IGFBP7	SEPT8	TRIM47	VPS25	0.685
AQP1	NUP188	SEPT8	LANCL2	RCC2	0.685
AQP1	TRIM47	VPS25	LANCL2	RCC2	0.685
FDFT1	NUP188	CNPY4	SEPT8	RCC2	0.685
FDFT1	CNPY4	SEPT8	LANCL2	RCC2	0.685
IGFBP7	CNPY4	RBM17	TRIM47	VPS25	0.685
SORBS3	TACC1	AQP1	TRIM47	ACTR10	0.6825
SORBS3	TACC1	FDFT1	NUP188	RBM17	0.6825
SORBS3	TACC1	FDFT1	SEPT8	ACTR10	0.6825
SORBS3	CDK2	FDFT1	SYNJ2BP	TRIM47	0.6825
SORBS3	CDK2	FDFT1	SEPT8	RBM17	0.6825
SORBS3	CDK2	SEPT8	TRIM47	VPS25	0.6825
SORBS3	AQP1	FDFT1	TRIM47	VPS25	0.6825
SORBS3	AQP1	NUP188	CNPY4	SEPT8	0.6825
SORBS3	FDFT1	NUP188	ACTR10	RCC2	0.6825
SORBS3	NUP188	CNPY4	RBM17	ACTR10	0.6825
SORBS3	CNPY4	RBM17	TRIM47	LANCL2	0.6825
TACC1	CDK2	AQP1	SEPT8	RBM17	0.6825
TACC1	CDK2	RBM17	VPS25	ACTR10	0.6825
TACC1	AQP1	CNPY4	LANCL2	RCC2	0.6825
TACC1	AQP1	VPS25	ACTR10	RCC2	0.6825
TACC1	IGFBP7	RBM17	TRIM47	ACTR10	0.6825
TACC1	IGFBP7	RBM17	VPS25	ACTR10	0.6825
CDK2	AQP1	IGFBP7	SEPT8	ACTR10	0.6825
CDK2	AQP1	NUP188	ACTR10	RCC2	0.6825
CDK2	AQP1	TRIM47	VPS25	RCC2	0.6825
CDK2	FDFT1	RBM17	TRIM47	LANCL2	0.6825
AQP1	FDFT1	IGFBP7	SEPT8	TRIM47	0.6825
AQP1	FDFT1	IGFBP7	SEPT8	LANCL2	0.6825
AQP1	FDFT1	SEPT8	ACTR10	RCC2	0.6825
AQP1	IGFBP7	NUP188	CNPY4	SEPT8	0.6825
AQP1	NUP188	CNPY4	ACTR10	RCC2	0.6825
AQP1	NUP188	SEPT8	RBM17	TRIM47	0.6825
AQP1	NUP188	RBM17	VPS25	RCC2	0.6825
IGFBP7	NUP188	CNPY4	SEPT8	RCC2	0.6825
IGFBP7	CNPY4	SEPT8	RBM17	LANCL2	0.6825
CNPY4	SEPT8	RBM17	VPS25	ACTR10	0.6825
SORBS3	TACC1	AQP1	TRIM47	RCC2	0.68
SORBS3	TACC1	FDFT1	SYNJ2BP	ACTR10	0.68
SORBS3	TACC1	CNPY4	SEPT8	ACTR10	0.68
SORBS3	TACC1	CNPY4	RBM17	TRIM47	0.68
SORBS3	CDK2	FDFT1	SEPT8	ACTR10	0.68
SORBS3	AQP1	FDFT1	SYNJ2BP	ACTR10	0.68
SORBS3	AQP1	CNPY4	SEPT8	VPS25	0.68
SORBS3	AQP1	SEPT8	RBM17	TRIM47	0.68
SORBS3	AQP1	SEPT8	VPS25	ACTR10	0.68
SORBS3	FDFT1	SYNJ2BP	RBM17	TRIM47	0.68
SORBS3	FDFT1	NUP188	RBM17	TRIM47	0.68
SORBS3	FDFT1	CNPY4	RBM17	ACTR10	0.68
SORBS3	FDFT1	SEPT8	LANCL2	ACTR10	0.68
TACC1	CDK2	AQP1	VPS25	ACTR10	0.68
CDK2	AQP1	FDFT1	SYNJ2BP	TRIM47	0.68
CDK2	AQP1	SYNJ2BP	RBM17	TRIM47	0.68
CDK2	AQP1	LANCL2	ACTR10	RCC2	0.68
CDK2	SYNJ2BP	SEPT8	ACTR10	RCC2	0.68
CDK2	CNPY4	SEPT8	RBM17	TRIM47	0.68
AQP1	FDFT1	SYNJ2BP	IGFBP7	SEPT8	0.68
AQP1	IGFBP7	SEPT8	TRIM47	ACTR10	0.68
AQP1	IGFBP7	RBM17	TRIM47	ACTR10	0.68
AQP1	CNPY4	SEPT8	VPS25	LANCL2	0.68
AQP1	CNPY4	SEPT8	LANCL2	ACTR10	0.68
AQP1	CNPY4	VPS25	ACTR10	RCC2	0.68
IGFBP7	CNPY4	SEPT8	RBM17	TRIM47	0.68
IGFBP7	RBM17	TRIM47	VPS25	ACTR10	0.68
NUP188	SEPT8	VPS25	ACTR10	RCC2	0.68
SEPT8	RBM17	TRIM47	VPS25	LANCL2	0.68
SORBS3	TACC1	AQP1	FDFT1	CNPY4	0.6775
SORBS3	TACC1	FDFT1	CNPY4	ACTR10	0.6775
SORBS3	CDK2	IGFBP7	CNPY4	SEPT8	0.6775
TACC1	AQP1	IGFBP7	LANCL2	ACTR10	0.6775
TACC1	AQP1	SEPT8	RBM17	TRIM47	0.6775
TACC1	AQP1	SEPT8	VPS25	RCC2	0.6775
TACC1	SYNJ2BP	IGFBP7	SEPT8	LANCL2	0.6775
TACC1	SYNJ2BP	SEPT8	RBM17	RCC2	0.6775
TACC1	IGFBP7	SEPT8	RBM17	TRIM47	0.6775
TACC1	IGFBP7	SEPT8	LANCL2	RCC2	0.6775
TACC1	SEPT8	RBM17	ACTR10	RCC2	0.6775
CDK2	AQP1	IGFBP7	CNPY4	SEPT8	0.6775
CDK2	AQP1	IGFBP7	RBM17	LANCL2	0.6775
CDK2	IGFBP7	CNPY4	SEPT8	LANCL2	0.6775
CDK2	IGFBP7	SEPT8	TRIM47	ACTR10	0.6775
CDK2	SEPT8	TRIM47	VPS25	RCC2	0.6775
AQP1	FDFT1	IGFBP7	SEPT8	ACTR10	0.6775
AQP1	SYNJ2BP	NUP188	SEPT8	RCC2	0.6775
AQP1	SYNJ2BP	SEPT8	TRIM47	LANCL2	0.6775
AQP1	SYNJ2BP	VPS25	ACTR10	RCC2	0.6775
AQP1	IGFBP7	NUP188	ACTR10	RCC2	0.6775
AQP1	IGFBP7	RBM17	VPS25	RCC2	0.6775
AQP1	IGFBP7	TRIM47	LANCL2	RCC2	0.6775
AQP1	NUP188	SEPT8	TRIM47	VPS25	0.6775
IGFBP7	NUP188	SEPT8	ACTR10	RCC2	0.6775
IGFBP7	CNPY4	SEPT8	RBM17	RCC2	0.6775
NUP188	CNPY4	SEPT8	RBM17	TRIM47	0.6775
NUP188	CNPY4	SEPT8	VPS25	RCC2	0.6775
SORBS3	TACC1	CDK2	FDFT1	TRIM47	0.675
SORBS3	TACC1	AQP1	FDFT1	SEPT8	0.675
SORBS3	TACC1	SEPT8	RBM17	ACTR10	0.675
SORBS3	TACC1	SEPT8	LANCL2	ACTR10	0.675
SORBS3	CDK2	AQP1	FDFT1	CNPY4	0.675
SORBS3	CDK2	FDFT1	SYNJ2BP	ACTR10	0.675
SORBS3	CDK2	FDFT1	IGFBP7	CNPY4	0.675
SORBS3	CDK2	FDFT1	IGFBP7	RCC2	0.675
SORBS3	CDK2	FDFT1	CNPY4	LANCL2	0.675
SORBS3	AQP1	FDFT1	CNPY4	ACTR10	0.675
SORBS3	AQP1	RBM17	TRIM47	ACTR10	0.675
SORBS3	FDFT1	SYNJ2BP	LANCL2	ACTR10	0.675
SORBS3	FDFT1	IGFBP7	SEPT8	RBM17	0.675
SORBS3	IGFBP7	CNPY4	RBM17	TRIM47	0.675
SORBS3	NUP188	CNPY4	RBM17	TRIM47	0.675
TACC1	CDK2	AQP1	TRIM47	ACTR10	0.675
TACC1	CDK2	SEPT8	RBM17	VPS25	0.675
TACC1	CDK2	SEPT8	TRIM47	VPS25	0.675
TACC1	AQP1	CNPY4	RBM17	VPS25	0.675
TACC1	AQP1	CNPY4	RBM17	ACTR10	0.675
TACC1	AQP1	TRIM47	VPS25	RCC2	0.675
TACC1	RBM17	TRIM47	VPS25	RCC2	0.675
CDK2	AQP1	NUP188	SEPT8	ACTR10	0.675
CDK2	AQP1	TRIM47	LANCL2	ACTR10	0.675
CDK2	FDFT1	SYNJ2BP	TRIM47	VPS25	0.675
CDK2	FDFT1	IGFBP7	RBM17	LANCL2	0.675
CDK2	IGFBP7	LANCL2	ACTR10	RCC2	0.675
AQP1	FDFT1	SYNJ2BP	SEPT8	RBM17	0.675
AQP1	FDFT1	NUP188	SEPT8	TRIM47	0.675
AQP1	FDFT1	NUP188	RBM17	VPS25	0.675
AQP1	FDFT1	SEPT8	RBM17	LANCL2	0.675
AQP1	FDFT1	SEPT8	VPS25	LANCL2	0.675
AQP1	FDFT1	SEPT8	VPS25	ACTR10	0.675
AQP1	SYNJ2BP	IGFBP7	TRIM47	RCC2	0.675
AQP1	SYNJ2BP	CNPY4	SEPT8	LANCL2	0.675
AQP1	IGFBP7	SEPT8	RBM17	RCC2	0.675
AQP1	CNPY4	VPS25	LANCL2	RCC2	0.675
AQP1	SEPT8	RBM17	VPS25	LANCL2	0.675
AQP1	SEPT8	TRIM47	VPS25	LANCL2	0.675
FDFT1	SYNJ2BP	IGFBP7	SEPT8	RCC2	0.675
FDFT1	NUP188	CNPY4	SEPT8	LANCL2	0.675
SYNJ2BP	IGFBP7	SEPT8	RBM17	VPS25	0.675
SYNJ2BP	IGFBP7	SEPT8	TRIM47	LANCL2	0.675
SYNJ2BP	IGFBP7	RBM17	TRIM47	ACTR10	0.675
IGFBP7	SEPT8	RBM17	TRIM47	LANCL2	0.675
CNPY4	RBM17	TRIM47	VPS25	LANCL2	0.675
SORBS3	TACC1	FDFT1	TRIM47	ACTR10	0.6725
SORBS3	CDK2	FDFT1	SYNJ2BP	RCC2	0.6725
SORBS3	AQP1	FDFT1	SYNJ2BP	LANCL2	0.6725
SORBS3	AQP1	FDFT1	CNPY4	TRIM47	0.6725
SORBS3	AQP1	FDFT1	RBM17	RCC2	0.6725
SORBS3	FDFT1	IGFBP7	RBM17	LANCL2	0.6725
SORBS3	FDFT1	SEPT8	VPS25	RCC2	0.6725
SORBS3	SYNJ2BP	SEPT8	RBM17	RCC2	0.6725
SORBS3	IGFBP7	CNPY4	SEPT8	LANCL2	0.6725
TACC1	CDK2	AQP1	IGFBP7	ACTR10	0.6725
TACC1	CDK2	AQP1	SEPT8	VPS25	0.6725
TACC1	CDK2	FDFT1	IGFBP7	LANCL2	0.6725
TACC1	CDK2	SYNJ2BP	SEPT8	ACTR10	0.6725
TACC1	CDK2	IGFBP7	NUP188	ACTR10	0.6725
TACC1	AQP1	CNPY4	SEPT8	LANCL2	0.6725
TACC1	AQP1	CNPY4	SEPT8	RCC2	0.6725
TACC1	AQP1	TRIM47	VPS25	ACTR10	0.6725
TACC1	SYNJ2BP	SEPT8	RBM17	ACTR10	0.6725
TACC1	NUP188	CNPY4	SEPT8	RBM17	0.6725
CDK2	AQP1	FDFT1	RBM17	RCC2	0.6725
CDK2	AQP1	SYNJ2BP	IGFBP7	TRIM47	0.6725
CDK2	AQP1	SYNJ2BP	SEPT8	LANCL2	0.6725
CDK2	AQP1	SEPT8	VPS25	LANCL2	0.6725
CDK2	AQP1	VPS25	LANCL2	ACTR10	0.6725
CDK2	AQP1	VPS25	ACTR10	RCC2	0.6725
CDK2	FDFT1	SYNJ2BP	IGFBP7	TRIM47	0.6725
CDK2	FDFT1	SYNJ2BP	LANCL2	ACTR10	0.6725
CDK2	FDFT1	IGFBP7	SEPT8	LANCL2	0.6725
CDK2	SYNJ2BP	CNPY4	SEPT8	RCC2	0.6725
CDK2	IGFBP7	SEPT8	RBM17	VPS25	0.6725
CDK2	IGFBP7	SEPT8	TRIM47	VPS25	0.6725
CDK2	SEPT8	TRIM47	LANCL2	ACTR10	0.6725
AQP1	FDFT1	SYNJ2BP	CNPY4	SEPT8	0.6725
AQP1	FDFT1	CNPY4	SEPT8	VPS25	0.6725
AQP1	FDFT1	CNPY4	TRIM47	RCC2	0.6725
AQP1	SYNJ2BP	NUP188	TRIM47	RCC2	0.6725
AQP1	SYNJ2BP	RBM17	TRIM47	ACTR10	0.6725
AQP1	NUP188	CNPY4	VPS25	RCC2	0.6725
FDFT1	SYNJ2BP	IGFBP7	SEPT8	LANCL2	0.6725
FDFT1	SEPT8	RBM17	VPS25	RCC2	0.6725
FDFT1	RBM17	TRIM47	VPS25	ACTR10	0.6725
SYNJ2BP	IGFBP7	SEPT8	VPS25	RCC2	0.6725
SYNJ2BP	IGFBP7	RBM17	TRIM47	VPS25	0.6725
IGFBP7	SEPT8	TRIM47	ACTR10	RCC2	0.6725
SORBS3	TACC1	AQP1	CNPY4	SEPT8	0.67
SORBS3	AQP1	FDFT1	SEPT8	LANCL2	0.67
SORBS3	AQP1	FDFT1	VPS25	RCC2	0.67
SORBS3	AQP1	FDFT1	ACTR10	RCC2	0.67
SORBS3	AQP1	SEPT8	TRIM47	RCC2	0.67
SORBS3	AQP1	RBM17	TRIM47	VPS25	0.67
SORBS3	FDFT1	NUP188	RBM17	LANCL2	0.67
SORBS3	FDFT1	RBM17	TRIM47	ACTR10	0.67
SORBS3	FDFT1	RBM17	LANCL2	ACTR10	0.67
SORBS3	FDFT1	RBM17	LANCL2	RCC2	0.67
SORBS3	SYNJ2BP	IGFBP7	SEPT8	TRIM47	0.67
SORBS3	SYNJ2BP	CNPY4	RBM17	ACTR10	0.67
SORBS3	IGFBP7	CNPY4	SEPT8	TRIM47	0.67
TACC1	CDK2	AQP1	ACTR10	RCC2	0.67
TACC1	CDK2	SEPT8	RBM17	ACTR10	0.67
TACC1	CDK2	TRIM47	LANCL2	ACTR10	0.67
TACC1	AQP1	FDFT1	RBM17	VPS25	0.67
TACC1	AQP1	SYNJ2BP	ACTR10	RCC2	0.67
TACC1	AQP1	IGFBP7	RBM17	ACTR10	0.67
TACC1	AQP1	CNPY4	RBM17	TRIM47	0.67
TACC1	AQP1	RBM17	TRIM47	ACTR10	0.67
TACC1	AQP1	RBM17	VPS25	LANCL2	0.67
TACC1	FDFT1	CNPY4	RBM17	ACTR10	0.67
TACC1	NUP188	CNPY4	SEPT8	LANCL2	0.67
TACC1	NUP188	RBM17	VPS25	LANCL2	0.67
CDK2	AQP1	IGFBP7	SEPT8	VPS25	0.67
CDK2	IGFBP7	CNPY4	SEPT8	RBM17	0.67
AQP1	FDFT1	SYNJ2BP	TRIM47	RCC2	0.67
AQP1	FDFT1	NUP188	CNPY4	ACTR10	0.67
AQP1	FDFT1	NUP188	SEPT8	RCC2	0.67
AQP1	FDFT1	CNPY4	RBM17	ACTR10	0.67
AQP1	FDFT1	CNPY4	LANCL2	RCC2	0.67
AQP1	FDFT1	RBM17	TRIM47	ACTR10	0.67
AQP1	NUP188	SEPT8	RBM17	VPS25	0.67
AQP1	NUP188	VPS25	ACTR10	RCC2	0.67
FDFT1	IGFBP7	SEPT8	RBM17	LANCL2	0.67
FDFT1	CNPY4	SEPT8	RBM17	RCC2	0.67
SYNJ2BP	IGFBP7	CNPY4	RBM17	TRIM47	0.67
SYNJ2BP	SEPT8	RBM17	VPS25	RCC2	0.67
NUP188	CNPY4	RBM17	TRIM47	ACTR10	0.67
NUP188	SEPT8	RBM17	VPS25	RCC2	0.67
CNPY4	SEPT8	VPS25	LANCL2	RCC2	0.67
SORBS3	TACC1	AQP1	RBM17	ACTR10	0.6675
SORBS3	TACC1	IGFBP7	SEPT8	ACTR10	0.6675
SORBS3	CDK2	AQP1	CNPY4	RCC2	0.6675
SORBS3	AQP1	FDFT1	SYNJ2BP	RCC2	0.6675
SORBS3	AQP1	FDFT1	TRIM47	LANCL2	0.6675
SORBS3	AQP1	SYNJ2BP	TRIM47	RCC2	0.6675
SORBS3	AQP1	CNPY4	SEPT8	LANCL2	0.6675
SORBS3	AQP1	CNPY4	RBM17	TRIM47	0.6675
SORBS3	AQP1	RBM17	TRIM47	RCC2	0.6675
SORBS3	AQP1	TRIM47	LANCL2	RCC2	0.6675
SORBS3	FDFT1	IGFBP7	TRIM47	RCC2	0.6675
SORBS3	FDFT1	SEPT8	RBM17	ACTR10	0.6675
TACC1	CDK2	SYNJ2BP	IGFBP7	LANCL2	0.6675
TACC1	CDK2	SYNJ2BP	LANCL2	ACTR10	0.6675
TACC1	AQP1	IGFBP7	SEPT8	ACTR10	0.6675
TACC1	FDFT1	CNPY4	SEPT8	LANCL2	0.6675
TACC1	SYNJ2BP	IGFBP7	SEPT8	RBM17	0.6675
TACC1	SYNJ2BP	RBM17	VPS25	ACTR10	0.6675
CDK2	AQP1	FDFT1	SYNJ2BP	ACTR10	0.6675
CDK2	AQP1	FDFT1	SEPT8	RBM17	0.6675
CDK2	AQP1	IGFBP7	RBM17	VPS25	0.6675
CDK2	AQP1	TRIM47	VPS25	ACTR10	0.6675
CDK2	SYNJ2BP	IGFBP7	CNPY4	SEPT8	0.6675
CDK2	SYNJ2BP	IGFBP7	LANCL2	ACTR10	0.6675
CDK2	CNPY4	SEPT8	RBM17	VPS25	0.6675
CDK2	CNPY4	SEPT8	RBM17	LANCL2	0.6675
CDK2	CNPY4	RBM17	TRIM47	LANCL2	0.6675
AQP1	FDFT1	SYNJ2BP	NUP188	SEPT8	0.6675
AQP1	FDFT1	TRIM47	ACTR10	RCC2	0.6675
AQP1	IGFBP7	CNPY4	ACTR10	RCC2	0.6675
AQP1	NUP188	SEPT8	TRIM47	RCC2	0.6675
AQP1	CNPY4	RBM17	VPS25	ACTR10	0.6675
AQP1	SEPT8	RBM17	TRIM47	RCC2	0.6675
SYNJ2BP	CNPY4	SEPT8	LANCL2	RCC2	0.6675
IGFBP7	RBM17	TRIM47	ACTR10	RCC2	0.6675
CNPY4	SEPT8	RBM17	TRIM47	RCC2	0.6675
SORBS3	TACC1	AQP1	SYNJ2BP	SEPT8	0.665
SORBS3	TACC1	FDFT1	IGFBP7	SEPT8	0.665
SORBS3	TACC1	FDFT1	SEPT8	TRIM47	0.665
SORBS3	TACC1	FDFT1	ACTR10	RCC2	0.665
SORBS3	CDK2	AQP1	CNPY4	TRIM47	0.665
SORBS3	CDK2	AQP1	RBM17	TRIM47	0.665
SORBS3	CDK2	IGFBP7	TRIM47	LANCL2	0.665
SORBS3	CDK2	SEPT8	LANCL2	ACTR10	0.665
SORBS3	AQP1	FDFT1	NUP188	ACTR10	0.665
SORBS3	FDFT1	IGFBP7	TRIM47	LANCL2	0.665
SORBS3	NUP188	CNPY4	SEPT8	RCC2	0.665
SORBS3	CNPY4	RBM17	TRIM47	RCC2	0.665
TACC1	CDK2	AQP1	NUP188	ACTR10	0.665
TACC1	AQP1	FDFT1	NUP188	SEPT8	0.665
TACC1	AQP1	SYNJ2BP	CNPY4	TRIM47	0.665
TACC1	AQP1	NUP188	SEPT8	RBM17	0.665
TACC1	AQP1	CNPY4	SEPT8	VPS25	0.665
TACC1	FDFT1	SYNJ2BP	SEPT8	LANCL2	0.665
TACC1	FDFT1	NUP188	CNPY4	RBM17	0.665
TACC1	FDFT1	CNPY4	SEPT8	RBM17	0.665
TACC1	SYNJ2BP	SEPT8	RBM17	LANCL2	0.665
TACC1	IGFBP7	CNPY4	SEPT8	TRIM47	0.665
TACC1	RBM17	TRIM47	ACTR10	RCC2	0.665
CDK2	AQP1	FDFT1	VPS25	ACTR10	0.665
CDK2	AQP1	SYNJ2BP	LANCL2	ACTR10	0.665
CDK2	AQP1	SYNJ2BP	ACTR10	RCC2	0.665
CDK2	FDFT1	SYNJ2BP	IGFBP7	NUP188	0.665
CDK2	IGFBP7	NUP188	SEPT8	ACTR10	0.665
CDK2	IGFBP7	SEPT8	RBM17	LANCL2	0.665
CDK2	CNPY4	SEPT8	TRIM47	ACTR10	0.665
AQP1	FDFT1	SYNJ2BP	SEPT8	ACTR10	0.665
AQP1	SYNJ2BP	IGFBP7	CNPY4	RCC2	0.665
AQP1	SYNJ2BP	IGFBP7	RBM17	TRIM47	0.665
AQP1	SYNJ2BP	NUP188	LANCL2	RCC2	0.665
AQP1	SYNJ2BP	SEPT8	VPS25	LANCL2	0.665
AQP1	CNPY4	RBM17	TRIM47	ACTR10	0.665
FDFT1	NUP188	SEPT8	RBM17	LANCL2	0.665
IGFBP7	NUP188	CNPY4	SEPT8	RBM17	0.665
NUP188	CNPY4	SEPT8	RBM17	ACTR10	0.665
SORBS3	TACC1	SYNJ2BP	SEPT8	LANCL2	0.6625
SORBS3	CDK2	AQP1	SEPT8	TRIM47	0.6625
SORBS3	CDK2	FDFT1	RBM17	LANCL2	0.6625
SORBS3	CDK2	FDFT1	VPS25	RCC2	0.6625
SORBS3	AQP1	FDFT1	SYNJ2BP	SEPT8	0.6625
SORBS3	AQP1	FDFT1	SYNJ2BP	TRIM47	0.6625
SORBS3	AQP1	FDFT1	CNPY4	VPS25	0.6625
SORBS3	FDFT1	SYNJ2BP	SEPT8	RBM17	0.6625
SORBS3	FDFT1	NUP188	SEPT8	RBM17	0.6625
SORBS3	FDFT1	NUP188	TRIM47	RCC2	0.6625
SORBS3	FDFT1	VPS25	LANCL2	ACTR10	0.6625
SORBS3	SYNJ2BP	CNPY4	SEPT8	RBM17	0.6625
SORBS3	CNPY4	SEPT8	TRIM47	RCC2	0.6625
TACC1	CDK2	SYNJ2BP	IGFBP7	SEPT8	0.6625
TACC1	AQP1	FDFT1	IGFBP7	SEPT8	0.6625
TACC1	AQP1	SYNJ2BP	IGFBP7	SEPT8	0.6625
TACC1	AQP1	IGFBP7	RBM17	VPS25	0.6625
TACC1	AQP1	NUP188	ACTR10	RCC2	0.6625
TACC1	FDFT1	IGFBP7	RBM17	TRIM47	0.6625
TACC1	SYNJ2BP	SEPT8	RBM17	VPS25	0.6625
TACC1	CNPY4	RBM17	TRIM47	ACTR10	0.6625
TACC1	RBM17	VPS25	LANCL2	ACTR10	0.6625
CDK2	AQP1	FDFT1	CNPY4	TRIM47	0.6625
CDK2	AQP1	SYNJ2BP	CNPY4	RCC2	0.6625
CDK2	AQP1	SYNJ2BP	SEPT8	VPS25	0.6625
CDK2	AQP1	NUP188	RBM17	VPS25	0.6625
CDK2	AQP1	CNPY4	LANCL2	ACTR10	0.6625
CDK2	CNPY4	TRIM47	LANCL2	RCC2	0.6625
AQP1	FDFT1	SYNJ2BP	TRIM47	LANCL2	0.6625
AQP1	FDFT1	IGFBP7	NUP188	SEPT8	0.6625
AQP1	FDFT1	CNPY4	SEPT8	RCC2	0.6625
AQP1	SYNJ2BP	NUP188	ACTR10	RCC2	0.6625
AQP1	SYNJ2BP	CNPY4	SEPT8	TRIM47	0.6625
AQP1	SYNJ2BP	RBM17	TRIM47	RCC2	0.6625
AQP1	IGFBP7	RBM17	TRIM47	RCC2	0.6625
AQP1	NUP188	CNPY4	LANCL2	RCC2	0.6625
AQP1	NUP188	SEPT8	TRIM47	ACTR10	0.6625
AQP1	NUP188	RBM17	ACTR10	RCC2	0.6625
AQP1	NUP188	TRIM47	VPS25	RCC2	0.6625
FDFT1	SYNJ2BP	IGFBP7	TRIM47	LANCL2	0.6625
FDFT1	IGFBP7	TRIM47	LANCL2	ACTR10	0.6625
FDFT1	SEPT8	RBM17	TRIM47	VPS25	0.6625
SYNJ2BP	IGFBP7	SEPT8	RBM17	ACTR10	0.6625
SYNJ2BP	IGFBP7	RBM17	VPS25	ACTR10	0.6625
IGFBP7	CNPY4	SEPT8	RBM17	VPS25	0.6625
IGFBP7	RBM17	TRIM47	LANCL2	RCC2	0.6625
CNPY4	SEPT8	LANCL2	ACTR10	RCC2	0.6625
SEPT8	RBM17	LANCL2	ACTR10	RCC2	0.6625
RBM17	TRIM47	VPS25	LANCL2	RCC2	0.6625
SORBS3	TACC1	CDK2	AQP1	SEPT8	0.66
SORBS3	TACC1	CDK2	FDFT1	CNPY4	0.66
SORBS3	TACC1	NUP188	CNPY4	RBM17	0.66
SORBS3	CDK2	AQP1	FDFT1	SYNJ2BP	0.66
SORBS3	CDK2	IGFBP7	CNPY4	TRIM47	0.66
SORBS3	CDK2	CNPY4	SEPT8	VPS25	0.66
SORBS3	AQP1	FDFT1	NUP188	TRIM47	0.66
SORBS3	AQP1	FDFT1	SEPT8	TRIM47	0.66
SORBS3	AQP1	FDFT1	TRIM47	ACTR10	0.66
SORBS3	AQP1	FDFT1	VPS25	ACTR10	0.66
SORBS3	FDFT1	IGFBP7	TRIM47	VPS25	0.66
SORBS3	FDFT1	IGFBP7	LANCL2	ACTR10	0.66
SORBS3	FDFT1	SEPT8	TRIM47	VPS25	0.66
SORBS3	IGFBP7	NUP188	CNPY4	RBM17	0.66
SORBS3	IGFBP7	CNPY4	SEPT8	RCC2	0.66
SORBS3	NUP188	CNPY4	SEPT8	TRIM47	0.66
TACC1	CDK2	AQP1	IGFBP7	LANCL2	0.66
TACC1	CDK2	AQP1	CNPY4	SEPT8	0.66
TACC1	CDK2	AQP1	CNPY4	LANCL2	0.66
TACC1	CDK2	AQP1	RBM17	ACTR10	0.66
TACC1	CDK2	SYNJ2BP	TRIM47	LANCL2	0.66
TACC1	CDK2	IGFBP7	NUP188	LANCL2	0.66
TACC1	CDK2	SEPT8	ACTR10	RCC2	0.66
TACC1	AQP1	FDFT1	CNPY4	RCC2	0.66
TACC1	AQP1	NUP188	CNPY4	SEPT8	0.66
TACC1	AQP1	NUP188	RBM17	ACTR10	0.66
TACC1	SYNJ2BP	IGFBP7	SEPT8	ACTR10	0.66
TACC1	SYNJ2BP	IGFBP7	RBM17	TRIM47	0.66
TACC1	CNPY4	SEPT8	TRIM47	LANCL2	0.66
TACC1	SEPT8	TRIM47	LANCL2	ACTR10	0.66
CDK2	AQP1	SYNJ2BP	TRIM47	LANCL2	0.66
CDK2	AQP1	IGFBP7	TRIM47	RCC2	0.66
CDK2	FDFT1	SYNJ2BP	IGFBP7	ACTR10	0.66
CDK2	FDFT1	IGFBP7	TRIM47	VPS25	0.66
CDK2	FDFT1	CNPY4	SEPT8	LANCL2	0.66
CDK2	IGFBP7	CNPY4	TRIM47	LANCL2	0.66
CDK2	IGFBP7	CNPY4	TRIM47	ACTR10	0.66
AQP1	FDFT1	TRIM47	VPS25	ACTR10	0.66
AQP1	SYNJ2BP	CNPY4	RBM17	VPS25	0.66
AQP1	IGFBP7	CNPY4	SEPT8	LANCL2	0.66
AQP1	IGFBP7	CNPY4	SEPT8	RCC2	0.66
AQP1	NUP188	TRIM47	VPS25	ACTR10	0.66
FDFT1	SYNJ2BP	IGFBP7	NUP188	LANCL2	0.66
FDFT1	SYNJ2BP	SEPT8	RBM17	LANCL2	0.66
FDFT1	IGFBP7	NUP188	SEPT8	LANCL2	0.66
FDFT1	NUP188	CNPY4	RBM17	RCC2	0.66
SYNJ2BP	SEPT8	RBM17	TRIM47	RCC2	0.66
NUP188	SEPT8	RBM17	TRIM47	ACTR10	0.66
SORBS3	TACC1	CDK2	IGFBP7	SEPT8	0.6575
SORBS3	TACC1	CDK2	CNPY4	RBM17	0.6575
SORBS3	TACC1	CDK2	CNPY4	ACTR10	0.6575
SORBS3	TACC1	CDK2	LANCL2	ACTR10	0.6575
SORBS3	TACC1	AQP1	SEPT8	RBM17	0.6575
SORBS3	TACC1	FDFT1	IGFBP7	TRIM47	0.6575
SORBS3	TACC1	FDFT1	RBM17	RCC2	0.6575
SORBS3	TACC1	SYNJ2BP	SEPT8	ACTR10	0.6575
SORBS3	CDK2	AQP1	CNPY4	LANCL2	0.6575
SORBS3	CDK2	AQP1	SEPT8	LANCL2	0.6575
SORBS3	CDK2	FDFT1	IGFBP7	LANCL2	0.6575
SORBS3	CDK2	FDFT1	SEPT8	TRIM47	0.6575
SORBS3	AQP1	FDFT1	IGFBP7	CNPY4	0.6575
SORBS3	AQP1	SYNJ2BP	LANCL2	RCC2	0.6575
SORBS3	FDFT1	SYNJ2BP	IGFBP7	RBM17	0.6575
SORBS3	FDFT1	SYNJ2BP	SEPT8	LANCL2	0.6575
SORBS3	FDFT1	NUP188	RBM17	ACTR10	0.6575
SORBS3	FDFT1	SEPT8	RBM17	TRIM47	0.6575
SORBS3	FDFT1	TRIM47	LANCL2	RCC2	0.6575
SORBS3	IGFBP7	NUP188	CNPY4	SEPT8	0.6575
SORBS3	SEPT8	TRIM47	VPS25	RCC2	0.6575
TACC1	CDK2	AQP1	SYNJ2BP	LANCL2	0.6575
TACC1	CDK2	SYNJ2BP	TRIM47	VPS25	0.6575
TACC1	CDK2	IGFBP7	NUP188	SEPT8	0.6575
TACC1	CDK2	IGFBP7	SEPT8	ACTR10	0.6575
TACC1	AQP1	FDFT1	VPS25	ACTR10	0.6575
TACC1	AQP1	IGFBP7	RBM17	TRIM47	0.6575
TACC1	AQP1	NUP188	CNPY4	RCC2	0.6575
TACC1	FDFT1	SYNJ2BP	IGFBP7	NUP188	0.6575
TACC1	FDFT1	CNPY4	SEPT8	TRIM47	0.6575
TACC1	CNPY4	SEPT8	TRIM47	RCC2	0.6575
TACC1	CNPY4	RBM17	VPS25	ACTR10	0.6575
TACC1	SEPT8	VPS25	LANCL2	ACTR10	0.6575
CDK2	AQP1	SYNJ2BP	SEPT8	ACTR10	0.6575
CDK2	AQP1	SEPT8	RBM17	RCC2	0.6575
CDK2	FDFT1	IGFBP7	RBM17	TRIM47	0.6575
CDK2	SYNJ2BP	IGFBP7	RBM17	TRIM47	0.6575
CDK2	SYNJ2BP	IGFBP7	ACTR10	RCC2	0.6575
CDK2	IGFBP7	SEPT8	RBM17	ACTR10	0.6575
CDK2	NUP188	CNPY4	SEPT8	TRIM47	0.6575
CDK2	CNPY4	SEPT8	TRIM47	LANCL2	0.6575
CDK2	SEPT8	VPS25	ACTR10	RCC2	0.6575
AQP1	FDFT1	SYNJ2BP	RBM17	VPS25	0.6575
AQP1	FDFT1	NUP188	CNPY4	RCC2	0.6575
AQP1	FDFT1	SEPT8	RBM17	TRIM47	0.6575
AQP1	SYNJ2BP	SEPT8	RBM17	ACTR10	0.6575
AQP1	SYNJ2BP	TRIM47	VPS25	ACTR10	0.6575
AQP1	IGFBP7	NUP188	TRIM47	RCC2	0.6575
AQP1	NUP188	SEPT8	RBM17	ACTR10	0.6575
AQP1	CNPY4	TRIM47	VPS25	LANCL2	0.6575
AQP1	CNPY4	TRIM47	VPS25	ACTR10	0.6575
AQP1	TRIM47	LANCL2	ACTR10	RCC2	0.6575
FDFT1	SYNJ2BP	IGFBP7	RBM17	TRIM47	0.6575
FDFT1	SYNJ2BP	IGFBP7	RBM17	LANCL2	0.6575
FDFT1	IGFBP7	CNPY4	RBM17	LANCL2	0.6575
FDFT1	SEPT8	TRIM47	LANCL2	ACTR10	0.6575
FDFT1	SEPT8	LANCL2	ACTR10	RCC2	0.6575
SYNJ2BP	IGFBP7	CNPY4	SEPT8	RBM17	0.6575
SYNJ2BP	NUP188	CNPY4	SEPT8	RCC2	0.6575
SYNJ2BP	CNPY4	SEPT8	RBM17	VPS25	0.6575
IGFBP7	NUP188	CNPY4	SEPT8	LANCL2	0.6575
SEPT8	RBM17	VPS25	ACTR10	RCC2	0.6575
SORBS3	TACC1	AQP1	FDFT1	NUP188	0.655
SORBS3	TACC1	FDFT1	IGFBP7	RCC2	0.655
SORBS3	TACC1	FDFT1	TRIM47	VPS25	0.655
SORBS3	TACC1	CNPY4	RBM17	VPS25	0.655
SORBS3	CDK2	AQP1	TRIM47	VPS25	0.655
SORBS3	CDK2	AQP1	LANCL2	RCC2	0.655
SORBS3	CDK2	FDFT1	NUP188	RCC2	0.655
SORBS3	CDK2	SYNJ2BP	IGFBP7	TRIM47	0.655
SORBS3	CDK2	IGFBP7	SEPT8	TRIM47	0.655
SORBS3	AQP1	FDFT1	CNPY4	LANCL2	0.655
SORBS3	AQP1	FDFT1	RBM17	ACTR10	0.655
SORBS3	AQP1	SYNJ2BP	SEPT8	TRIM47	0.655
SORBS3	AQP1	SEPT8	RBM17	VPS25	0.655
SORBS3	AQP1	SEPT8	ACTR10	RCC2	0.655
SORBS3	FDFT1	CNPY4	RBM17	LANCL2	0.655
SORBS3	FDFT1	SEPT8	RBM17	RCC2	0.655
SORBS3	FDFT1	RBM17	TRIM47	RCC2	0.655
SORBS3	FDFT1	RBM17	VPS25	ACTR10	0.655
SORBS3	NUP188	SEPT8	RBM17	RCC2	0.655
SORBS3	CNPY4	SEPT8	VPS25	RCC2	0.655
TACC1	CDK2	SYNJ2BP	SEPT8	TRIM47	0.655
TACC1	CDK2	IGFBP7	RBM17	LANCL2	0.655
TACC1	AQP1	SYNJ2BP	TRIM47	RCC2	0.655
TACC1	AQP1	IGFBP7	CNPY4	SEPT8	0.655
TACC1	AQP1	CNPY4	TRIM47	VPS25	0.655
TACC1	FDFT1	SYNJ2BP	SEPT8	RBM17	0.655
TACC1	FDFT1	CNPY4	RBM17	VPS25	0.655
TACC1	FDFT1	SEPT8	TRIM47	LANCL2	0.655
TACC1	FDFT1	RBM17	TRIM47	ACTR10	0.655
TACC1	SYNJ2BP	CNPY4	SEPT8	TRIM47	0.655
TACC1	SYNJ2BP	SEPT8	LANCL2	ACTR10	0.655
TACC1	IGFBP7	NUP188	CNPY4	SEPT8	0.655
TACC1	IGFBP7	SEPT8	ACTR10	RCC2	0.655
TACC1	CNPY4	SEPT8	LANCL2	RCC2	0.655
CDK2	AQP1	FDFT1	NUP188	ACTR10	0.655
CDK2	AQP1	FDFT1	CNPY4	ACTR10	0.655
CDK2	AQP1	IGFBP7	SEPT8	RCC2	0.655
CDK2	AQP1	NUP188	SEPT8	VPS25	0.655
CDK2	AQP1	CNPY4	ACTR10	RCC2	0.655
CDK2	AQP1	RBM17	VPS25	RCC2	0.655
CDK2	IGFBP7	NUP188	LANCL2	RCC2	0.655
CDK2	IGFBP7	CNPY4	SEPT8	TRIM47	0.655
CDK2	IGFBP7	CNPY4	LANCL2	RCC2	0.655
CDK2	IGFBP7	RBM17	TRIM47	LANCL2	0.655
AQP1	FDFT1	SYNJ2BP	SEPT8	VPS25	0.655
AQP1	SYNJ2BP	LANCL2	ACTR10	RCC2	0.655
AQP1	NUP188	CNPY4	RBM17	RCC2	0.655
AQP1	NUP188	SEPT8	RBM17	RCC2	0.655
AQP1	NUP188	SEPT8	LANCL2	ACTR10	0.655
FDFT1	IGFBP7	RBM17	TRIM47	ACTR10	0.655
FDFT1	IGFBP7	RBM17	VPS25	ACTR10	0.655
FDFT1	NUP188	CNPY4	SEPT8	RBM17	0.655
FDFT1	NUP188	CNPY4	RBM17	VPS25	0.655
FDFT1	NUP188	SEPT8	ACTR10	RCC2	0.655
SYNJ2BP	RBM17	TRIM47	VPS25	RCC2	0.655
IGFBP7	CNPY4	RBM17	TRIM47	LANCL2	0.655
NUP188	CNPY4	SEPT8	RBM17	VPS25	0.655
NUP188	CNPY4	SEPT8	RBM17	RCC2	0.655
NUP188	CNPY4	SEPT8	TRIM47	RCC2	0.655
CNPY4	RBM17	TRIM47	VPS25	ACTR10	0.655
RBM17	TRIM47	VPS25	ACTR10	RCC2	0.655
SORBS3	TACC1	CDK2	SEPT8	VPS25	0.6525
SORBS3	TACC1	CDK2	TRIM47	LANCL2	0.6525
SORBS3	TACC1	FDFT1	TRIM47	RCC2	0.6525
SORBS3	TACC1	SYNJ2BP	SEPT8	RBM17	0.6525
SORBS3	TACC1	IGFBP7	LANCL2	ACTR10	0.6525
SORBS3	TACC1	SEPT8	RBM17	VPS25	0.6525
SORBS3	TACC1	RBM17	TRIM47	VPS25	0.6525
SORBS3	CDK2	AQP1	SYNJ2BP	TRIM47	0.6525
SORBS3	CDK2	AQP1	TRIM47	ACTR10	0.6525
SORBS3	CDK2	FDFT1	VPS25	ACTR10	0.6525
SORBS3	AQP1	CNPY4	LANCL2	RCC2	0.6525
SORBS3	AQP1	RBM17	LANCL2	RCC2	0.6525
SORBS3	FDFT1	IGFBP7	RBM17	RCC2	0.6525
SORBS3	FDFT1	CNPY4	SEPT8	LANCL2	0.6525
SORBS3	FDFT1	LANCL2	ACTR10	RCC2	0.6525
SORBS3	SEPT8	RBM17	ACTR10	RCC2	0.6525
SORBS3	RBM17	TRIM47	LANCL2	RCC2	0.6525
TACC1	CDK2	AQP1	FDFT1	TRIM47	0.6525
TACC1	CDK2	CNPY4	SEPT8	RBM17	0.6525
TACC1	AQP1	FDFT1	NUP188	ACTR10	0.6525
TACC1	AQP1	SYNJ2BP	SEPT8	VPS25	0.6525
TACC1	AQP1	SYNJ2BP	VPS25	RCC2	0.6525
TACC1	AQP1	SEPT8	TRIM47	LANCL2	0.6525
TACC1	FDFT1	SYNJ2BP	RBM17	ACTR10	0.6525
TACC1	FDFT1	IGFBP7	NUP188	RBM17	0.6525
TACC1	FDFT1	IGFBP7	NUP188	ACTR10	0.6525
TACC1	FDFT1	IGFBP7	SEPT8	RBM17	0.6525
TACC1	FDFT1	NUP188	RBM17	VPS25	0.6525
TACC1	FDFT1	SEPT8	RBM17	ACTR10	0.6525
TACC1	SYNJ2BP	IGFBP7	NUP188	VPS25	0.6525
TACC1	SYNJ2BP	CNPY4	SEPT8	RBM17	0.6525
TACC1	RBM17	VPS25	ACTR10	RCC2	0.6525
CDK2	AQP1	FDFT1	NUP188	RBM17	0.6525
CDK2	AQP1	FDFT1	CNPY4	RCC2	0.6525
CDK2	AQP1	SYNJ2BP	RBM17	LANCL2	0.6525
CDK2	FDFT1	CNPY4	SEPT8	TRIM47	0.6525
CDK2	SYNJ2BP	IGFBP7	CNPY4	ACTR10	0.6525
CDK2	SYNJ2BP	IGFBP7	TRIM47	LANCL2	0.6525
CDK2	SYNJ2BP	IGFBP7	TRIM47	ACTR10	0.6525
CDK2	SYNJ2BP	SEPT8	VPS25	RCC2	0.6525
CDK2	IGFBP7	RBM17	TRIM47	ACTR10	0.6525
CDK2	CNPY4	SEPT8	LANCL2	ACTR10	0.6525
AQP1	SYNJ2BP	CNPY4	VPS25	RCC2	0.6525
AQP1	SYNJ2BP	SEPT8	TRIM47	ACTR10	0.6525
AQP1	IGFBP7	NUP188	LANCL2	RCC2	0.6525
AQP1	IGFBP7	CNPY4	RBM17	VPS25	0.6525
AQP1	IGFBP7	VPS25	ACTR10	RCC2	0.6525
AQP1	NUP188	SEPT8	TRIM47	LANCL2	0.6525
FDFT1	NUP188	SEPT8	RBM17	VPS25	0.6525
SYNJ2BP	IGFBP7	SEPT8	RBM17	LANCL2	0.6525
SYNJ2BP	IGFBP7	SEPT8	TRIM47	RCC2	0.6525
SYNJ2BP	IGFBP7	SEPT8	LANCL2	RCC2	0.6525
IGFBP7	RBM17	VPS25	ACTR10	RCC2	0.6525
SEPT8	RBM17	TRIM47	ACTR10	RCC2	0.6525
SEPT8	RBM17	VPS25	LANCL2	RCC2	0.6525
SEPT8	VPS25	LANCL2	ACTR10	RCC2	0.6525
SORBS3	TACC1	AQP1	NUP188	RCC2	0.65
SORBS3	TACC1	AQP1	TRIM47	VPS25	0.65
SORBS3	TACC1	FDFT1	NUP188	RCC2	0.65
SORBS3	TACC1	FDFT1	CNPY4	TRIM47	0.65
SORBS3	TACC1	FDFT1	VPS25	ACTR10	0.65
SORBS3	TACC1	CNPY4	TRIM47	LANCL2	0.65
SORBS3	CDK2	FDFT1	NUP188	TRIM47	0.65
SORBS3	CDK2	FDFT1	CNPY4	TRIM47	0.65
SORBS3	CDK2	TRIM47	VPS25	ACTR10	0.65
SORBS3	AQP1	FDFT1	CNPY4	RBM17	0.65
SORBS3	FDFT1	SYNJ2BP	RBM17	VPS25	0.65
SORBS3	FDFT1	SYNJ2BP	VPS25	ACTR10	0.65
SORBS3	FDFT1	VPS25	ACTR10	RCC2	0.65
SORBS3	CNPY4	SEPT8	TRIM47	LANCL2	0.65
TACC1	CDK2	FDFT1	LANCL2	ACTR10	0.65
TACC1	CDK2	SYNJ2BP	IGFBP7	TRIM47	0.65
TACC1	AQP1	FDFT1	SYNJ2BP	TRIM47	0.65
TACC1	AQP1	SYNJ2BP	RBM17	ACTR10	0.65
TACC1	AQP1	SYNJ2BP	TRIM47	VPS25	0.65
TACC1	AQP1	IGFBP7	TRIM47	RCC2	0.65
TACC1	FDFT1	NUP188	CNPY4	SEPT8	0.65
TACC1	FDFT1	SEPT8	TRIM47	VPS25	0.65
TACC1	SYNJ2BP	SEPT8	TRIM47	ACTR10	0.65
TACC1	SEPT8	RBM17	LANCL2	RCC2	0.65
TACC1	SEPT8	TRIM47	ACTR10	RCC2	0.65
CDK2	AQP1	FDFT1	ACTR10	RCC2	0.65
CDK2	AQP1	IGFBP7	LANCL2	ACTR10	0.65
CDK2	AQP1	CNPY4	VPS25	LANCL2	0.65
CDK2	FDFT1	SYNJ2BP	SEPT8	ACTR10	0.65
CDK2	FDFT1	RBM17	VPS25	LANCL2	0.65
CDK2	SYNJ2BP	LANCL2	ACTR10	RCC2	0.65
CDK2	IGFBP7	CNPY4	RBM17	TRIM47	0.65
CDK2	IGFBP7	SEPT8	VPS25	ACTR10	0.65
AQP1	FDFT1	SYNJ2BP	CNPY4	LANCL2	0.65
AQP1	FDFT1	IGFBP7	CNPY4	SEPT8	0.65
AQP1	FDFT1	IGFBP7	LANCL2	ACTR10	0.65
AQP1	FDFT1	TRIM47	VPS25	RCC2	0.65
AQP1	SYNJ2BP	IGFBP7	RBM17	VPS25	0.65
AQP1	SYNJ2BP	NUP188	CNPY4	RCC2	0.65
AQP1	SYNJ2BP	SEPT8	LANCL2	ACTR10	0.65
AQP1	IGFBP7	RBM17	TRIM47	LANCL2	0.65
AQP1	NUP188	SEPT8	VPS25	ACTR10	0.65
FDFT1	SYNJ2BP	NUP188	SEPT8	RCC2	0.65
FDFT1	IGFBP7	RBM17	TRIM47	VPS25	0.65
FDFT1	IGFBP7	RBM17	TRIM47	LANCL2	0.65
FDFT1	NUP188	CNPY4	RBM17	TRIM47	0.65
FDFT1	CNPY4	SEPT8	RBM17	VPS25	0.65
FDFT1	RBM17	TRIM47	ACTR10	RCC2	0.65
SYNJ2BP	IGFBP7	CNPY4	SEPT8	RCC2	0.65
SYNJ2BP	IGFBP7	RBM17	TRIM47	RCC2	0.65
SYNJ2BP	RBM17	TRIM47	VPS25	ACTR10	0.65
IGFBP7	NUP188	CNPY4	SEPT8	TRIM47	0.65
IGFBP7	NUP188	CNPY4	LANCL2	RCC2	0.65
IGFBP7	NUP188	SEPT8	RBM17	RCC2	0.65
IGFBP7	CNPY4	SEPT8	RBM17	ACTR10	0.65
IGFBP7	CNPY4	SEPT8	TRIM47	LANCL2	0.65
IGFBP7	TRIM47	LANCL2	ACTR10	RCC2	0.65
NUP188	SEPT8	RBM17	TRIM47	VPS25	0.65
SORBS3	TACC1	CDK2	CNPY4	LANCL2	0.6475
SORBS3	TACC1	AQP1	CNPY4	TRIM47	0.6475
SORBS3	TACC1	AQP1	CNPY4	RCC2	0.6475
SORBS3	TACC1	AQP1	SEPT8	VPS25	0.6475
SORBS3	TACC1	AQP1	RBM17	TRIM47	0.6475
SORBS3	TACC1	CNPY4	RBM17	RCC2	0.6475
SORBS3	TACC1	CNPY4	LANCL2	ACTR10	0.6475
SORBS3	TACC1	TRIM47	VPS25	RCC2	0.6475
SORBS3	CDK2	AQP1	SYNJ2BP	LANCL2	0.6475
SORBS3	CDK2	FDFT1	NUP188	SEPT8	0.6475
SORBS3	CDK2	FDFT1	LANCL2	RCC2	0.6475
SORBS3	CDK2	SYNJ2BP	IGFBP7	ACTR10	0.6475
SORBS3	AQP1	FDFT1	IGFBP7	TRIM47	0.6475
SORBS3	AQP1	FDFT1	NUP188	RCC2	0.6475
SORBS3	AQP1	FDFT1	LANCL2	RCC2	0.6475
SORBS3	AQP1	SYNJ2BP	SEPT8	RCC2	0.6475
SORBS3	AQP1	IGFBP7	CNPY4	SEPT8	0.6475
SORBS3	AQP1	NUP188	SEPT8	RCC2	0.6475
SORBS3	AQP1	SEPT8	LANCL2	ACTR10	0.6475
SORBS3	AQP1	SEPT8	LANCL2	RCC2	0.6475
SORBS3	FDFT1	SYNJ2BP	IGFBP7	RCC2	0.6475
SORBS3	FDFT1	IGFBP7	RBM17	ACTR10	0.6475
SORBS3	FDFT1	IGFBP7	VPS25	RCC2	0.6475
SORBS3	FDFT1	CNPY4	RBM17	RCC2	0.6475
SORBS3	FDFT1	CNPY4	TRIM47	RCC2	0.6475
SORBS3	FDFT1	CNPY4	VPS25	ACTR10	0.6475
SORBS3	SYNJ2BP	SEPT8	RBM17	TRIM47	0.6475
SORBS3	SYNJ2BP	SEPT8	RBM17	VPS25	0.6475
SORBS3	IGFBP7	SEPT8	RBM17	TRIM47	0.6475
SORBS3	NUP188	SEPT8	ACTR10	RCC2	0.6475
TACC1	CDK2	SYNJ2BP	IGFBP7	ACTR10	0.6475
TACC1	CDK2	SYNJ2BP	SEPT8	LANCL2	0.6475
TACC1	CDK2	IGFBP7	VPS25	LANCL2	0.6475
TACC1	CDK2	NUP188	CNPY4	SEPT8	0.6475
TACC1	AQP1	FDFT1	CNPY4	RBM17	0.6475
TACC1	AQP1	FDFT1	CNPY4	ACTR10	0.6475
TACC1	AQP1	FDFT1	RBM17	TRIM47	0.6475
TACC1	AQP1	SYNJ2BP	VPS25	ACTR10	0.6475
TACC1	FDFT1	SYNJ2BP	LANCL2	ACTR10	0.6475
TACC1	FDFT1	IGFBP7	RBM17	ACTR10	0.6475
TACC1	FDFT1	CNPY4	RBM17	TRIM47	0.6475
TACC1	SYNJ2BP	IGFBP7	SEPT8	TRIM47	0.6475
TACC1	SYNJ2BP	CNPY4	SEPT8	LANCL2	0.6475
TACC1	NUP188	CNPY4	SEPT8	RCC2	0.6475
TACC1	CNPY4	SEPT8	LANCL2	ACTR10	0.6475
TACC1	RBM17	TRIM47	LANCL2	ACTR10	0.6475
CDK2	AQP1	SYNJ2BP	IGFBP7	LANCL2	0.6475
CDK2	AQP1	SYNJ2BP	NUP188	RCC2	0.6475
CDK2	AQP1	SYNJ2BP	CNPY4	ACTR10	0.6475
CDK2	AQP1	SYNJ2BP	TRIM47	ACTR10	0.6475
CDK2	AQP1	CNPY4	RBM17	ACTR10	0.6475
CDK2	SYNJ2BP	IGFBP7	TRIM47	RCC2	0.6475
CDK2	IGFBP7	CNPY4	SEPT8	ACTR10	0.6475
CDK2	IGFBP7	RBM17	TRIM47	VPS25	0.6475
CDK2	NUP188	CNPY4	SEPT8	RBM17	0.6475
CDK2	SEPT8	VPS25	LANCL2	ACTR10	0.6475
CDK2	RBM17	TRIM47	VPS25	RCC2	0.6475
AQP1	FDFT1	IGFBP7	NUP188	ACTR10	0.6475
AQP1	FDFT1	IGFBP7	RBM17	ACTR10	0.6475
AQP1	FDFT1	NUP188	CNPY4	TRIM47	0.6475
AQP1	FDFT1	NUP188	SEPT8	VPS25	0.6475
AQP1	FDFT1	NUP188	SEPT8	LANCL2	0.6475
AQP1	SYNJ2BP	IGFBP7	ACTR10	RCC2	0.6475
AQP1	IGFBP7	SEPT8	LANCL2	ACTR10	0.6475
AQP1	NUP188	TRIM47	ACTR10	RCC2	0.6475
SYNJ2BP	NUP188	SEPT8	VPS25	RCC2	0.6475
SYNJ2BP	CNPY4	SEPT8	RBM17	RCC2	0.6475
SYNJ2BP	CNPY4	RBM17	VPS25	ACTR10	0.6475
IGFBP7	SEPT8	VPS25	ACTR10	RCC2	0.6475
IGFBP7	RBM17	TRIM47	LANCL2	ACTR10	0.6475
NUP188	CNPY4	SEPT8	ACTR10	RCC2	0.6475
CNPY4	SEPT8	TRIM47	VPS25	RCC2	0.6475
SORBS3	TACC1	FDFT1	IGFBP7	CNPY4	0.645
SORBS3	CDK2	AQP1	VPS25	ACTR10	0.645
SORBS3	CDK2	FDFT1	CNPY4	RBM17	0.645
SORBS3	CDK2	FDFT1	LANCL2	ACTR10	0.645
SORBS3	CDK2	NUP188	CNPY4	SEPT8	0.645
SORBS3	CDK2	CNPY4	SEPT8	ACTR10	0.645
SORBS3	CDK2	CNPY4	RBM17	LANCL2	0.645
SORBS3	CDK2	SEPT8	ACTR10	RCC2	0.645
SORBS3	AQP1	FDFT1	SEPT8	RBM17	0.645
SORBS3	AQP1	SYNJ2BP	RBM17	TRIM47	0.645
SORBS3	AQP1	IGFBP7	LANCL2	RCC2	0.645
SORBS3	AQP1	NUP188	CNPY4	RCC2	0.645
SORBS3	AQP1	TRIM47	VPS25	LANCL2	0.645
SORBS3	AQP1	TRIM47	ACTR10	RCC2	0.645
SORBS3	FDFT1	IGFBP7	SEPT8	RCC2	0.645
SORBS3	FDFT1	NUP188	SEPT8	ACTR10	0.645
SORBS3	FDFT1	CNPY4	SEPT8	TRIM47	0.645
SORBS3	FDFT1	TRIM47	ACTR10	RCC2	0.645
SORBS3	IGFBP7	SEPT8	TRIM47	LANCL2	0.645
SORBS3	SEPT8	RBM17	TRIM47	VPS25	0.645
TACC1	CDK2	AQP1	SYNJ2BP	TRIM47	0.645
TACC1	CDK2	AQP1	CNPY4	TRIM47	0.645
TACC1	CDK2	FDFT1	RBM17	ACTR10	0.645
TACC1	CDK2	CNPY4	SEPT8	ACTR10	0.645
TACC1	AQP1	FDFT1	SYNJ2BP	LANCL2	0.645
TACC1	AQP1	FDFT1	RBM17	ACTR10	0.645
TACC1	AQP1	FDFT1	ACTR10	RCC2	0.645
TACC1	AQP1	SYNJ2BP	CNPY4	SEPT8	0.645
TACC1	AQP1	TRIM47	ACTR10	RCC2	0.645
TACC1	FDFT1	SEPT8	VPS25	LANCL2	0.645
TACC1	SYNJ2BP	RBM17	VPS25	RCC2	0.645
TACC1	IGFBP7	NUP188	CNPY4	RBM17	0.645
TACC1	IGFBP7	RBM17	TRIM47	LANCL2	0.645
TACC1	NUP188	CNPY4	SEPT8	ACTR10	0.645
CDK2	AQP1	FDFT1	SYNJ2BP	IGFBP7	0.645
CDK2	AQP1	FDFT1	TRIM47	ACTR10	0.645
CDK2	AQP1	NUP188	CNPY4	RCC2	0.645
CDK2	AQP1	NUP188	SEPT8	TRIM47	0.645
CDK2	AQP1	NUP188	SEPT8	RCC2	0.645
CDK2	AQP1	NUP188	TRIM47	ACTR10	0.645
CDK2	AQP1	CNPY4	RBM17	VPS25	0.645
CDK2	AQP1	CNPY4	RBM17	LANCL2	0.645
CDK2	FDFT1	SYNJ2BP	SEPT8	LANCL2	0.645
CDK2	FDFT1	SEPT8	RBM17	VPS25	0.645
CDK2	FDFT1	SEPT8	ACTR10	RCC2	0.645
CDK2	SYNJ2BP	IGFBP7	TRIM47	VPS25	0.645
CDK2	SEPT8	TRIM47	LANCL2	RCC2	0.645
CDK2	RBM17	TRIM47	VPS25	LANCL2	0.645
AQP1	FDFT1	CNPY4	LANCL2	ACTR10	0.645
AQP1	SYNJ2BP	IGFBP7	SEPT8	RCC2	0.645
AQP1	NUP188	CNPY4	SEPT8	ACTR10	0.645
AQP1	NUP188	CNPY4	TRIM47	ACTR10	0.645
AQP1	NUP188	RBM17	VPS25	LANCL2	0.645
AQP1	NUP188	RBM17	VPS25	ACTR10	0.645
FDFT1	SYNJ2BP	IGFBP7	NUP188	SEPT8	0.645
FDFT1	SYNJ2BP	IGFBP7	SEPT8	ACTR10	0.645
FDFT1	SYNJ2BP	CNPY4	SEPT8	LANCL2	0.645
FDFT1	IGFBP7	NUP188	CNPY4	SEPT8	0.645
FDFT1	IGFBP7	CNPY4	SEPT8	LANCL2	0.645
FDFT1	NUP188	CNPY4	RBM17	ACTR10	0.645
FDFT1	NUP188	RBM17	VPS25	LANCL2	0.645
FDFT1	CNPY4	RBM17	TRIM47	ACTR10	0.645
FDFT1	SEPT8	RBM17	LANCL2	ACTR10	0.645
IGFBP7	NUP188	RBM17	LANCL2	RCC2	0.645
SEPT8	TRIM47	VPS25	ACTR10	RCC2	0.645
SORBS3	TACC1	FDFT1	NUP188	SEPT8	0.6425
SORBS3	TACC1	FDFT1	LANCL2	ACTR10	0.6425
SORBS3	TACC1	IGFBP7	CNPY4	SEPT8	0.6425
SORBS3	TACC1	NUP188	LANCL2	ACTR10	0.6425
SORBS3	TACC1	SEPT8	TRIM47	VPS25	0.6425
SORBS3	TACC1	TRIM47	LANCL2	ACTR10	0.6425
SORBS3	CDK2	AQP1	FDFT1	RBM17	0.6425
SORBS3	CDK2	IGFBP7	SEPT8	VPS25	0.6425
SORBS3	CDK2	IGFBP7	SEPT8	ACTR10	0.6425
SORBS3	CDK2	CNPY4	TRIM47	LANCL2	0.6425
SORBS3	AQP1	FDFT1	IGFBP7	RCC2	0.6425
SORBS3	AQP1	SYNJ2BP	SEPT8	VPS25	0.6425
SORBS3	AQP1	IGFBP7	RBM17	TRIM47	0.6425
SORBS3	AQP1	CNPY4	SEPT8	ACTR10	0.6425
SORBS3	AQP1	RBM17	ACTR10	RCC2	0.6425
SORBS3	FDFT1	SYNJ2BP	IGFBP7	TRIM47	0.6425
SORBS3	FDFT1	SYNJ2BP	CNPY4	RBM17	0.6425
SORBS3	FDFT1	SYNJ2BP	TRIM47	RCC2	0.6425
SORBS3	FDFT1	IGFBP7	LANCL2	RCC2	0.6425
SORBS3	FDFT1	NUP188	RBM17	VPS25	0.6425
SORBS3	FDFT1	NUP188	TRIM47	ACTR10	0.6425
SORBS3	FDFT1	CNPY4	SEPT8	VPS25	0.6425
SORBS3	SYNJ2BP	IGFBP7	SEPT8	RCC2	0.6425
SORBS3	IGFBP7	SEPT8	RBM17	ACTR10	0.6425
SORBS3	IGFBP7	SEPT8	TRIM47	RCC2	0.6425
SORBS3	NUP188	CNPY4	SEPT8	LANCL2	0.6425
SORBS3	CNPY4	SEPT8	TRIM47	VPS25	0.6425
TACC1	CDK2	AQP1	FDFT1	SEPT8	0.6425
TACC1	CDK2	AQP1	SYNJ2BP	IGFBP7	0.6425
TACC1	CDK2	AQP1	RBM17	TRIM47	0.6425
TACC1	CDK2	AQP1	TRIM47	LANCL2	0.6425
TACC1	CDK2	FDFT1	IGFBP7	ACTR10	0.6425
TACC1	CDK2	FDFT1	TRIM47	ACTR10	0.6425
TACC1	CDK2	SEPT8	TRIM47	ACTR10	0.6425
TACC1	AQP1	NUP188	CNPY4	ACTR10	0.6425
TACC1	AQP1	CNPY4	TRIM47	ACTR10	0.6425
TACC1	AQP1	RBM17	VPS25	RCC2	0.6425
TACC1	IGFBP7	LANCL2	ACTR10	RCC2	0.6425
TACC1	NUP188	RBM17	VPS25	ACTR10	0.6425
CDK2	AQP1	FDFT1	NUP188	LANCL2	0.6425
CDK2	AQP1	SYNJ2BP	IGFBP7	SEPT8	0.6425
CDK2	AQP1	SYNJ2BP	IGFBP7	ACTR10	0.6425
CDK2	AQP1	SYNJ2BP	VPS25	ACTR10	0.6425
CDK2	AQP1	IGFBP7	SEPT8	LANCL2	0.6425
CDK2	AQP1	NUP188	SEPT8	RBM17	0.6425
CDK2	AQP1	CNPY4	TRIM47	ACTR10	0.6425
CDK2	AQP1	RBM17	TRIM47	LANCL2	0.6425
CDK2	SYNJ2BP	IGFBP7	SEPT8	VPS25	0.6425
CDK2	SEPT8	TRIM47	VPS25	ACTR10	0.6425
CDK2	RBM17	TRIM47	VPS25	ACTR10	0.6425
AQP1	FDFT1	SYNJ2BP	CNPY4	ACTR10	0.6425
AQP1	FDFT1	SYNJ2BP	TRIM47	ACTR10	0.6425
AQP1	FDFT1	IGFBP7	CNPY4	LANCL2	0.6425
AQP1	IGFBP7	NUP188	SEPT8	TRIM47	0.6425
AQP1	IGFBP7	NUP188	TRIM47	ACTR10	0.6425
AQP1	CNPY4	SEPT8	TRIM47	ACTR10	0.6425
AQP1	CNPY4	RBM17	TRIM47	LANCL2	0.6425
AQP1	CNPY4	RBM17	ACTR10	RCC2	0.6425
AQP1	CNPY4	LANCL2	ACTR10	RCC2	0.6425
FDFT1	SYNJ2BP	IGFBP7	LANCL2	ACTR10	0.6425
FDFT1	CNPY4	SEPT8	RBM17	TRIM47	0.6425
SYNJ2BP	SEPT8	VPS25	LANCL2	RCC2	0.6425
IGFBP7	NUP188	SEPT8	LANCL2	ACTR10	0.6425
SEPT8	RBM17	TRIM47	VPS25	ACTR10	0.6425
SORBS3	TACC1	AQP1	FDFT1	VPS25	0.64
SORBS3	TACC1	AQP1	SEPT8	TRIM47	0.64
SORBS3	TACC1	AQP1	VPS25	ACTR10	0.64
SORBS3	TACC1	NUP188	CNPY4	LANCL2	0.64
SORBS3	CDK2	AQP1	VPS25	LANCL2	0.64
SORBS3	CDK2	SYNJ2BP	TRIM47	ACTR10	0.64
SORBS3	CDK2	IGFBP7	TRIM47	VPS25	0.64
SORBS3	AQP1	CNPY4	RBM17	RCC2	0.64
SORBS3	FDFT1	SYNJ2BP	IGFBP7	LANCL2	0.64
SORBS3	FDFT1	SYNJ2BP	TRIM47	VPS25	0.64
SORBS3	FDFT1	IGFBP7	SEPT8	TRIM47	0.64
SORBS3	FDFT1	CNPY4	RBM17	VPS25	0.64
SORBS3	FDFT1	CNPY4	TRIM47	LANCL2	0.64
SORBS3	SYNJ2BP	NUP188	CNPY4	RBM17	0.64
SORBS3	SYNJ2BP	CNPY4	SEPT8	LANCL2	0.64
SORBS3	IGFBP7	SEPT8	TRIM47	ACTR10	0.64
SORBS3	NUP188	VPS25	LANCL2	RCC2	0.64
SORBS3	CNPY4	SEPT8	ACTR10	RCC2	0.64
SORBS3	SEPT8	VPS25	ACTR10	RCC2	0.64
TACC1	CDK2	AQP1	TRIM47	VPS25	0.64
TACC1	CDK2	FDFT1	SEPT8	ACTR10	0.64
TACC1	CDK2	IGFBP7	RBM17	ACTR10	0.64
TACC1	AQP1	FDFT1	CNPY4	TRIM47	0.64
TACC1	AQP1	SYNJ2BP	CNPY4	ACTR10	0.64
TACC1	AQP1	NUP188	SEPT8	RCC2	0.64
TACC1	AQP1	CNPY4	VPS25	ACTR10	0.64
TACC1	FDFT1	SYNJ2BP	IGFBP7	TRIM47	0.64
TACC1	FDFT1	IGFBP7	RBM17	LANCL2	0.64
TACC1	FDFT1	IGFBP7	LANCL2	ACTR10	0.64
TACC1	FDFT1	NUP188	LANCL2	ACTR10	0.64
TACC1	FDFT1	SEPT8	RBM17	TRIM47	0.64
TACC1	FDFT1	RBM17	ACTR10	RCC2	0.64
TACC1	SYNJ2BP	IGFBP7	NUP188	CNPY4	0.64
TACC1	SYNJ2BP	RBM17	TRIM47	RCC2	0.64
TACC1	IGFBP7	CNPY4	SEPT8	LANCL2	0.64
TACC1	IGFBP7	CNPY4	RBM17	TRIM47	0.64
TACC1	IGFBP7	SEPT8	RBM17	RCC2	0.64
TACC1	IGFBP7	TRIM47	LANCL2	ACTR10	0.64
TACC1	NUP188	SEPT8	ACTR10	RCC2	0.64
TACC1	NUP188	RBM17	TRIM47	VPS25	0.64
TACC1	SEPT8	TRIM47	VPS25	RCC2	0.64
CDK2	AQP1	FDFT1	RBM17	LANCL2	0.64
CDK2	AQP1	SYNJ2BP	NUP188	ACTR10	0.64
CDK2	AQP1	SYNJ2BP	TRIM47	VPS25	0.64
CDK2	AQP1	IGFBP7	RBM17	TRIM47	0.64
CDK2	AQP1	NUP188	VPS25	ACTR10	0.64
CDK2	AQP1	TRIM47	LANCL2	RCC2	0.64
CDK2	SYNJ2BP	IGFBP7	VPS25	ACTR10	0.64
CDK2	IGFBP7	NUP188	LANCL2	ACTR10	0.64
CDK2	IGFBP7	SEPT8	RBM17	TRIM47	0.64
CDK2	SEPT8	RBM17	VPS25	RCC2	0.64
CDK2	RBM17	VPS25	LANCL2	RCC2	0.64
AQP1	FDFT1	SYNJ2BP	VPS25	LANCL2	0.64
AQP1	FDFT1	CNPY4	TRIM47	LANCL2	0.64
AQP1	FDFT1	CNPY4	VPS25	LANCL2	0.64
AQP1	SYNJ2BP	IGFBP7	SEPT8	RBM17	0.64
AQP1	SYNJ2BP	NUP188	VPS25	ACTR10	0.64
AQP1	IGFBP7	LANCL2	ACTR10	RCC2	0.64
AQP1	NUP188	CNPY4	RBM17	ACTR10	0.64
FDFT1	IGFBP7	NUP188	CNPY4	RBM17	0.64
FDFT1	IGFBP7	NUP188	SEPT8	ACTR10	0.64
FDFT1	CNPY4	RBM17	TRIM47	LANCL2	0.64
SORBS3	TACC1	CDK2	FDFT1	RCC2	0.6375
SORBS3	TACC1	CDK2	SYNJ2BP	TRIM47	0.6375
SORBS3	TACC1	AQP1	SEPT8	LANCL2	0.6375
SORBS3	TACC1	FDFT1	NUP188	TRIM47	0.6375
SORBS3	TACC1	SYNJ2BP	RBM17	TRIM47	0.6375
SORBS3	CDK2	AQP1	RBM17	VPS25	0.6375
SORBS3	CDK2	FDFT1	SYNJ2BP	IGFBP7	0.6375
SORBS3	CDK2	FDFT1	SEPT8	VPS25	0.6375
SORBS3	CDK2	SYNJ2BP	CNPY4	RBM17	0.6375
SORBS3	CDK2	CNPY4	TRIM47	VPS25	0.6375
SORBS3	AQP1	NUP188	TRIM47	RCC2	0.6375
SORBS3	AQP1	SEPT8	VPS25	RCC2	0.6375
SORBS3	AQP1	VPS25	LANCL2	RCC2	0.6375
SORBS3	FDFT1	SYNJ2BP	IGFBP7	ACTR10	0.6375
SORBS3	FDFT1	SYNJ2BP	RBM17	RCC2	0.6375
SORBS3	FDFT1	SYNJ2BP	TRIM47	LANCL2	0.6375
SORBS3	FDFT1	NUP188	CNPY4	SEPT8	0.6375
SORBS3	FDFT1	RBM17	VPS25	RCC2	0.6375
SORBS3	FDFT1	RBM17	ACTR10	RCC2	0.6375
SORBS3	FDFT1	TRIM47	VPS25	LANCL2	0.6375
SORBS3	SYNJ2BP	IGFBP7	RBM17	TRIM47	0.6375
SORBS3	IGFBP7	CNPY4	TRIM47	RCC2	0.6375
SORBS3	IGFBP7	SEPT8	TRIM47	VPS25	0.6375
SORBS3	SEPT8	LANCL2	ACTR10	RCC2	0.6375
TACC1	CDK2	FDFT1	IGFBP7	RBM17	0.6375
TACC1	CDK2	FDFT1	NUP188	ACTR10	0.6375
TACC1	CDK2	IGFBP7	LANCL2	RCC2	0.6375
TACC1	AQP1	FDFT1	SYNJ2BP	ACTR10	0.6375
TACC1	AQP1	SYNJ2BP	TRIM47	ACTR10	0.6375
TACC1	AQP1	IGFBP7	NUP188	ACTR10	0.6375
TACC1	AQP1	IGFBP7	CNPY4	RCC2	0.6375
TACC1	AQP1	RBM17	ACTR10	RCC2	0.6375
TACC1	SYNJ2BP	NUP188	SEPT8	RBM17	0.6375
TACC1	SYNJ2BP	CNPY4	RBM17	ACTR10	0.6375
TACC1	SYNJ2BP	CNPY4	TRIM47	ACTR10	0.6375
TACC1	NUP188	CNPY4	SEPT8	TRIM47	0.6375
TACC1	NUP188	SEPT8	RBM17	ACTR10	0.6375
TACC1	CNPY4	SEPT8	RBM17	RCC2	0.6375
TACC1	CNPY4	RBM17	LANCL2	ACTR10	0.6375
TACC1	SEPT8	RBM17	TRIM47	RCC2	0.6375
CDK2	AQP1	FDFT1	IGFBP7	TRIM47	0.6375
CDK2	AQP1	SYNJ2BP	VPS25	LANCL2	0.6375
CDK2	FDFT1	NUP188	SEPT8	ACTR10	0.6375
CDK2	FDFT1	NUP188	RBM17	LANCL2	0.6375
CDK2	FDFT1	SEPT8	TRIM47	VPS25	0.6375
CDK2	SYNJ2BP	IGFBP7	LANCL2	RCC2	0.6375
CDK2	IGFBP7	TRIM47	LANCL2	ACTR10	0.6375
CDK2	RBM17	VPS25	ACTR10	RCC2	0.6375
CDK2	TRIM47	LANCL2	ACTR10	RCC2	0.6375
AQP1	FDFT1	SYNJ2BP	ACTR10	RCC2	0.6375
AQP1	SYNJ2BP	IGFBP7	TRIM47	ACTR10	0.6375
AQP1	SYNJ2BP	RBM17	ACTR10	RCC2	0.6375
AQP1	NUP188	CNPY4	RBM17	TRIM47	0.6375
AQP1	NUP188	CNPY4	RBM17	VPS25	0.6375
AQP1	NUP188	CNPY4	TRIM47	VPS25	0.6375
FDFT1	IGFBP7	TRIM47	LANCL2	RCC2	0.6375
FDFT1	SEPT8	RBM17	VPS25	ACTR10	0.6375
SYNJ2BP	SEPT8	RBM17	TRIM47	VPS25	0.6375
SYNJ2BP	RBM17	TRIM47	ACTR10	RCC2	0.6375
IGFBP7	NUP188	SEPT8	VPS25	RCC2	0.6375
IGFBP7	TRIM47	VPS25	LANCL2	RCC2	0.6375
SORBS3	CDK2	FDFT1	SYNJ2BP	SEPT8	0.635
SORBS3	CDK2	FDFT1	VPS25	LANCL2	0.635
SORBS3	CDK2	SEPT8	TRIM47	ACTR10	0.635
SORBS3	AQP1	FDFT1	NUP188	SEPT8	0.635
SORBS3	AQP1	FDFT1	CNPY4	RCC2	0.635
SORBS3	AQP1	FDFT1	SEPT8	ACTR10	0.635
SORBS3	AQP1	SYNJ2BP	SEPT8	RBM17	0.635
SORBS3	AQP1	NUP188	SEPT8	ACTR10	0.635
SORBS3	AQP1	NUP188	VPS25	RCC2	0.635
SORBS3	FDFT1	SYNJ2BP	SEPT8	RCC2	0.635
SORBS3	FDFT1	IGFBP7	CNPY4	SEPT8	0.635
SORBS3	FDFT1	IGFBP7	CNPY4	RBM17	0.635
SORBS3	FDFT1	NUP188	TRIM47	VPS25	0.635
SORBS3	FDFT1	CNPY4	SEPT8	RCC2	0.635
SORBS3	SYNJ2BP	SEPT8	RBM17	ACTR10	0.635
SORBS3	CNPY4	RBM17	LANCL2	RCC2	0.635
SORBS3	CNPY4	TRIM47	LANCL2	RCC2	0.635
TACC1	AQP1	NUP188	SEPT8	LANCL2	0.635
TACC1	AQP1	LANCL2	ACTR10	RCC2	0.635
TACC1	SYNJ2BP	CNPY4	RBM17	TRIM47	0.635
TACC1	SYNJ2BP	SEPT8	TRIM47	VPS25	0.635
TACC1	IGFBP7	RBM17	ACTR10	RCC2	0.635
TACC1	CNPY4	TRIM47	ACTR10	RCC2	0.635
TACC1	SEPT8	TRIM47	VPS25	ACTR10	0.635
CDK2	AQP1	NUP188	CNPY4	LANCL2	0.635
CDK2	AQP1	NUP188	CNPY4	ACTR10	0.635
CDK2	AQP1	RBM17	LANCL2	ACTR10	0.635
CDK2	AQP1	RBM17	ACTR10	RCC2	0.635
CDK2	FDFT1	IGFBP7	CNPY4	LANCL2	0.635
CDK2	FDFT1	IGFBP7	SEPT8	RBM17	0.635
CDK2	FDFT1	IGFBP7	TRIM47	ACTR10	0.635
CDK2	FDFT1	NUP188	CNPY4	SEPT8	0.635
CDK2	FDFT1	SEPT8	RBM17	LANCL2	0.635
CDK2	SYNJ2BP	SEPT8	RBM17	TRIM47	0.635
CDK2	SYNJ2BP	SEPT8	TRIM47	RCC2	0.635
CDK2	SYNJ2BP	TRIM47	LANCL2	RCC2	0.635
CDK2	NUP188	SEPT8	ACTR10	RCC2	0.635
CDK2	SEPT8	RBM17	VPS25	ACTR10	0.635
AQP1	FDFT1	IGFBP7	TRIM47	LANCL2	0.635
AQP1	FDFT1	IGFBP7	TRIM47	ACTR10	0.635
AQP1	FDFT1	NUP188	VPS25	ACTR10	0.635
AQP1	FDFT1	CNPY4	RBM17	VPS25	0.635
AQP1	FDFT1	RBM17	ACTR10	RCC2	0.635
AQP1	FDFT1	VPS25	LANCL2	ACTR10	0.635
AQP1	SYNJ2BP	NUP188	CNPY4	SEPT8	0.635
AQP1	SYNJ2BP	NUP188	SEPT8	TRIM47	0.635
AQP1	SYNJ2BP	NUP188	TRIM47	ACTR10	0.635
AQP1	IGFBP7	CNPY4	SEPT8	TRIM47	0.635
AQP1	IGFBP7	TRIM47	VPS25	RCC2	0.635
FDFT1	SYNJ2BP	RBM17	TRIM47	ACTR10	0.635
FDFT1	IGFBP7	RBM17	TRIM47	RCC2	0.635
IGFBP7	SEPT8	VPS25	LANCL2	RCC2	0.635
IGFBP7	RBM17	LANCL2	ACTR10	RCC2	0.635
NUP188	CNPY4	RBM17	TRIM47	VPS25	0.635
NUP188	CNPY4	RBM17	VPS25	LANCL2	0.635
NUP188	RBM17	TRIM47	VPS25	ACTR10	0.635
CNPY4	SEPT8	RBM17	ACTR10	RCC2	0.635
CNPY4	RBM17	TRIM47	LANCL2	ACTR10	0.635
SEPT8	RBM17	TRIM47	LANCL2	ACTR10	0.635
SORBS3	TACC1	AQP1	CNPY4	ACTR10	0.6325
SORBS3	TACC1	FDFT1	NUP188	CNPY4	0.6325
SORBS3	TACC1	FDFT1	TRIM47	LANCL2	0.6325
SORBS3	TACC1	SYNJ2BP	TRIM47	ACTR10	0.6325
SORBS3	TACC1	NUP188	CNPY4	SEPT8	0.6325
SORBS3	TACC1	SEPT8	VPS25	ACTR10	0.6325
SORBS3	CDK2	AQP1	SYNJ2BP	ACTR10	0.6325
SORBS3	CDK2	FDFT1	CNPY4	ACTR10	0.6325
SORBS3	CDK2	FDFT1	RBM17	RCC2	0.6325
SORBS3	CDK2	SYNJ2BP	CNPY4	TRIM47	0.6325
SORBS3	CDK2	SEPT8	VPS25	RCC2	0.6325
SORBS3	CDK2	TRIM47	LANCL2	ACTR10	0.6325
SORBS3	AQP1	FDFT1	VPS25	LANCL2	0.6325
SORBS3	AQP1	CNPY4	TRIM47	VPS25	0.6325
SORBS3	AQP1	LANCL2	ACTR10	RCC2	0.6325
SORBS3	FDFT1	SYNJ2BP	ACTR10	RCC2	0.6325
SORBS3	FDFT1	NUP188	CNPY4	ACTR10	0.6325
SORBS3	IGFBP7	SEPT8	LANCL2	ACTR10	0.6325
SORBS3	SEPT8	RBM17	VPS25	ACTR10	0.6325
TACC1	CDK2	AQP1	CNPY4	RCC2	0.6325
TACC1	CDK2	AQP1	VPS25	LANCL2	0.6325
TACC1	CDK2	FDFT1	SEPT8	RBM17	0.6325
TACC1	CDK2	SYNJ2BP	RBM17	ACTR10	0.6325
TACC1	CDK2	CNPY4	SEPT8	LANCL2	0.6325
TACC1	CDK2	RBM17	VPS25	LANCL2	0.6325
TACC1	AQP1	FDFT1	CNPY4	LANCL2	0.6325
TACC1	AQP1	FDFT1	SEPT8	RBM17	0.6325
TACC1	AQP1	IGFBP7	SEPT8	RCC2	0.6325
TACC1	AQP1	NUP188	VPS25	ACTR10	0.6325
TACC1	AQP1	RBM17	LANCL2	ACTR10	0.6325
TACC1	FDFT1	NUP188	SEPT8	VPS25	0.6325
TACC1	IGFBP7	NUP188	SEPT8	LANCL2	0.6325
TACC1	IGFBP7	NUP188	LANCL2	ACTR10	0.6325
TACC1	IGFBP7	SEPT8	TRIM47	VPS25	0.6325
TACC1	IGFBP7	SEPT8	TRIM47	LANCL2	0.6325
CDK2	AQP1	FDFT1	NUP188	CNPY4	0.6325
CDK2	AQP1	IGFBP7	CNPY4	RBM17	0.6325
CDK2	AQP1	IGFBP7	CNPY4	LANCL2	0.6325
CDK2	AQP1	CNPY4	VPS25	RCC2	0.6325
CDK2	FDFT1	SYNJ2BP	TRIM47	LANCL2	0.6325
CDK2	SYNJ2BP	IGFBP7	NUP188	LANCL2	0.6325
CDK2	SYNJ2BP	IGFBP7	CNPY4	LANCL2	0.6325
CDK2	SYNJ2BP	SEPT8	TRIM47	LANCL2	0.6325
AQP1	FDFT1	IGFBP7	CNPY4	ACTR10	0.6325
AQP1	FDFT1	CNPY4	TRIM47	VPS25	0.6325
AQP1	FDFT1	SEPT8	TRIM47	RCC2	0.6325
AQP1	SYNJ2BP	RBM17	VPS25	LANCL2	0.6325
AQP1	IGFBP7	NUP188	RBM17	VPS25	0.6325
FDFT1	IGFBP7	CNPY4	SEPT8	RBM17	0.6325
FDFT1	NUP188	CNPY4	SEPT8	VPS25	0.6325
FDFT1	NUP188	RBM17	VPS25	ACTR10	0.6325
SYNJ2BP	CNPY4	SEPT8	TRIM47	RCC2	0.6325
SYNJ2BP	SEPT8	RBM17	VPS25	ACTR10	0.6325
SYNJ2BP	SEPT8	VPS25	ACTR10	RCC2	0.6325
IGFBP7	SEPT8	RBM17	VPS25	LANCL2	0.6325
NUP188	CNPY4	SEPT8	TRIM47	LANCL2	0.6325
CNPY4	SEPT8	TRIM47	ACTR10	RCC2	0.6325
CNPY4	TRIM47	VPS25	LANCL2	RCC2	0.6325
SORBS3	TACC1	CDK2	AQP1	CNPY4	0.63
SORBS3	TACC1	CDK2	IGFBP7	LANCL2	0.63
SORBS3	TACC1	FDFT1	SEPT8	LANCL2	0.63
SORBS3	TACC1	SYNJ2BP	CNPY4	ACTR10	0.63
SORBS3	TACC1	SYNJ2BP	RBM17	ACTR10	0.63
SORBS3	TACC1	CNPY4	SEPT8	VPS25	0.63
SORBS3	CDK2	FDFT1	CNPY4	RCC2	0.63
SORBS3	CDK2	FDFT1	RBM17	VPS25	0.63
SORBS3	CDK2	NUP188	TRIM47	VPS25	0.63
SORBS3	AQP1	FDFT1	IGFBP7	ACTR10	0.63
SORBS3	AQP1	IGFBP7	TRIM47	ACTR10	0.63
SORBS3	FDFT1	SYNJ2BP	NUP188	RBM17	0.63
SORBS3	FDFT1	SYNJ2BP	TRIM47	ACTR10	0.63
SORBS3	FDFT1	IGFBP7	SEPT8	ACTR10	0.63
SORBS3	FDFT1	IGFBP7	RBM17	VPS25	0.63
SORBS3	SYNJ2BP	RBM17	TRIM47	ACTR10	0.63
SORBS3	SYNJ2BP	RBM17	VPS25	ACTR10	0.63
SORBS3	IGFBP7	SEPT8	RBM17	VPS25	0.63
SORBS3	NUP188	CNPY4	RBM17	RCC2	0.63
SORBS3	NUP188	SEPT8	TRIM47	VPS25	0.63
SORBS3	RBM17	TRIM47	VPS25	LANCL2	0.63
SORBS3	RBM17	TRIM47	VPS25	ACTR10	0.63
TACC1	CDK2	AQP1	FDFT1	RBM17	0.63
TACC1	CDK2	AQP1	IGFBP7	TRIM47	0.63
TACC1	CDK2	FDFT1	RBM17	TRIM47	0.63
TACC1	AQP1	FDFT1	NUP188	CNPY4	0.63
TACC1	AQP1	SYNJ2BP	IGFBP7	TRIM47	0.63
TACC1	AQP1	SYNJ2BP	CNPY4	VPS25	0.63
TACC1	AQP1	SYNJ2BP	LANCL2	RCC2	0.63
TACC1	AQP1	IGFBP7	NUP188	SEPT8	0.63
TACC1	AQP1	NUP188	RBM17	VPS25	0.63
TACC1	FDFT1	NUP188	SEPT8	ACTR10	0.63
TACC1	SYNJ2BP	IGFBP7	NUP188	SEPT8	0.63
TACC1	SYNJ2BP	NUP188	CNPY4	RBM17	0.63
TACC1	SYNJ2BP	NUP188	CNPY4	ACTR10	0.63
TACC1	SYNJ2BP	CNPY4	RBM17	VPS25	0.63
TACC1	SYNJ2BP	SEPT8	VPS25	ACTR10	0.63
TACC1	SYNJ2BP	RBM17	TRIM47	LANCL2	0.63
TACC1	SYNJ2BP	LANCL2	ACTR10	RCC2	0.63
TACC1	IGFBP7	NUP188	RBM17	ACTR10	0.63
TACC1	CNPY4	RBM17	VPS25	LANCL2	0.63
CDK2	AQP1	FDFT1	NUP188	TRIM47	0.63
CDK2	AQP1	IGFBP7	TRIM47	ACTR10	0.63
CDK2	AQP1	IGFBP7	ACTR10	RCC2	0.63
CDK2	AQP1	NUP188	CNPY4	RBM17	0.63
CDK2	AQP1	NUP188	LANCL2	ACTR10	0.63
CDK2	AQP1	CNPY4	TRIM47	VPS25	0.63
CDK2	AQP1	RBM17	LANCL2	RCC2	0.63
CDK2	SYNJ2BP	IGFBP7	NUP188	VPS25	0.63
CDK2	SYNJ2BP	IGFBP7	CNPY4	TRIM47	0.63
CDK2	IGFBP7	NUP188	TRIM47	LANCL2	0.63
CDK2	IGFBP7	CNPY4	TRIM47	RCC2	0.63
CDK2	CNPY4	LANCL2	ACTR10	RCC2	0.63
AQP1	FDFT1	SYNJ2BP	RBM17	ACTR10	0.63
AQP1	FDFT1	IGFBP7	SEPT8	RBM17	0.63
AQP1	FDFT1	NUP188	RBM17	ACTR10	0.63
AQP1	IGFBP7	SEPT8	RBM17	LANCL2	0.63
AQP1	NUP188	RBM17	TRIM47	RCC2	0.63
FDFT1	IGFBP7	CNPY4	TRIM47	LANCL2	0.63
FDFT1	IGFBP7	SEPT8	LANCL2	RCC2	0.63
FDFT1	IGFBP7	VPS25	LANCL2	ACTR10	0.63
SYNJ2BP	IGFBP7	RBM17	LANCL2	ACTR10	0.63
SYNJ2BP	NUP188	CNPY4	RBM17	ACTR10	0.63
SYNJ2BP	CNPY4	SEPT8	RBM17	TRIM47	0.63
SYNJ2BP	CNPY4	RBM17	TRIM47	ACTR10	0.63
SYNJ2BP	CNPY4	RBM17	LANCL2	RCC2	0.63
SYNJ2BP	RBM17	VPS25	LANCL2	ACTR10	0.63
IGFBP7	NUP188	TRIM47	LANCL2	RCC2	0.63
IGFBP7	CNPY4	SEPT8	VPS25	LANCL2	0.63
IGFBP7	CNPY4	RBM17	TRIM47	ACTR10	0.63
IGFBP7	SEPT8	TRIM47	VPS25	RCC2	0.63
NUP188	SEPT8	RBM17	ACTR10	RCC2	0.63
SORBS3	TACC1	CDK2	SEPT8	ACTR10	0.6275
SORBS3	TACC1	CDK2	RBM17	VPS25	0.6275
SORBS3	TACC1	CDK2	TRIM47	ACTR10	0.6275
SORBS3	TACC1	FDFT1	SYNJ2BP	LANCL2	0.6275
SORBS3	TACC1	SYNJ2BP	CNPY4	SEPT8	0.6275
SORBS3	TACC1	SYNJ2BP	CNPY4	RBM17	0.6275
SORBS3	TACC1	SEPT8	ACTR10	RCC2	0.6275
SORBS3	CDK2	AQP1	FDFT1	IGFBP7	0.6275
SORBS3	CDK2	AQP1	ACTR10	RCC2	0.6275
SORBS3	CDK2	FDFT1	SYNJ2BP	LANCL2	0.6275
SORBS3	CDK2	FDFT1	NUP188	VPS25	0.6275
SORBS3	CDK2	SYNJ2BP	IGFBP7	SEPT8	0.6275
SORBS3	CDK2	SYNJ2BP	TRIM47	LANCL2	0.6275
SORBS3	CDK2	IGFBP7	NUP188	LANCL2	0.6275
SORBS3	CDK2	CNPY4	SEPT8	LANCL2	0.6275
SORBS3	CDK2	CNPY4	TRIM47	ACTR10	0.6275
SORBS3	CDK2	CNPY4	LANCL2	RCC2	0.6275
SORBS3	CDK2	SEPT8	VPS25	ACTR10	0.6275
SORBS3	CDK2	TRIM47	VPS25	RCC2	0.6275
SORBS3	AQP1	NUP188	SEPT8	TRIM47	0.6275
SORBS3	AQP1	NUP188	TRIM47	ACTR10	0.6275
SORBS3	AQP1	CNPY4	VPS25	RCC2	0.6275
SORBS3	AQP1	SEPT8	RBM17	RCC2	0.6275
SORBS3	AQP1	SEPT8	TRIM47	LANCL2	0.6275
SORBS3	FDFT1	CNPY4	LANCL2	RCC2	0.6275
SORBS3	SYNJ2BP	SEPT8	TRIM47	LANCL2	0.6275
SORBS3	IGFBP7	CNPY4	RBM17	LANCL2	0.6275
SORBS3	SEPT8	RBM17	LANCL2	ACTR10	0.6275
TACC1	CDK2	AQP1	CNPY4	RBM17	0.6275
TACC1	CDK2	AQP1	RBM17	LANCL2	0.6275
TACC1	CDK2	CNPY4	TRIM47	ACTR10	0.6275
TACC1	AQP1	FDFT1	LANCL2	ACTR10	0.6275
TACC1	AQP1	IGFBP7	SEPT8	VPS25	0.6275
TACC1	AQP1	NUP188	SEPT8	VPS25	0.6275
TACC1	AQP1	SEPT8	TRIM47	RCC2	0.6275
TACC1	FDFT1	IGFBP7	RBM17	VPS25	0.6275
TACC1	IGFBP7	NUP188	SEPT8	ACTR10	0.6275
TACC1	IGFBP7	NUP188	ACTR10	RCC2	0.6275
TACC1	NUP188	CNPY4	SEPT8	VPS25	0.6275
TACC1	NUP188	CNPY4	RBM17	VPS25	0.6275
TACC1	NUP188	SEPT8	LANCL2	ACTR10	0.6275
TACC1	CNPY4	RBM17	VPS25	RCC2	0.6275
TACC1	SEPT8	VPS25	ACTR10	RCC2	0.6275
CDK2	AQP1	FDFT1	SYNJ2BP	VPS25	0.6275
CDK2	AQP1	FDFT1	IGFBP7	ACTR10	0.6275
CDK2	AQP1	SYNJ2BP	RBM17	VPS25	0.6275
CDK2	FDFT1	IGFBP7	LANCL2	RCC2	0.6275
CDK2	FDFT1	CNPY4	SEPT8	RBM17	0.6275
CDK2	FDFT1	RBM17	TRIM47	VPS25	0.6275
CDK2	FDFT1	RBM17	LANCL2	ACTR10	0.6275
CDK2	SYNJ2BP	IGFBP7	VPS25	LANCL2	0.6275
CDK2	SYNJ2BP	CNPY4	TRIM47	VPS25	0.6275
CDK2	SYNJ2BP	SEPT8	VPS25	ACTR10	0.6275
CDK2	IGFBP7	NUP188	VPS25	ACTR10	0.6275
CDK2	IGFBP7	CNPY4	LANCL2	ACTR10	0.6275
CDK2	IGFBP7	SEPT8	RBM17	RCC2	0.6275
CDK2	IGFBP7	TRIM47	VPS25	LANCL2	0.6275
CDK2	NUP188	CNPY4	SEPT8	ACTR10	0.6275
AQP1	FDFT1	SYNJ2BP	RBM17	LANCL2	0.6275
AQP1	FDFT1	SYNJ2BP	LANCL2	RCC2	0.6275
AQP1	FDFT1	IGFBP7	RBM17	TRIM47	0.6275
AQP1	FDFT1	IGFBP7	VPS25	ACTR10	0.6275
AQP1	FDFT1	NUP188	RBM17	RCC2	0.6275
AQP1	SYNJ2BP	CNPY4	RBM17	RCC2	0.6275
AQP1	SYNJ2BP	RBM17	LANCL2	ACTR10	0.6275
AQP1	IGFBP7	NUP188	RBM17	ACTR10	0.6275
AQP1	IGFBP7	RBM17	ACTR10	RCC2	0.6275
AQP1	TRIM47	VPS25	LANCL2	ACTR10	0.6275
FDFT1	SYNJ2BP	NUP188	CNPY4	SEPT8	0.6275
FDFT1	IGFBP7	SEPT8	RBM17	TRIM47	0.6275
FDFT1	NUP188	CNPY4	RBM17	LANCL2	0.6275
FDFT1	CNPY4	RBM17	VPS25	ACTR10	0.6275
SYNJ2BP	IGFBP7	NUP188	CNPY4	SEPT8	0.6275
SYNJ2BP	IGFBP7	CNPY4	RBM17	ACTR10	0.6275
SYNJ2BP	IGFBP7	TRIM47	LANCL2	RCC2	0.6275
IGFBP7	SEPT8	TRIM47	VPS25	LANCL2	0.6275
NUP188	CNPY4	RBM17	VPS25	ACTR10	0.6275
SEPT8	RBM17	TRIM47	LANCL2	RCC2	0.6275
SORBS3	TACC1	CDK2	SYNJ2BP	SEPT8	0.625
SORBS3	TACC1	CDK2	SEPT8	LANCL2	0.625
SORBS3	TACC1	AQP1	ACTR10	RCC2	0.625
SORBS3	TACC1	FDFT1	SYNJ2BP	TRIM47	0.625
SORBS3	TACC1	FDFT1	RBM17	LANCL2	0.625
SORBS3	TACC1	SEPT8	RBM17	RCC2	0.625
SORBS3	TACC1	SEPT8	TRIM47	ACTR10	0.625
SORBS3	CDK2	FDFT1	NUP188	ACTR10	0.625
SORBS3	CDK2	SYNJ2BP	IGFBP7	RCC2	0.625
SORBS3	CDK2	IGFBP7	NUP188	ACTR10	0.625
SORBS3	CDK2	NUP188	SEPT8	VPS25	0.625
SORBS3	CDK2	CNPY4	VPS25	LANCL2	0.625
SORBS3	AQP1	FDFT1	RBM17	LANCL2	0.625
SORBS3	AQP1	NUP188	LANCL2	RCC2	0.625
SORBS3	FDFT1	SYNJ2BP	SEPT8	ACTR10	0.625
SORBS3	FDFT1	IGFBP7	CNPY4	TRIM47	0.625
SORBS3	FDFT1	CNPY4	LANCL2	ACTR10	0.625
SORBS3	SYNJ2BP	TRIM47	LANCL2	RCC2	0.625
SORBS3	IGFBP7	NUP188	CNPY4	RCC2	0.625
SORBS3	SEPT8	RBM17	LANCL2	RCC2	0.625
TACC1	CDK2	AQP1	FDFT1	LANCL2	0.625
TACC1	CDK2	FDFT1	SYNJ2BP	ACTR10	0.625
TACC1	CDK2	NUP188	CNPY4	ACTR10	0.625
TACC1	CDK2	CNPY4	RBM17	TRIM47	0.625
TACC1	CDK2	TRIM47	VPS25	ACTR10	0.625
TACC1	AQP1	IGFBP7	TRIM47	VPS25	0.625
TACC1	AQP1	RBM17	TRIM47	LANCL2	0.625
TACC1	FDFT1	SYNJ2BP	IGFBP7	ACTR10	0.625
TACC1	FDFT1	SYNJ2BP	NUP188	ACTR10	0.625
TACC1	FDFT1	SYNJ2BP	RBM17	TRIM47	0.625
TACC1	FDFT1	IGFBP7	SEPT8	ACTR10	0.625
TACC1	FDFT1	NUP188	RBM17	ACTR10	0.625
TACC1	FDFT1	RBM17	LANCL2	ACTR10	0.625
TACC1	SYNJ2BP	SEPT8	TRIM47	LANCL2	0.625
TACC1	IGFBP7	NUP188	RBM17	VPS25	0.625
TACC1	IGFBP7	CNPY4	RBM17	VPS25	0.625
TACC1	IGFBP7	RBM17	TRIM47	RCC2	0.625
TACC1	NUP188	CNPY4	RBM17	ACTR10	0.625
TACC1	CNPY4	RBM17	LANCL2	RCC2	0.625
TACC1	RBM17	VPS25	LANCL2	RCC2	0.625
CDK2	AQP1	FDFT1	SYNJ2BP	CNPY4	0.625
CDK2	AQP1	IGFBP7	NUP188	SEPT8	0.625
CDK2	FDFT1	SYNJ2BP	CNPY4	SEPT8	0.625
CDK2	FDFT1	CNPY4	TRIM47	LANCL2	0.625
CDK2	FDFT1	SEPT8	LANCL2	RCC2	0.625
CDK2	SYNJ2BP	IGFBP7	NUP188	TRIM47	0.625
CDK2	SYNJ2BP	SEPT8	LANCL2	RCC2	0.625
CDK2	SYNJ2BP	TRIM47	VPS25	RCC2	0.625
CDK2	IGFBP7	NUP188	RBM17	LANCL2	0.625
CDK2	IGFBP7	VPS25	ACTR10	RCC2	0.625
CDK2	NUP188	TRIM47	VPS25	ACTR10	0.625
CDK2	CNPY4	SEPT8	RBM17	RCC2	0.625
CDK2	SEPT8	VPS25	LANCL2	RCC2	0.625
CDK2	VPS25	LANCL2	ACTR10	RCC2	0.625
AQP1	FDFT1	SYNJ2BP	RBM17	TRIM47	0.625
AQP1	FDFT1	IGFBP7	RBM17	VPS25	0.625
AQP1	IGFBP7	SEPT8	VPS25	RCC2	0.625
AQP1	IGFBP7	RBM17	VPS25	LANCL2	0.625
AQP1	CNPY4	RBM17	VPS25	RCC2	0.625
FDFT1	SYNJ2BP	SEPT8	LANCL2	RCC2	0.625
FDFT1	NUP188	CNPY4	SEPT8	TRIM47	0.625
FDFT1	NUP188	CNPY4	SEPT8	ACTR10	0.625
FDFT1	CNPY4	SEPT8	TRIM47	LANCL2	0.625
FDFT1	CNPY4	SEPT8	LANCL2	ACTR10	0.625
SYNJ2BP	NUP188	CNPY4	SEPT8	RBM17	0.625
SYNJ2BP	SEPT8	TRIM47	VPS25	RCC2	0.625
SYNJ2BP	RBM17	TRIM47	LANCL2	RCC2	0.625
IGFBP7	NUP188	CNPY4	RBM17	VPS25	0.625
IGFBP7	NUP188	RBM17	VPS25	RCC2	0.625
IGFBP7	NUP188	LANCL2	ACTR10	RCC2	0.625
NUP188	CNPY4	SEPT8	TRIM47	VPS25	0.625
SEPT8	RBM17	VPS25	LANCL2	ACTR10	0.625
RBM17	VPS25	LANCL2	ACTR10	RCC2	0.625
SORBS3	TACC1	CDK2	AQP1	TRIM47	0.6225
SORBS3	TACC1	CDK2	SYNJ2BP	ACTR10	0.6225
SORBS3	TACC1	CDK2	IGFBP7	ACTR10	0.6225
SORBS3	TACC1	AQP1	LANCL2	ACTR10	0.6225
SORBS3	TACC1	FDFT1	SYNJ2BP	CNPY4	0.6225
SORBS3	TACC1	NUP188	SEPT8	ACTR10	0.6225
SORBS3	CDK2	AQP1	IGFBP7	TRIM47	0.6225
SORBS3	CDK2	AQP1	NUP188	ACTR10	0.6225
SORBS3	CDK2	SYNJ2BP	ACTR10	RCC2	0.6225
SORBS3	CDK2	IGFBP7	SEPT8	LANCL2	0.6225
SORBS3	CDK2	SEPT8	RBM17	VPS25	0.6225
SORBS3	AQP1	FDFT1	SYNJ2BP	CNPY4	0.6225
SORBS3	AQP1	SYNJ2BP	TRIM47	ACTR10	0.6225
SORBS3	FDFT1	SYNJ2BP	NUP188	RCC2	0.6225
SORBS3	FDFT1	SYNJ2BP	VPS25	RCC2	0.6225
SORBS3	FDFT1	IGFBP7	SEPT8	LANCL2	0.6225
SORBS3	FDFT1	SEPT8	TRIM47	LANCL2	0.6225
SORBS3	FDFT1	SEPT8	VPS25	ACTR10	0.6225
SORBS3	FDFT1	TRIM47	VPS25	ACTR10	0.6225
SORBS3	FDFT1	TRIM47	LANCL2	ACTR10	0.6225
SORBS3	SYNJ2BP	IGFBP7	SEPT8	RBM17	0.6225
SORBS3	SYNJ2BP	RBM17	TRIM47	VPS25	0.6225
SORBS3	RBM17	TRIM47	VPS25	RCC2	0.6225
TACC1	CDK2	SYNJ2BP	NUP188	LANCL2	0.6225
TACC1	CDK2	CNPY4	LANCL2	ACTR10	0.6225
TACC1	CDK2	SEPT8	TRIM47	LANCL2	0.6225
TACC1	CDK2	VPS25	LANCL2	ACTR10	0.6225
TACC1	AQP1	SYNJ2BP	IGFBP7	ACTR10	0.6225
TACC1	AQP1	IGFBP7	CNPY4	TRIM47	0.6225
TACC1	FDFT1	SYNJ2BP	IGFBP7	SEPT8	0.6225
TACC1	FDFT1	NUP188	CNPY4	ACTR10	0.6225
TACC1	SYNJ2BP	NUP188	CNPY4	SEPT8	0.6225
TACC1	SYNJ2BP	RBM17	ACTR10	RCC2	0.6225
TACC1	IGFBP7	RBM17	VPS25	RCC2	0.6225
CDK2	AQP1	FDFT1	SYNJ2BP	NUP188	0.6225
CDK2	AQP1	FDFT1	IGFBP7	RBM17	0.6225
CDK2	AQP1	FDFT1	LANCL2	RCC2	0.6225
CDK2	AQP1	NUP188	RBM17	ACTR10	0.6225
CDK2	AQP1	CNPY4	RBM17	RCC2	0.6225
CDK2	FDFT1	SYNJ2BP	ACTR10	RCC2	0.6225
CDK2	FDFT1	NUP188	RBM17	ACTR10	0.6225
CDK2	FDFT1	SEPT8	RBM17	TRIM47	0.6225
CDK2	FDFT1	SEPT8	TRIM47	LANCL2	0.6225
CDK2	SYNJ2BP	TRIM47	VPS25	LANCL2	0.6225
CDK2	IGFBP7	NUP188	SEPT8	TRIM47	0.6225
CDK2	IGFBP7	TRIM47	VPS25	ACTR10	0.6225
CDK2	IGFBP7	VPS25	LANCL2	RCC2	0.6225
CDK2	CNPY4	SEPT8	RBM17	ACTR10	0.6225
AQP1	FDFT1	SYNJ2BP	NUP188	LANCL2	0.6225
AQP1	FDFT1	CNPY4	VPS25	ACTR10	0.6225
AQP1	FDFT1	CNPY4	ACTR10	RCC2	0.6225
AQP1	SYNJ2BP	VPS25	LANCL2	RCC2	0.6225
AQP1	IGFBP7	NUP188	CNPY4	ACTR10	0.6225
AQP1	IGFBP7	CNPY4	VPS25	RCC2	0.6225
AQP1	IGFBP7	RBM17	LANCL2	ACTR10	0.6225
AQP1	CNPY4	RBM17	VPS25	LANCL2	0.6225
FDFT1	SYNJ2BP	IGFBP7	SEPT8	TRIM47	0.6225
FDFT1	IGFBP7	RBM17	VPS25	RCC2	0.6225
SYNJ2BP	IGFBP7	CNPY4	SEPT8	LANCL2	0.6225
SYNJ2BP	IGFBP7	SEPT8	TRIM47	VPS25	0.6225
SYNJ2BP	CNPY4	SEPT8	ACTR10	RCC2	0.6225
SYNJ2BP	SEPT8	RBM17	LANCL2	RCC2	0.6225
IGFBP7	NUP188	RBM17	LANCL2	ACTR10	0.6225
IGFBP7	CNPY4	RBM17	VPS25	ACTR10	0.6225
IGFBP7	CNPY4	VPS25	LANCL2	RCC2	0.6225
NUP188	SEPT8	RBM17	VPS25	ACTR10	0.6225
SORBS3	TACC1	FDFT1	SEPT8	RCC2	0.62
SORBS3	TACC1	SYNJ2BP	TRIM47	VPS25	0.62
SORBS3	TACC1	IGFBP7	TRIM47	VPS25	0.62
SORBS3	TACC1	NUP188	RBM17	VPS25	0.62
SORBS3	TACC1	NUP188	TRIM47	RCC2	0.62
SORBS3	TACC1	RBM17	VPS25	ACTR10	0.62
SORBS3	CDK2	AQP1	CNPY4	VPS25	0.62
SORBS3	CDK2	AQP1	VPS25	RCC2	0.62
SORBS3	CDK2	SEPT8	TRIM47	RCC2	0.62
SORBS3	CDK2	TRIM47	VPS25	LANCL2	0.62
SORBS3	CDK2	LANCL2	ACTR10	RCC2	0.62
SORBS3	AQP1	FDFT1	IGFBP7	LANCL2	0.62
SORBS3	AQP1	FDFT1	SEPT8	RCC2	0.62
SORBS3	AQP1	FDFT1	RBM17	VPS25	0.62
SORBS3	AQP1	SYNJ2BP	CNPY4	SEPT8	0.62
SORBS3	AQP1	SYNJ2BP	SEPT8	ACTR10	0.62
SORBS3	FDFT1	SYNJ2BP	IGFBP7	SEPT8	0.62
SORBS3	FDFT1	SYNJ2BP	NUP188	SEPT8	0.62
SORBS3	FDFT1	SYNJ2BP	LANCL2	RCC2	0.62
SORBS3	FDFT1	IGFBP7	NUP188	RBM17	0.62
SORBS3	FDFT1	IGFBP7	NUP188	TRIM47	0.62
SORBS3	FDFT1	IGFBP7	TRIM47	ACTR10	0.62
SORBS3	FDFT1	SEPT8	ACTR10	RCC2	0.62
SORBS3	FDFT1	RBM17	VPS25	LANCL2	0.62
SORBS3	SYNJ2BP	NUP188	TRIM47	ACTR10	0.62
SORBS3	SYNJ2BP	SEPT8	ACTR10	RCC2	0.62
SORBS3	IGFBP7	NUP188	LANCL2	RCC2	0.62
SORBS3	IGFBP7	SEPT8	RBM17	RCC2	0.62
SORBS3	NUP188	RBM17	VPS25	LANCL2	0.62
SORBS3	CNPY4	RBM17	LANCL2	ACTR10	0.62
SORBS3	SEPT8	RBM17	TRIM47	ACTR10	0.62
TACC1	CDK2	FDFT1	SEPT8	LANCL2	0.62
TACC1	CDK2	SYNJ2BP	SEPT8	VPS25	0.62
TACC1	CDK2	RBM17	LANCL2	ACTR10	0.62
TACC1	AQP1	FDFT1	SYNJ2BP	CNPY4	0.62
TACC1	AQP1	SYNJ2BP	CNPY4	RBM17	0.62
TACC1	AQP1	IGFBP7	VPS25	ACTR10	0.62
TACC1	AQP1	SEPT8	VPS25	LANCL2	0.62
TACC1	FDFT1	SYNJ2BP	NUP188	SEPT8	0.62
TACC1	FDFT1	IGFBP7	TRIM47	ACTR10	0.62
TACC1	FDFT1	CNPY4	TRIM47	LANCL2	0.62
TACC1	SYNJ2BP	IGFBP7	SEPT8	VPS25	0.62
TACC1	SYNJ2BP	IGFBP7	RBM17	ACTR10	0.62
TACC1	SYNJ2BP	CNPY4	SEPT8	ACTR10	0.62
TACC1	SYNJ2BP	CNPY4	RBM17	LANCL2	0.62
TACC1	SYNJ2BP	SEPT8	TRIM47	RCC2	0.62
TACC1	IGFBP7	TRIM47	LANCL2	RCC2	0.62
TACC1	NUP188	RBM17	TRIM47	ACTR10	0.62
CDK2	AQP1	SYNJ2BP	RBM17	ACTR10	0.62
CDK2	FDFT1	IGFBP7	SEPT8	ACTR10	0.62
CDK2	FDFT1	IGFBP7	ACTR10	RCC2	0.62
CDK2	IGFBP7	RBM17	VPS25	ACTR10	0.62
CDK2	SEPT8	RBM17	TRIM47	ACTR10	0.62
CDK2	RBM17	TRIM47	ACTR10	RCC2	0.62
AQP1	FDFT1	TRIM47	LANCL2	ACTR10	0.62
AQP1	FDFT1	VPS25	ACTR10	RCC2	0.62
AQP1	SYNJ2BP	TRIM47	LANCL2	ACTR10	0.62
AQP1	IGFBP7	NUP188	SEPT8	ACTR10	0.62
AQP1	IGFBP7	TRIM47	VPS25	ACTR10	0.62
AQP1	VPS25	LANCL2	ACTR10	RCC2	0.62
FDFT1	IGFBP7	CNPY4	RBM17	TRIM47	0.62
FDFT1	IGFBP7	TRIM47	VPS25	LANCL2	0.62
FDFT1	NUP188	SEPT8	LANCL2	ACTR10	0.62
SYNJ2BP	IGFBP7	NUP188	SEPT8	ACTR10	0.62
SYNJ2BP	NUP188	RBM17	VPS25	ACTR10	0.62
IGFBP7	NUP188	CNPY4	RBM17	TRIM47	0.62
IGFBP7	NUP188	SEPT8	RBM17	TRIM47	0.62
IGFBP7	NUP188	SEPT8	TRIM47	LANCL2	0.62
IGFBP7	RBM17	VPS25	LANCL2	ACTR10	0.62
RBM17	TRIM47	LANCL2	ACTR10	RCC2	0.62
SORBS3	TACC1	CDK2	VPS25	ACTR10	0.6175
SORBS3	TACC1	FDFT1	CNPY4	LANCL2	0.6175
SORBS3	CDK2	AQP1	CNPY4	ACTR10	0.6175
SORBS3	CDK2	FDFT1	CNPY4	VPS25	0.6175
SORBS3	CDK2	SYNJ2BP	SEPT8	ACTR10	0.6175
SORBS3	CDK2	IGFBP7	NUP188	CNPY4	0.6175
SORBS3	AQP1	SYNJ2BP	NUP188	RCC2	0.6175
SORBS3	AQP1	SYNJ2BP	CNPY4	RCC2	0.6175
SORBS3	AQP1	SYNJ2BP	ACTR10	RCC2	0.6175
SORBS3	AQP1	TRIM47	LANCL2	ACTR10	0.6175
SORBS3	FDFT1	SYNJ2BP	SEPT8	VPS25	0.6175
SORBS3	FDFT1	IGFBP7	NUP188	CNPY4	0.6175
SORBS3	FDFT1	IGFBP7	CNPY4	LANCL2	0.6175
SORBS3	FDFT1	IGFBP7	SEPT8	VPS25	0.6175
SORBS3	FDFT1	CNPY4	SEPT8	ACTR10	0.6175
SORBS3	FDFT1	SEPT8	TRIM47	ACTR10	0.6175
SORBS3	SYNJ2BP	CNPY4	SEPT8	TRIM47	0.6175
SORBS3	IGFBP7	NUP188	VPS25	RCC2	0.6175
SORBS3	IGFBP7	SEPT8	ACTR10	RCC2	0.6175
SORBS3	RBM17	TRIM47	ACTR10	RCC2	0.6175
TACC1	CDK2	AQP1	FDFT1	ACTR10	0.6175
TACC1	CDK2	AQP1	SYNJ2BP	RBM17	0.6175
TACC1	CDK2	AQP1	TRIM47	RCC2	0.6175
TACC1	CDK2	IGFBP7	ACTR10	RCC2	0.6175
TACC1	CDK2	NUP188	LANCL2	ACTR10	0.6175
TACC1	CDK2	SEPT8	VPS25	ACTR10	0.6175
TACC1	AQP1	SYNJ2BP	NUP188	ACTR10	0.6175
TACC1	FDFT1	IGFBP7	CNPY4	SEPT8	0.6175
TACC1	FDFT1	CNPY4	RBM17	LANCL2	0.6175
TACC1	FDFT1	CNPY4	LANCL2	ACTR10	0.6175
TACC1	FDFT1	RBM17	VPS25	RCC2	0.6175
TACC1	SYNJ2BP	IGFBP7	CNPY4	TRIM47	0.6175
TACC1	SYNJ2BP	NUP188	SEPT8	VPS25	0.6175
TACC1	IGFBP7	NUP188	RBM17	LANCL2	0.6175
TACC1	IGFBP7	CNPY4	RBM17	LANCL2	0.6175
TACC1	SEPT8	TRIM47	LANCL2	RCC2	0.6175
CDK2	AQP1	FDFT1	NUP188	RCC2	0.6175
CDK2	AQP1	SYNJ2BP	NUP188	LANCL2	0.6175
CDK2	AQP1	SYNJ2BP	CNPY4	TRIM47	0.6175
CDK2	AQP1	NUP188	RBM17	LANCL2	0.6175
CDK2	FDFT1	IGFBP7	TRIM47	RCC2	0.6175
CDK2	FDFT1	IGFBP7	VPS25	LANCL2	0.6175
CDK2	SYNJ2BP	IGFBP7	NUP188	ACTR10	0.6175
CDK2	SYNJ2BP	IGFBP7	RBM17	LANCL2	0.6175
CDK2	SYNJ2BP	NUP188	VPS25	ACTR10	0.6175
CDK2	SYNJ2BP	CNPY4	SEPT8	RBM17	0.6175
CDK2	IGFBP7	CNPY4	RBM17	LANCL2	0.6175
CDK2	IGFBP7	RBM17	LANCL2	ACTR10	0.6175
CDK2	SEPT8	RBM17	VPS25	LANCL2	0.6175
AQP1	FDFT1	SYNJ2BP	IGFBP7	TRIM47	0.6175
AQP1	FDFT1	SYNJ2BP	IGFBP7	ACTR10	0.6175
AQP1	FDFT1	SYNJ2BP	VPS25	ACTR10	0.6175
AQP1	FDFT1	NUP188	ACTR10	RCC2	0.6175
AQP1	FDFT1	RBM17	VPS25	RCC2	0.6175
AQP1	SYNJ2BP	RBM17	TRIM47	LANCL2	0.6175
AQP1	IGFBP7	NUP188	CNPY4	RCC2	0.6175
AQP1	IGFBP7	NUP188	SEPT8	RBM17	0.6175
AQP1	IGFBP7	CNPY4	RBM17	TRIM47	0.6175
FDFT1	SYNJ2BP	IGFBP7	CNPY4	SEPT8	0.6175
FDFT1	SYNJ2BP	SEPT8	VPS25	LANCL2	0.6175
FDFT1	SYNJ2BP	SEPT8	ACTR10	RCC2	0.6175
FDFT1	SEPT8	RBM17	TRIM47	ACTR10	0.6175
FDFT1	SEPT8	RBM17	VPS25	LANCL2	0.6175
SYNJ2BP	NUP188	CNPY4	RBM17	TRIM47	0.6175
SYNJ2BP	NUP188	SEPT8	RBM17	RCC2	0.6175
SYNJ2BP	SEPT8	RBM17	ACTR10	RCC2	0.6175
SYNJ2BP	RBM17	VPS25	ACTR10	RCC2	0.6175
IGFBP7	NUP188	RBM17	TRIM47	RCC2	0.6175
IGFBP7	CNPY4	SEPT8	TRIM47	RCC2	0.6175
IGFBP7	CNPY4	TRIM47	VPS25	RCC2	0.6175
IGFBP7	SEPT8	VPS25	LANCL2	ACTR10	0.6175
CNPY4	SEPT8	RBM17	TRIM47	ACTR10	0.6175
RBM17	TRIM47	VPS25	LANCL2	ACTR10	0.6175
SORBS3	TACC1	CDK2	FDFT1	NUP188	0.615
SORBS3	TACC1	AQP1	IGFBP7	ACTR10	0.615
SORBS3	TACC1	FDFT1	SYNJ2BP	NUP188	0.615
SORBS3	TACC1	FDFT1	VPS25	RCC2	0.615
SORBS3	TACC1	IGFBP7	CNPY4	RBM17	0.615
SORBS3	TACC1	NUP188	LANCL2	RCC2	0.615
SORBS3	TACC1	CNPY4	VPS25	LANCL2	0.615
SORBS3	TACC1	SEPT8	VPS25	RCC2	0.615
SORBS3	TACC1	RBM17	TRIM47	ACTR10	0.615
SORBS3	CDK2	AQP1	LANCL2	ACTR10	0.615
SORBS3	CDK2	FDFT1	SYNJ2BP	CNPY4	0.615
SORBS3	CDK2	FDFT1	SYNJ2BP	RBM17	0.615
SORBS3	CDK2	FDFT1	IGFBP7	VPS25	0.615
SORBS3	CDK2	FDFT1	NUP188	CNPY4	0.615
SORBS3	CDK2	FDFT1	NUP188	LANCL2	0.615
SORBS3	CDK2	SYNJ2BP	SEPT8	RCC2	0.615
SORBS3	CDK2	IGFBP7	TRIM47	ACTR10	0.615
SORBS3	CDK2	SEPT8	VPS25	LANCL2	0.615
SORBS3	AQP1	FDFT1	IGFBP7	VPS25	0.615
SORBS3	AQP1	SYNJ2BP	CNPY4	TRIM47	0.615
SORBS3	AQP1	IGFBP7	CNPY4	RCC2	0.615
SORBS3	AQP1	IGFBP7	SEPT8	TRIM47	0.615
SORBS3	AQP1	NUP188	CNPY4	RBM17	0.615
SORBS3	AQP1	CNPY4	TRIM47	LANCL2	0.615
SORBS3	AQP1	RBM17	VPS25	ACTR10	0.615
SORBS3	FDFT1	SYNJ2BP	NUP188	ACTR10	0.615
SORBS3	FDFT1	NUP188	CNPY4	LANCL2	0.615
SORBS3	FDFT1	NUP188	SEPT8	RCC2	0.615
SORBS3	FDFT1	NUP188	RBM17	RCC2	0.615
SORBS3	FDFT1	NUP188	VPS25	RCC2	0.615
SORBS3	FDFT1	CNPY4	TRIM47	VPS25	0.615
SORBS3	FDFT1	SEPT8	TRIM47	RCC2	0.615
SORBS3	FDFT1	VPS25	LANCL2	RCC2	0.615
SORBS3	SYNJ2BP	CNPY4	SEPT8	RCC2	0.615
SORBS3	SYNJ2BP	SEPT8	LANCL2	RCC2	0.615
SORBS3	IGFBP7	CNPY4	LANCL2	RCC2	0.615
SORBS3	NUP188	SEPT8	RBM17	ACTR10	0.615
SORBS3	CNPY4	SEPT8	VPS25	LANCL2	0.615
SORBS3	SEPT8	RBM17	TRIM47	RCC2	0.615
SORBS3	SEPT8	RBM17	VPS25	LANCL2	0.615
SORBS3	SEPT8	TRIM47	ACTR10	RCC2	0.615
TACC1	CDK2	IGFBP7	CNPY4	ACTR10	0.615
TACC1	CDK2	IGFBP7	TRIM47	ACTR10	0.615
TACC1	CDK2	CNPY4	SEPT8	VPS25	0.615
TACC1	AQP1	SYNJ2BP	IGFBP7	CNPY4	0.615
TACC1	FDFT1	NUP188	VPS25	ACTR10	0.615
TACC1	SYNJ2BP	IGFBP7	CNPY4	SEPT8	0.615
TACC1	SYNJ2BP	NUP188	LANCL2	ACTR10	0.615
TACC1	IGFBP7	NUP188	CNPY4	ACTR10	0.615
TACC1	IGFBP7	NUP188	LANCL2	RCC2	0.615
TACC1	IGFBP7	CNPY4	LANCL2	ACTR10	0.615
TACC1	IGFBP7	TRIM47	ACTR10	RCC2	0.615
TACC1	CNPY4	TRIM47	LANCL2	RCC2	0.615
CDK2	AQP1	NUP188	CNPY4	TRIM47	0.615
CDK2	AQP1	NUP188	SEPT8	LANCL2	0.615
CDK2	AQP1	NUP188	RBM17	RCC2	0.615
CDK2	AQP1	NUP188	VPS25	RCC2	0.615
CDK2	AQP1	CNPY4	VPS25	ACTR10	0.615
CDK2	FDFT1	IGFBP7	RBM17	VPS25	0.615
CDK2	FDFT1	CNPY4	RBM17	LANCL2	0.615
CDK2	FDFT1	SEPT8	RBM17	ACTR10	0.615
CDK2	FDFT1	LANCL2	ACTR10	RCC2	0.615
CDK2	SYNJ2BP	IGFBP7	RBM17	ACTR10	0.615
CDK2	SYNJ2BP	CNPY4	LANCL2	RCC2	0.615
CDK2	SYNJ2BP	SEPT8	RBM17	RCC2	0.615
CDK2	SYNJ2BP	SEPT8	LANCL2	ACTR10	0.615
CDK2	IGFBP7	TRIM47	ACTR10	RCC2	0.615
CDK2	SEPT8	RBM17	LANCL2	ACTR10	0.615
CDK2	SEPT8	TRIM47	VPS25	LANCL2	0.615
AQP1	FDFT1	NUP188	RBM17	TRIM47	0.615
AQP1	FDFT1	CNPY4	RBM17	TRIM47	0.615
AQP1	FDFT1	CNPY4	RBM17	RCC2	0.615
AQP1	SYNJ2BP	IGFBP7	RBM17	LANCL2	0.615
AQP1	SYNJ2BP	IGFBP7	RBM17	ACTR10	0.615
AQP1	SYNJ2BP	IGFBP7	LANCL2	RCC2	0.615
AQP1	SYNJ2BP	NUP188	CNPY4	ACTR10	0.615
AQP1	SYNJ2BP	NUP188	SEPT8	RBM17	0.615
[truncated: 2,369 more rows]

## Sheet: 6
Var1	Var2	Var3	Var4	Var5	Var6	PScore
TACC1	AQP1	SEPT8	RBM17	VPS25	ACTR10	0.8225
CDK2	AQP1	CNPY4	SEPT8	LANCL2	RCC2	0.8225
SORBS3	TACC1	CDK2	AQP1	FDFT1	TRIM47	0.8175
AQP1	FDFT1	SEPT8	TRIM47	LANCL2	ACTR10	0.8175
TACC1	AQP1	FDFT1	SEPT8	TRIM47	VPS25	0.815
TACC1	CDK2	IGFBP7	SEPT8	LANCL2	ACTR10	0.81
TACC1	CDK2	AQP1	SEPT8	TRIM47	ACTR10	0.8075
SORBS3	CDK2	FDFT1	IGFBP7	RBM17	TRIM47	0.805
TACC1	AQP1	FDFT1	RBM17	TRIM47	VPS25	0.805
AQP1	CNPY4	SEPT8	VPS25	LANCL2	RCC2	0.8025
SORBS3	AQP1	CNPY4	SEPT8	LANCL2	RCC2	0.8
TACC1	CDK2	AQP1	SEPT8	LANCL2	ACTR10	0.7975
CDK2	AQP1	SEPT8	RBM17	TRIM47	VPS25	0.7975
TACC1	IGFBP7	SEPT8	LANCL2	ACTR10	RCC2	0.7925
AQP1	NUP188	CNPY4	SEPT8	LANCL2	RCC2	0.7925
AQP1	CNPY4	SEPT8	RBM17	TRIM47	VPS25	0.7925
AQP1	CNPY4	SEPT8	RBM17	TRIM47	LANCL2	0.7925
SORBS3	TACC1	FDFT1	RBM17	TRIM47	VPS25	0.79
CDK2	AQP1	FDFT1	RBM17	TRIM47	RCC2	0.79
AQP1	CNPY4	SEPT8	TRIM47	LANCL2	RCC2	0.79
AQP1	SEPT8	RBM17	TRIM47	VPS25	RCC2	0.79
SORBS3	TACC1	CDK2	FDFT1	IGFBP7	RBM17	0.7875
TACC1	CDK2	AQP1	SEPT8	RBM17	VPS25	0.7875
TACC1	AQP1	FDFT1	SEPT8	RBM17	VPS25	0.7875
CDK2	FDFT1	SYNJ2BP	IGFBP7	TRIM47	LANCL2	0.7875
CDK2	FDFT1	IGFBP7	RBM17	TRIM47	LANCL2	0.7875
CDK2	AQP1	SEPT8	VPS25	LANCL2	RCC2	0.785
SORBS3	TACC1	CNPY4	SEPT8	RBM17	LANCL2	0.7825
CDK2	AQP1	FDFT1	CNPY4	SEPT8	LANCL2	0.7825
AQP1	SYNJ2BP	CNPY4	SEPT8	LANCL2	RCC2	0.7825
AQP1	CNPY4	SEPT8	LANCL2	ACTR10	RCC2	0.7825
AQP1	SEPT8	TRIM47	LANCL2	ACTR10	RCC2	0.7825
SORBS3	TACC1	FDFT1	CNPY4	SEPT8	RBM17	0.78
TACC1	CDK2	AQP1	SEPT8	RBM17	ACTR10	0.78
TACC1	AQP1	FDFT1	SEPT8	LANCL2	ACTR10	0.78
TACC1	AQP1	IGFBP7	SEPT8	RBM17	ACTR10	0.78
TACC1	AQP1	SEPT8	RBM17	TRIM47	ACTR10	0.78
CDK2	AQP1	FDFT1	SEPT8	LANCL2	ACTR10	0.78
AQP1	FDFT1	CNPY4	SEPT8	TRIM47	LANCL2	0.78
TACC1	AQP1	SYNJ2BP	SEPT8	RBM17	VPS25	0.7775
CDK2	AQP1	FDFT1	SYNJ2BP	TRIM47	LANCL2	0.7775
CDK2	FDFT1	IGFBP7	SEPT8	LANCL2	ACTR10	0.7775
AQP1	FDFT1	CNPY4	SEPT8	LANCL2	RCC2	0.7775
SORBS3	TACC1	FDFT1	SEPT8	RBM17	VPS25	0.775
SORBS3	IGFBP7	CNPY4	SEPT8	RBM17	LANCL2	0.775
SORBS3	NUP188	CNPY4	SEPT8	RBM17	LANCL2	0.775
TACC1	CDK2	SYNJ2BP	IGFBP7	SEPT8	LANCL2	0.775
TACC1	AQP1	FDFT1	RBM17	VPS25	ACTR10	0.775
TACC1	AQP1	SEPT8	LANCL2	ACTR10	RCC2	0.775
CDK2	AQP1	CNPY4	SEPT8	RBM17	VPS25	0.775
SORBS3	TACC1	CDK2	AQP1	FDFT1	ACTR10	0.7725
SORBS3	TACC1	FDFT1	IGFBP7	SEPT8	RBM17	0.7725
SORBS3	FDFT1	CNPY4	SEPT8	RBM17	TRIM47	0.7725
TACC1	CDK2	IGFBP7	SEPT8	LANCL2	RCC2	0.7725
TACC1	AQP1	CNPY4	SEPT8	RBM17	TRIM47	0.7725
TACC1	AQP1	SEPT8	RBM17	LANCL2	ACTR10	0.7725
TACC1	SEPT8	RBM17	TRIM47	VPS25	RCC2	0.7725
CDK2	AQP1	FDFT1	RBM17	TRIM47	VPS25	0.7725
CDK2	IGFBP7	CNPY4	SEPT8	LANCL2	RCC2	0.7725
AQP1	IGFBP7	SEPT8	RBM17	TRIM47	VPS25	0.7725
SORBS3	TACC1	FDFT1	NUP188	CNPY4	RBM17	0.77
SORBS3	CDK2	AQP1	FDFT1	TRIM47	RCC2	0.77
SORBS3	FDFT1	NUP188	CNPY4	SEPT8	RBM17	0.77
SORBS3	NUP188	CNPY4	SEPT8	RBM17	RCC2	0.77
TACC1	AQP1	SYNJ2BP	RBM17	TRIM47	VPS25	0.77
TACC1	AQP1	IGFBP7	SEPT8	LANCL2	ACTR10	0.77
TACC1	AQP1	NUP188	SEPT8	RBM17	ACTR10	0.77
CDK2	AQP1	FDFT1	CNPY4	SEPT8	TRIM47	0.77
CDK2	AQP1	SYNJ2BP	CNPY4	LANCL2	RCC2	0.77
CDK2	IGFBP7	SEPT8	LANCL2	ACTR10	RCC2	0.77
AQP1	SYNJ2BP	RBM17	TRIM47	VPS25	RCC2	0.77
AQP1	IGFBP7	SEPT8	RBM17	TRIM47	ACTR10	0.77
AQP1	CNPY4	SEPT8	RBM17	LANCL2	RCC2	0.77
SORBS3	TACC1	CNPY4	SEPT8	RBM17	ACTR10	0.7675
TACC1	CDK2	AQP1	FDFT1	SEPT8	LANCL2	0.7675
TACC1	CDK2	AQP1	IGFBP7	SEPT8	LANCL2	0.7675
TACC1	AQP1	FDFT1	CNPY4	SEPT8	TRIM47	0.7675
TACC1	AQP1	CNPY4	SEPT8	RBM17	VPS25	0.7675
TACC1	AQP1	SEPT8	RBM17	TRIM47	VPS25	0.7675
TACC1	FDFT1	IGFBP7	SEPT8	RBM17	LANCL2	0.7675
TACC1	IGFBP7	SEPT8	RBM17	LANCL2	ACTR10	0.7675
CDK2	AQP1	FDFT1	IGFBP7	TRIM47	LANCL2	0.7675
AQP1	SYNJ2BP	SEPT8	VPS25	LANCL2	RCC2	0.7675
AQP1	IGFBP7	RBM17	TRIM47	VPS25	RCC2	0.7675
IGFBP7	NUP188	CNPY4	SEPT8	LANCL2	RCC2	0.7675
TACC1	CDK2	AQP1	IGFBP7	SEPT8	ACTR10	0.765
TACC1	CDK2	IGFBP7	NUP188	SEPT8	ACTR10	0.765
TACC1	IGFBP7	SEPT8	RBM17	VPS25	ACTR10	0.765
CDK2	AQP1	FDFT1	SEPT8	TRIM47	ACTR10	0.765
CDK2	AQP1	SEPT8	RBM17	VPS25	ACTR10	0.765
AQP1	FDFT1	CNPY4	SEPT8	TRIM47	VPS25	0.765
AQP1	SEPT8	RBM17	TRIM47	VPS25	ACTR10	0.765
SORBS3	CDK2	FDFT1	IGFBP7	ACTR10	RCC2	0.7625
TACC1	CDK2	AQP1	FDFT1	SEPT8	TRIM47	0.7625
TACC1	CDK2	AQP1	SYNJ2BP	LANCL2	ACTR10	0.7625
TACC1	CDK2	FDFT1	IGFBP7	TRIM47	LANCL2	0.7625
TACC1	AQP1	FDFT1	CNPY4	SEPT8	LANCL2	0.7625
TACC1	AQP1	SEPT8	TRIM47	LANCL2	ACTR10	0.7625
TACC1	SYNJ2BP	CNPY4	SEPT8	RBM17	LANCL2	0.7625
CDK2	AQP1	IGFBP7	SEPT8	TRIM47	ACTR10	0.7625
CDK2	AQP1	IGFBP7	TRIM47	LANCL2	RCC2	0.7625
CDK2	AQP1	CNPY4	SEPT8	RBM17	LANCL2	0.7625
CDK2	FDFT1	IGFBP7	TRIM47	LANCL2	ACTR10	0.7625
AQP1	IGFBP7	CNPY4	SEPT8	LANCL2	RCC2	0.7625
AQP1	SEPT8	RBM17	TRIM47	VPS25	LANCL2	0.7625
SORBS3	CDK2	FDFT1	TRIM47	VPS25	RCC2	0.76
SORBS3	NUP188	CNPY4	RBM17	TRIM47	ACTR10	0.76
TACC1	CDK2	SYNJ2BP	IGFBP7	SEPT8	ACTR10	0.76
TACC1	AQP1	FDFT1	SYNJ2BP	SEPT8	LANCL2	0.76
TACC1	AQP1	FDFT1	SEPT8	TRIM47	LANCL2	0.76
TACC1	AQP1	CNPY4	SEPT8	RBM17	ACTR10	0.76
TACC1	AQP1	CNPY4	SEPT8	TRIM47	VPS25	0.76
TACC1	FDFT1	NUP188	SEPT8	RBM17	VPS25	0.76
CDK2	AQP1	FDFT1	TRIM47	VPS25	LANCL2	0.76
AQP1	IGFBP7	SEPT8	LANCL2	ACTR10	RCC2	0.76
AQP1	RBM17	TRIM47	VPS25	LANCL2	RCC2	0.76
FDFT1	SYNJ2BP	IGFBP7	SEPT8	RBM17	LANCL2	0.76
SORBS3	TACC1	CDK2	AQP1	SEPT8	ACTR10	0.7575
SORBS3	TACC1	FDFT1	CNPY4	RBM17	TRIM47	0.7575
SORBS3	TACC1	CNPY4	SEPT8	RBM17	VPS25	0.7575
SORBS3	FDFT1	IGFBP7	RBM17	TRIM47	VPS25	0.7575
SORBS3	IGFBP7	CNPY4	SEPT8	RBM17	TRIM47	0.7575
TACC1	CDK2	AQP1	FDFT1	RBM17	TRIM47	0.7575
TACC1	CDK2	AQP1	FDFT1	RBM17	VPS25	0.7575
TACC1	CDK2	AQP1	SEPT8	TRIM47	LANCL2	0.7575
TACC1	AQP1	FDFT1	SEPT8	LANCL2	RCC2	0.7575
TACC1	AQP1	SEPT8	TRIM47	VPS25	ACTR10	0.7575
CDK2	AQP1	FDFT1	SYNJ2BP	CNPY4	LANCL2	0.7575
CDK2	AQP1	FDFT1	SYNJ2BP	SEPT8	LANCL2	0.7575
CDK2	AQP1	SYNJ2BP	SEPT8	TRIM47	VPS25	0.7575
AQP1	FDFT1	NUP188	CNPY4	SEPT8	LANCL2	0.7575
AQP1	FDFT1	SEPT8	TRIM47	VPS25	LANCL2	0.7575
AQP1	IGFBP7	CNPY4	SEPT8	RBM17	TRIM47	0.7575
AQP1	IGFBP7	SEPT8	TRIM47	LANCL2	RCC2	0.7575
SORBS3	TACC1	AQP1	SEPT8	TRIM47	ACTR10	0.755
SORBS3	CDK2	FDFT1	SYNJ2BP	IGFBP7	TRIM47	0.755
TACC1	CDK2	AQP1	FDFT1	RBM17	ACTR10	0.755
TACC1	CDK2	AQP1	SYNJ2BP	SEPT8	TRIM47	0.755
TACC1	AQP1	SYNJ2BP	RBM17	VPS25	ACTR10	0.755
TACC1	AQP1	CNPY4	RBM17	VPS25	ACTR10	0.755
TACC1	FDFT1	SEPT8	RBM17	TRIM47	VPS25	0.755
TACC1	FDFT1	SEPT8	RBM17	LANCL2	ACTR10	0.755
CDK2	AQP1	FDFT1	SEPT8	LANCL2	RCC2	0.755
CDK2	AQP1	IGFBP7	SEPT8	LANCL2	RCC2	0.755
CDK2	AQP1	SEPT8	LANCL2	ACTR10	RCC2	0.755
CDK2	AQP1	RBM17	TRIM47	VPS25	RCC2	0.755
AQP1	FDFT1	CNPY4	SEPT8	LANCL2	ACTR10	0.755
AQP1	NUP188	CNPY4	SEPT8	TRIM47	RCC2	0.755
SORBS3	TACC1	CDK2	FDFT1	RBM17	ACTR10	0.7525
SORBS3	TACC1	FDFT1	SYNJ2BP	SEPT8	RBM17	0.7525
SORBS3	CDK2	FDFT1	IGFBP7	TRIM47	RCC2	0.7525
TACC1	CDK2	AQP1	SYNJ2BP	SEPT8	LANCL2	0.7525
TACC1	AQP1	IGFBP7	RBM17	TRIM47	VPS25	0.7525
TACC1	AQP1	RBM17	TRIM47	VPS25	ACTR10	0.7525
TACC1	NUP188	CNPY4	SEPT8	RBM17	LANCL2	0.7525
CDK2	AQP1	FDFT1	IGFBP7	SEPT8	TRIM47	0.7525
CDK2	AQP1	SYNJ2BP	IGFBP7	SEPT8	TRIM47	0.7525
AQP1	FDFT1	SYNJ2BP	IGFBP7	SEPT8	TRIM47	0.7525
SYNJ2BP	IGFBP7	SEPT8	RBM17	LANCL2	RCC2	0.7525
SORBS3	TACC1	CDK2	FDFT1	IGFBP7	TRIM47	0.75
SORBS3	TACC1	AQP1	FDFT1	SEPT8	RBM17	0.75
SORBS3	TACC1	AQP1	FDFT1	TRIM47	VPS25	0.75
SORBS3	TACC1	AQP1	NUP188	SEPT8	ACTR10	0.75
SORBS3	CNPY4	SEPT8	RBM17	LANCL2	RCC2	0.75
TACC1	FDFT1	RBM17	TRIM47	VPS25	ACTR10	0.75
CDK2	AQP1	CNPY4	SEPT8	RBM17	TRIM47	0.75
CDK2	FDFT1	IGFBP7	TRIM47	LANCL2	RCC2	0.75
CDK2	IGFBP7	SEPT8	TRIM47	LANCL2	RCC2	0.75
AQP1	IGFBP7	SEPT8	TRIM47	ACTR10	RCC2	0.75
AQP1	SEPT8	VPS25	LANCL2	ACTR10	RCC2	0.75
SORBS3	TACC1	AQP1	FDFT1	RBM17	TRIM47	0.7475
SORBS3	TACC1	FDFT1	NUP188	RBM17	ACTR10	0.7475
SORBS3	CDK2	AQP1	TRIM47	VPS25	RCC2	0.7475
SORBS3	CDK2	FDFT1	IGFBP7	TRIM47	ACTR10	0.7475
SORBS3	CDK2	FDFT1	RBM17	TRIM47	ACTR10	0.7475
SORBS3	AQP1	FDFT1	SEPT8	LANCL2	ACTR10	0.7475
TACC1	CDK2	AQP1	FDFT1	SYNJ2BP	LANCL2	0.7475
TACC1	CDK2	AQP1	CNPY4	SEPT8	LANCL2	0.7475
TACC1	AQP1	RBM17	TRIM47	VPS25	LANCL2	0.7475
TACC1	SYNJ2BP	IGFBP7	SEPT8	LANCL2	ACTR10	0.7475
CDK2	AQP1	FDFT1	SYNJ2BP	IGFBP7	LANCL2	0.7475
CDK2	AQP1	FDFT1	SYNJ2BP	SEPT8	TRIM47	0.7475
CDK2	AQP1	FDFT1	NUP188	CNPY4	SEPT8	0.7475
CDK2	AQP1	NUP188	CNPY4	SEPT8	RBM17	0.7475
CDK2	AQP1	CNPY4	SEPT8	VPS25	LANCL2	0.7475
AQP1	FDFT1	SYNJ2BP	SEPT8	LANCL2	ACTR10	0.7475
AQP1	FDFT1	CNPY4	SEPT8	RBM17	TRIM47	0.7475
AQP1	SYNJ2BP	SEPT8	RBM17	TRIM47	VPS25	0.7475
AQP1	NUP188	CNPY4	SEPT8	RBM17	TRIM47	0.7475
AQP1	NUP188	CNPY4	TRIM47	VPS25	RCC2	0.7475
AQP1	CNPY4	SEPT8	RBM17	TRIM47	RCC2	0.7475
AQP1	CNPY4	SEPT8	TRIM47	VPS25	RCC2	0.7475
AQP1	SEPT8	RBM17	TRIM47	LANCL2	ACTR10	0.7475
AQP1	SEPT8	TRIM47	VPS25	ACTR10	RCC2	0.7475
IGFBP7	SEPT8	RBM17	LANCL2	ACTR10	RCC2	0.7475
SORBS3	TACC1	AQP1	SEPT8	VPS25	ACTR10	0.745
SORBS3	TACC1	CNPY4	SEPT8	RBM17	RCC2	0.745
TACC1	CDK2	AQP1	SYNJ2BP	SEPT8	ACTR10	0.745
TACC1	CDK2	FDFT1	IGFBP7	LANCL2	ACTR10	0.745
TACC1	CDK2	SYNJ2BP	IGFBP7	SEPT8	TRIM47	0.745
TACC1	AQP1	FDFT1	SEPT8	RBM17	LANCL2	0.745
TACC1	AQP1	IGFBP7	CNPY4	SEPT8	RBM17	0.745
TACC1	AQP1	NUP188	CNPY4	SEPT8	RBM17	0.745
TACC1	AQP1	NUP188	CNPY4	SEPT8	LANCL2	0.745
CDK2	AQP1	FDFT1	SEPT8	VPS25	LANCL2	0.745
CDK2	AQP1	SYNJ2BP	SEPT8	RBM17	TRIM47	0.745
CDK2	AQP1	SYNJ2BP	SEPT8	RBM17	VPS25	0.745
CDK2	AQP1	SYNJ2BP	SEPT8	LANCL2	RCC2	0.745
CDK2	FDFT1	SYNJ2BP	IGFBP7	LANCL2	ACTR10	0.745
CDK2	IGFBP7	SEPT8	RBM17	LANCL2	RCC2	0.745
AQP1	FDFT1	SYNJ2BP	SEPT8	TRIM47	LANCL2	0.745
AQP1	FDFT1	SEPT8	LANCL2	ACTR10	RCC2	0.745
AQP1	SYNJ2BP	IGFBP7	SEPT8	RBM17	TRIM47	0.745
AQP1	IGFBP7	NUP188	SEPT8	LANCL2	RCC2	0.745
AQP1	NUP188	CNPY4	SEPT8	RBM17	RCC2	0.745
NUP188	CNPY4	SEPT8	VPS25	LANCL2	RCC2	0.745
SORBS3	TACC1	CDK2	FDFT1	CNPY4	RBM17	0.7425
SORBS3	TACC1	AQP1	SYNJ2BP	SEPT8	ACTR10	0.7425
SORBS3	TACC1	FDFT1	IGFBP7	CNPY4	SEPT8	0.7425
SORBS3	AQP1	FDFT1	CNPY4	SEPT8	LANCL2	0.7425
TACC1	CDK2	AQP1	RBM17	TRIM47	VPS25	0.7425
TACC1	CDK2	FDFT1	IGFBP7	RBM17	LANCL2	0.7425
TACC1	CDK2	IGFBP7	SEPT8	TRIM47	LANCL2	0.7425
TACC1	AQP1	FDFT1	SYNJ2BP	SEPT8	TRIM47	0.7425
TACC1	AQP1	SYNJ2BP	SEPT8	RBM17	LANCL2	0.7425
TACC1	AQP1	SYNJ2BP	SEPT8	RBM17	ACTR10	0.7425
TACC1	AQP1	SYNJ2BP	SEPT8	LANCL2	ACTR10	0.7425
TACC1	AQP1	SYNJ2BP	SEPT8	LANCL2	RCC2	0.7425
TACC1	AQP1	IGFBP7	SEPT8	LANCL2	RCC2	0.7425
TACC1	AQP1	CNPY4	SEPT8	RBM17	LANCL2	0.7425
TACC1	AQP1	CNPY4	TRIM47	VPS25	RCC2	0.7425
TACC1	AQP1	RBM17	TRIM47	VPS25	RCC2	0.7425
TACC1	IGFBP7	CNPY4	SEPT8	RBM17	LANCL2	0.7425
CDK2	AQP1	FDFT1	NUP188	SEPT8	ACTR10	0.7425
CDK2	AQP1	FDFT1	CNPY4	SEPT8	RBM17	0.7425
CDK2	AQP1	CNPY4	SEPT8	LANCL2	ACTR10	0.7425
CDK2	AQP1	SEPT8	RBM17	TRIM47	ACTR10	0.7425
CDK2	AQP1	RBM17	TRIM47	VPS25	LANCL2	0.7425
CDK2	AQP1	RBM17	TRIM47	VPS25	ACTR10	0.7425
CDK2	IGFBP7	CNPY4	TRIM47	LANCL2	RCC2	0.7425
AQP1	FDFT1	SYNJ2BP	SEPT8	VPS25	LANCL2	0.7425
AQP1	FDFT1	SEPT8	VPS25	LANCL2	ACTR10	0.7425
AQP1	IGFBP7	SEPT8	RBM17	VPS25	ACTR10	0.7425
AQP1	SEPT8	TRIM47	VPS25	LANCL2	RCC2	0.7425
AQP1	RBM17	TRIM47	VPS25	ACTR10	RCC2	0.7425
IGFBP7	CNPY4	SEPT8	RBM17	LANCL2	RCC2	0.7425
IGFBP7	SEPT8	TRIM47	LANCL2	ACTR10	RCC2	0.7425
SORBS3	TACC1	CDK2	AQP1	FDFT1	CNPY4	0.74
SORBS3	TACC1	CDK2	AQP1	FDFT1	SEPT8	0.74
SORBS3	TACC1	CDK2	AQP1	FDFT1	RBM17	0.74
SORBS3	TACC1	CDK2	IGFBP7	SEPT8	LANCL2	0.74
SORBS3	TACC1	FDFT1	IGFBP7	RBM17	TRIM47	0.74
SORBS3	TACC1	IGFBP7	CNPY4	SEPT8	RBM17	0.74
SORBS3	TACC1	CNPY4	SEPT8	RBM17	TRIM47	0.74
SORBS3	TACC1	CNPY4	SEPT8	LANCL2	RCC2	0.74
SORBS3	CDK2	FDFT1	IGFBP7	CNPY4	TRIM47	0.74
SORBS3	CDK2	FDFT1	IGFBP7	LANCL2	ACTR10	0.74
SORBS3	CDK2	FDFT1	TRIM47	ACTR10	RCC2	0.74
SORBS3	FDFT1	SYNJ2BP	SEPT8	RBM17	LANCL2	0.74
SORBS3	FDFT1	IGFBP7	RBM17	TRIM47	LANCL2	0.74
SORBS3	CNPY4	SEPT8	RBM17	TRIM47	ACTR10	0.74
SORBS3	CNPY4	SEPT8	TRIM47	LANCL2	RCC2	0.74
TACC1	CDK2	AQP1	SYNJ2BP	IGFBP7	SEPT8	0.74
TACC1	CDK2	AQP1	SYNJ2BP	IGFBP7	ACTR10	0.74
TACC1	CDK2	AQP1	IGFBP7	TRIM47	LANCL2	0.74
TACC1	CDK2	AQP1	IGFBP7	LANCL2	ACTR10	0.74
TACC1	CDK2	SYNJ2BP	IGFBP7	LANCL2	ACTR10	0.74
TACC1	AQP1	FDFT1	SEPT8	TRIM47	ACTR10	0.74
TACC1	AQP1	IGFBP7	SEPT8	RBM17	VPS25	0.74
TACC1	AQP1	RBM17	VPS25	LANCL2	ACTR10	0.74
CDK2	AQP1	FDFT1	IGFBP7	SEPT8	LANCL2	0.74
CDK2	AQP1	FDFT1	SEPT8	RBM17	ACTR10	0.74
CDK2	AQP1	SYNJ2BP	SEPT8	RBM17	RCC2	0.74
CDK2	AQP1	SEPT8	RBM17	LANCL2	RCC2	0.74
CDK2	SYNJ2BP	IGFBP7	SEPT8	LANCL2	ACTR10	0.74
AQP1	FDFT1	IGFBP7	SEPT8	TRIM47	LANCL2	0.74
AQP1	SYNJ2BP	CNPY4	RBM17	TRIM47	VPS25	0.74
AQP1	SYNJ2BP	RBM17	TRIM47	VPS25	ACTR10	0.74
AQP1	IGFBP7	RBM17	TRIM47	VPS25	ACTR10	0.74
AQP1	SEPT8	RBM17	TRIM47	ACTR10	RCC2	0.74
FDFT1	NUP188	CNPY4	SEPT8	RBM17	LANCL2	0.74
SYNJ2BP	CNPY4	SEPT8	RBM17	TRIM47	LANCL2	0.74
SORBS3	TACC1	AQP1	SEPT8	LANCL2	ACTR10	0.7375
SORBS3	TACC1	FDFT1	SYNJ2BP	IGFBP7	RBM17	0.7375
SORBS3	CDK2	AQP1	SEPT8	TRIM47	ACTR10	0.7375
SORBS3	CDK2	FDFT1	TRIM47	LANCL2	RCC2	0.7375
SORBS3	AQP1	SEPT8	RBM17	TRIM47	VPS25	0.7375
SORBS3	SYNJ2BP	CNPY4	RBM17	TRIM47	ACTR10	0.7375
SORBS3	IGFBP7	NUP188	CNPY4	SEPT8	RBM17	0.7375
TACC1	CDK2	AQP1	SYNJ2BP	SEPT8	RBM17	0.7375
TACC1	CDK2	AQP1	TRIM47	VPS25	LANCL2	0.7375
TACC1	CDK2	SYNJ2BP	IGFBP7	TRIM47	LANCL2	0.7375
TACC1	AQP1	FDFT1	SYNJ2BP	NUP188	SEPT8	0.7375
TACC1	AQP1	SYNJ2BP	IGFBP7	SEPT8	RBM17	0.7375
TACC1	AQP1	SEPT8	RBM17	VPS25	LANCL2	0.7375
TACC1	IGFBP7	SEPT8	RBM17	TRIM47	VPS25	0.7375
CDK2	AQP1	FDFT1	SEPT8	TRIM47	RCC2	0.7375
CDK2	AQP1	FDFT1	RBM17	TRIM47	ACTR10	0.7375
CDK2	AQP1	SYNJ2BP	TRIM47	LANCL2	RCC2	0.7375
CDK2	AQP1	IGFBP7	SEPT8	TRIM47	RCC2	0.7375
CDK2	FDFT1	IGFBP7	TRIM47	VPS25	LANCL2	0.7375
CDK2	SYNJ2BP	IGFBP7	SEPT8	ACTR10	RCC2	0.7375
CDK2	CNPY4	SEPT8	TRIM47	LANCL2	RCC2	0.7375
AQP1	FDFT1	SYNJ2BP	SEPT8	RBM17	LANCL2	0.7375
AQP1	FDFT1	SEPT8	TRIM47	LANCL2	RCC2	0.7375
AQP1	SYNJ2BP	IGFBP7	SEPT8	LANCL2	RCC2	0.7375
AQP1	SYNJ2BP	SEPT8	RBM17	VPS25	LANCL2	0.7375
AQP1	IGFBP7	CNPY4	RBM17	TRIM47	VPS25	0.7375
AQP1	NUP188	SEPT8	RBM17	TRIM47	VPS25	0.7375
FDFT1	IGFBP7	SEPT8	TRIM47	LANCL2	ACTR10	0.7375
IGFBP7	SEPT8	RBM17	TRIM47	VPS25	RCC2	0.7375
SORBS3	TACC1	CDK2	FDFT1	IGFBP7	ACTR10	0.735
SORBS3	TACC1	CDK2	FDFT1	CNPY4	SEPT8	0.735
SORBS3	TACC1	CDK2	FDFT1	SEPT8	RBM17	0.735
SORBS3	TACC1	AQP1	FDFT1	SYNJ2BP	ACTR10	0.735
SORBS3	TACC1	AQP1	FDFT1	NUP188	ACTR10	0.735
SORBS3	TACC1	AQP1	FDFT1	RBM17	ACTR10	0.735
SORBS3	TACC1	AQP1	SEPT8	RBM17	ACTR10	0.735
SORBS3	TACC1	FDFT1	NUP188	RBM17	TRIM47	0.735
SORBS3	TACC1	FDFT1	SEPT8	RBM17	LANCL2	0.735
SORBS3	TACC1	CNPY4	RBM17	TRIM47	LANCL2	0.735
SORBS3	CDK2	AQP1	CNPY4	SEPT8	RCC2	0.735
SORBS3	CDK2	FDFT1	IGFBP7	RBM17	ACTR10	0.735
SORBS3	CDK2	FDFT1	IGFBP7	TRIM47	VPS25	0.735
SORBS3	CDK2	FDFT1	IGFBP7	TRIM47	LANCL2	0.735
SORBS3	AQP1	FDFT1	SYNJ2BP	LANCL2	ACTR10	0.735
SORBS3	FDFT1	RBM17	TRIM47	VPS25	LANCL2	0.735
SORBS3	CNPY4	RBM17	TRIM47	VPS25	ACTR10	0.735
TACC1	CDK2	AQP1	SYNJ2BP	TRIM47	LANCL2	0.735
TACC1	CDK2	AQP1	SEPT8	LANCL2	RCC2	0.735
TACC1	CDK2	AQP1	VPS25	LANCL2	ACTR10	0.735
TACC1	AQP1	FDFT1	NUP188	SEPT8	ACTR10	0.735
TACC1	AQP1	SYNJ2BP	SEPT8	VPS25	ACTR10	0.735
TACC1	AQP1	IGFBP7	SEPT8	TRIM47	ACTR10	0.735
TACC1	AQP1	NUP188	SEPT8	ACTR10	RCC2	0.735
TACC1	AQP1	SEPT8	TRIM47	ACTR10	RCC2	0.735
TACC1	FDFT1	SYNJ2BP	IGFBP7	SEPT8	ACTR10	0.735
TACC1	IGFBP7	SEPT8	RBM17	LANCL2	RCC2	0.735
TACC1	CNPY4	SEPT8	RBM17	TRIM47	VPS25	0.735
CDK2	AQP1	SYNJ2BP	SEPT8	VPS25	RCC2	0.735
CDK2	FDFT1	IGFBP7	NUP188	RBM17	LANCL2	0.735
CDK2	FDFT1	IGFBP7	SEPT8	TRIM47	LANCL2	0.735
CDK2	IGFBP7	SEPT8	RBM17	LANCL2	ACTR10	0.735
CDK2	NUP188	CNPY4	SEPT8	LANCL2	RCC2	0.735
AQP1	FDFT1	SYNJ2BP	SEPT8	TRIM47	VPS25	0.735
AQP1	SYNJ2BP	IGFBP7	CNPY4	TRIM47	RCC2	0.735
AQP1	SYNJ2BP	CNPY4	TRIM47	VPS25	RCC2	0.735
AQP1	CNPY4	TRIM47	VPS25	LANCL2	RCC2	0.735
AQP1	SEPT8	RBM17	VPS25	LANCL2	ACTR10	0.735
FDFT1	SYNJ2BP	IGFBP7	SEPT8	TRIM47	LANCL2	0.735
SORBS3	TACC1	FDFT1	SYNJ2BP	NUP188	RBM17	0.7325
SORBS3	TACC1	FDFT1	SYNJ2BP	RBM17	ACTR10	0.7325
SORBS3	TACC1	FDFT1	SEPT8	RBM17	ACTR10	0.7325
SORBS3	TACC1	NUP188	CNPY4	SEPT8	RBM17	0.7325
SORBS3	CDK2	FDFT1	SYNJ2BP	TRIM47	RCC2	0.7325
SORBS3	CDK2	FDFT1	CNPY4	RBM17	TRIM47	0.7325
SORBS3	CDK2	FDFT1	RBM17	TRIM47	LANCL2	0.7325
SORBS3	CDK2	CNPY4	SEPT8	VPS25	RCC2	0.7325
SORBS3	FDFT1	SYNJ2BP	RBM17	TRIM47	LANCL2	0.7325
SORBS3	FDFT1	NUP188	CNPY4	RBM17	ACTR10	0.7325
SORBS3	CNPY4	SEPT8	RBM17	TRIM47	VPS25	0.7325
TACC1	CDK2	AQP1	FDFT1	TRIM47	LANCL2	0.7325
TACC1	CDK2	AQP1	SYNJ2BP	IGFBP7	TRIM47	0.7325
TACC1	CDK2	AQP1	SEPT8	VPS25	ACTR10	0.7325
TACC1	CDK2	IGFBP7	NUP188	SEPT8	LANCL2	0.7325
TACC1	AQP1	CNPY4	SEPT8	LANCL2	ACTR10	0.7325
TACC1	FDFT1	IGFBP7	SEPT8	RBM17	VPS25	0.7325
TACC1	FDFT1	IGFBP7	SEPT8	LANCL2	ACTR10	0.7325
TACC1	CNPY4	SEPT8	RBM17	TRIM47	LANCL2	0.7325
TACC1	CNPY4	SEPT8	RBM17	LANCL2	ACTR10	0.7325
CDK2	AQP1	FDFT1	CNPY4	SEPT8	ACTR10	0.7325
CDK2	AQP1	SYNJ2BP	CNPY4	SEPT8	RCC2	0.7325
CDK2	AQP1	CNPY4	RBM17	TRIM47	RCC2	0.7325
CDK2	AQP1	SEPT8	RBM17	VPS25	RCC2	0.7325
CDK2	AQP1	SEPT8	TRIM47	VPS25	RCC2	0.7325
CDK2	AQP1	SEPT8	TRIM47	ACTR10	RCC2	0.7325
CDK2	FDFT1	SYNJ2BP	IGFBP7	SEPT8	RCC2	0.7325
AQP1	FDFT1	SEPT8	RBM17	TRIM47	VPS25	0.7325
AQP1	SYNJ2BP	CNPY4	TRIM47	ACTR10	RCC2	0.7325
AQP1	SYNJ2BP	SEPT8	LANCL2	ACTR10	RCC2	0.7325
SORBS3	TACC1	AQP1	FDFT1	CNPY4	SEPT8	0.73
SORBS3	TACC1	AQP1	FDFT1	TRIM47	RCC2	0.73
SORBS3	TACC1	FDFT1	NUP188	RBM17	VPS25	0.73
SORBS3	TACC1	FDFT1	RBM17	TRIM47	LANCL2	0.73
SORBS3	TACC1	FDFT1	RBM17	VPS25	ACTR10	0.73
SORBS3	CDK2	AQP1	CNPY4	SEPT8	RBM17	0.73
SORBS3	CDK2	AQP1	SEPT8	RBM17	VPS25	0.73
SORBS3	CDK2	CNPY4	RBM17	TRIM47	LANCL2	0.73
SORBS3	AQP1	FDFT1	SEPT8	TRIM47	VPS25	0.73
SORBS3	AQP1	SEPT8	RBM17	TRIM47	ACTR10	0.73
TACC1	CDK2	SYNJ2BP	IGFBP7	NUP188	VPS25	0.73
TACC1	CDK2	IGFBP7	SEPT8	RBM17	LANCL2	0.73
TACC1	CDK2	SEPT8	RBM17	TRIM47	VPS25	0.73
TACC1	AQP1	FDFT1	CNPY4	RBM17	ACTR10	0.73
TACC1	AQP1	SYNJ2BP	CNPY4	VPS25	RCC2	0.73
TACC1	FDFT1	IGFBP7	NUP188	RBM17	ACTR10	0.73
TACC1	FDFT1	NUP188	CNPY4	RBM17	ACTR10	0.73
TACC1	SYNJ2BP	CNPY4	SEPT8	LANCL2	ACTR10	0.73
TACC1	IGFBP7	SEPT8	RBM17	TRIM47	ACTR10	0.73
TACC1	SEPT8	RBM17	VPS25	LANCL2	RCC2	0.73
CDK2	AQP1	FDFT1	SYNJ2BP	VPS25	LANCL2	0.73
CDK2	AQP1	FDFT1	TRIM47	LANCL2	ACTR10	0.73
CDK2	AQP1	CNPY4	SEPT8	TRIM47	VPS25	0.73
CDK2	AQP1	SEPT8	RBM17	LANCL2	ACTR10	0.73
CDK2	AQP1	SEPT8	TRIM47	LANCL2	RCC2	0.73
CDK2	AQP1	TRIM47	VPS25	LANCL2	RCC2	0.73
CDK2	FDFT1	IGFBP7	CNPY4	SEPT8	LANCL2	0.73
CDK2	SYNJ2BP	IGFBP7	TRIM47	LANCL2	RCC2	0.73
CDK2	IGFBP7	CNPY4	SEPT8	LANCL2	ACTR10	0.73
AQP1	FDFT1	NUP188	CNPY4	SEPT8	TRIM47	0.73
AQP1	FDFT1	RBM17	TRIM47	VPS25	RCC2	0.73
AQP1	SYNJ2BP	CNPY4	SEPT8	RBM17	TRIM47	0.73
AQP1	IGFBP7	NUP188	SEPT8	ACTR10	RCC2	0.73
AQP1	CNPY4	SEPT8	RBM17	TRIM47	ACTR10	0.73
AQP1	CNPY4	RBM17	TRIM47	VPS25	ACTR10	0.73
AQP1	SEPT8	RBM17	VPS25	ACTR10	RCC2	0.73
SORBS3	TACC1	CDK2	FDFT1	RBM17	TRIM47	0.7275
SORBS3	TACC1	AQP1	SYNJ2BP	SEPT8	RBM17	0.7275
SORBS3	TACC1	FDFT1	SYNJ2BP	RBM17	TRIM47	0.7275
SORBS3	TACC1	FDFT1	IGFBP7	NUP188	RBM17	0.7275
SORBS3	TACC1	FDFT1	RBM17	TRIM47	ACTR10	0.7275
SORBS3	TACC1	NUP188	CNPY4	RBM17	LANCL2	0.7275
SORBS3	CDK2	AQP1	FDFT1	RBM17	TRIM47	0.7275
SORBS3	CDK2	FDFT1	SYNJ2BP	RBM17	TRIM47	0.7275
SORBS3	AQP1	FDFT1	CNPY4	SEPT8	TRIM47	0.7275
SORBS3	AQP1	NUP188	CNPY4	SEPT8	LANCL2	0.7275
SORBS3	SYNJ2BP	CNPY4	SEPT8	RBM17	LANCL2	0.7275
SORBS3	NUP188	CNPY4	SEPT8	LANCL2	RCC2	0.7275
TACC1	CDK2	AQP1	FDFT1	TRIM47	VPS25	0.7275
TACC1	CDK2	AQP1	RBM17	VPS25	ACTR10	0.7275
TACC1	AQP1	SYNJ2BP	CNPY4	SEPT8	RBM17	0.7275
TACC1	AQP1	IGFBP7	RBM17	VPS25	ACTR10	0.7275
TACC1	AQP1	NUP188	CNPY4	TRIM47	RCC2	0.7275
TACC1	AQP1	NUP188	SEPT8	TRIM47	ACTR10	0.7275
TACC1	AQP1	NUP188	SEPT8	LANCL2	ACTR10	0.7275
TACC1	AQP1	SEPT8	RBM17	VPS25	RCC2	0.7275
TACC1	IGFBP7	CNPY4	SEPT8	RBM17	ACTR10	0.7275
CDK2	AQP1	FDFT1	SYNJ2BP	SEPT8	RCC2	0.7275
CDK2	AQP1	FDFT1	SEPT8	RBM17	VPS25	0.7275
CDK2	AQP1	FDFT1	SEPT8	TRIM47	LANCL2	0.7275
CDK2	AQP1	FDFT1	RBM17	TRIM47	LANCL2	0.7275
CDK2	AQP1	SYNJ2BP	CNPY4	SEPT8	LANCL2	0.7275
CDK2	AQP1	CNPY4	SEPT8	TRIM47	LANCL2	0.7275
CDK2	FDFT1	SYNJ2BP	IGFBP7	SEPT8	TRIM47	0.7275
CDK2	FDFT1	CNPY4	SEPT8	LANCL2	ACTR10	0.7275
CDK2	FDFT1	RBM17	TRIM47	LANCL2	RCC2	0.7275
AQP1	FDFT1	IGFBP7	SEPT8	LANCL2	ACTR10	0.7275
AQP1	FDFT1	NUP188	SEPT8	TRIM47	LANCL2	0.7275
AQP1	FDFT1	CNPY4	SEPT8	RBM17	LANCL2	0.7275
AQP1	FDFT1	RBM17	TRIM47	VPS25	ACTR10	0.7275
AQP1	SYNJ2BP	IGFBP7	RBM17	TRIM47	VPS25	0.7275
AQP1	SYNJ2BP	SEPT8	TRIM47	VPS25	RCC2	0.7275
AQP1	IGFBP7	SEPT8	RBM17	LANCL2	RCC2	0.7275
AQP1	NUP188	SEPT8	RBM17	TRIM47	ACTR10	0.7275
AQP1	CNPY4	SEPT8	RBM17	VPS25	ACTR10	0.7275
AQP1	CNPY4	SEPT8	TRIM47	VPS25	LANCL2	0.7275
AQP1	CNPY4	TRIM47	VPS25	ACTR10	RCC2	0.7275
AQP1	SEPT8	RBM17	VPS25	LANCL2	RCC2	0.7275
FDFT1	NUP188	CNPY4	SEPT8	LANCL2	RCC2	0.7275
NUP188	CNPY4	SEPT8	RBM17	LANCL2	RCC2	0.7275
SORBS3	TACC1	AQP1	FDFT1	VPS25	RCC2	0.725
SORBS3	CDK2	AQP1	FDFT1	CNPY4	SEPT8	0.725
SORBS3	CDK2	AQP1	FDFT1	CNPY4	LANCL2	0.725
SORBS3	CDK2	AQP1	FDFT1	SEPT8	VPS25	0.725
SORBS3	CDK2	AQP1	FDFT1	ACTR10	RCC2	0.725
SORBS3	CDK2	SYNJ2BP	IGFBP7	SEPT8	TRIM47	0.725
SORBS3	CDK2	IGFBP7	CNPY4	SEPT8	RCC2	0.725
SORBS3	AQP1	FDFT1	RBM17	TRIM47	LANCL2	0.725
SORBS3	FDFT1	NUP188	CNPY4	RBM17	TRIM47	0.725
SORBS3	FDFT1	SEPT8	RBM17	TRIM47	VPS25	0.725
TACC1	CDK2	AQP1	SYNJ2BP	IGFBP7	CNPY4	0.725
TACC1	CDK2	AQP1	SEPT8	TRIM47	VPS25	0.725
TACC1	CDK2	SYNJ2BP	SEPT8	TRIM47	VPS25	0.725
TACC1	CDK2	CNPY4	SEPT8	TRIM47	LANCL2	0.725
TACC1	AQP1	CNPY4	SEPT8	LANCL2	RCC2	0.725
TACC1	AQP1	CNPY4	RBM17	TRIM47	VPS25	0.725
TACC1	AQP1	SEPT8	RBM17	ACTR10	RCC2	0.725
TACC1	FDFT1	SYNJ2BP	IGFBP7	SEPT8	RBM17	0.725
TACC1	SYNJ2BP	IGFBP7	SEPT8	RBM17	LANCL2	0.725
TACC1	IGFBP7	SEPT8	TRIM47	LANCL2	ACTR10	0.725
TACC1	CNPY4	SEPT8	RBM17	LANCL2	RCC2	0.725
CDK2	AQP1	FDFT1	SYNJ2BP	LANCL2	ACTR10	0.725
CDK2	AQP1	SYNJ2BP	SEPT8	VPS25	LANCL2	0.725
CDK2	AQP1	IGFBP7	SEPT8	RBM17	TRIM47	0.725
CDK2	AQP1	CNPY4	TRIM47	LANCL2	RCC2	0.725
CDK2	FDFT1	SYNJ2BP	IGFBP7	SEPT8	LANCL2	0.725
CDK2	FDFT1	IGFBP7	NUP188	TRIM47	LANCL2	0.725
CDK2	CNPY4	SEPT8	LANCL2	ACTR10	RCC2	0.725
AQP1	FDFT1	SYNJ2BP	IGFBP7	SEPT8	LANCL2	0.725
AQP1	SYNJ2BP	TRIM47	VPS25	ACTR10	RCC2	0.725
AQP1	IGFBP7	SEPT8	RBM17	VPS25	RCC2	0.725
AQP1	NUP188	RBM17	TRIM47	VPS25	RCC2	0.725
SYNJ2BP	CNPY4	SEPT8	RBM17	LANCL2	RCC2	0.725
IGFBP7	NUP188	SEPT8	RBM17	LANCL2	RCC2	0.725
IGFBP7	CNPY4	RBM17	TRIM47	LANCL2	RCC2	0.725
IGFBP7	SEPT8	VPS25	LANCL2	ACTR10	RCC2	0.725
SORBS3	TACC1	CDK2	FDFT1	TRIM47	ACTR10	0.7225
SORBS3	TACC1	AQP1	FDFT1	SYNJ2BP	TRIM47	0.7225
SORBS3	TACC1	AQP1	FDFT1	TRIM47	ACTR10	0.7225
SORBS3	TACC1	FDFT1	IGFBP7	CNPY4	RBM17	0.7225
SORBS3	TACC1	FDFT1	IGFBP7	RBM17	ACTR10	0.7225
SORBS3	TACC1	FDFT1	NUP188	SEPT8	RBM17	0.7225
SORBS3	TACC1	FDFT1	CNPY4	RBM17	ACTR10	0.7225
SORBS3	TACC1	CNPY4	RBM17	TRIM47	ACTR10	0.7225
SORBS3	CDK2	AQP1	FDFT1	TRIM47	LANCL2	0.7225
SORBS3	CDK2	CNPY4	SEPT8	LANCL2	RCC2	0.7225
SORBS3	FDFT1	IGFBP7	SEPT8	RBM17	LANCL2	0.7225
SORBS3	FDFT1	IGFBP7	TRIM47	VPS25	RCC2	0.7225
SORBS3	IGFBP7	CNPY4	SEPT8	LANCL2	RCC2	0.7225
SORBS3	IGFBP7	SEPT8	RBM17	TRIM47	VPS25	0.7225
SORBS3	NUP188	CNPY4	SEPT8	RBM17	TRIM47	0.7225
SORBS3	CNPY4	SEPT8	RBM17	TRIM47	LANCL2	0.7225
TACC1	CDK2	AQP1	FDFT1	SYNJ2BP	SEPT8	0.7225
TACC1	CDK2	AQP1	FDFT1	LANCL2	ACTR10	0.7225
TACC1	CDK2	AQP1	SYNJ2BP	SEPT8	RCC2	0.7225
TACC1	CDK2	AQP1	NUP188	SEPT8	ACTR10	0.7225
TACC1	CDK2	AQP1	TRIM47	LANCL2	ACTR10	0.7225
TACC1	CDK2	FDFT1	IGFBP7	RBM17	ACTR10	0.7225
TACC1	CDK2	CNPY4	SEPT8	RBM17	LANCL2	0.7225
TACC1	CDK2	CNPY4	SEPT8	TRIM47	ACTR10	0.7225
TACC1	AQP1	FDFT1	NUP188	CNPY4	SEPT8	0.7225
TACC1	AQP1	FDFT1	SEPT8	RBM17	ACTR10	0.7225
TACC1	AQP1	SYNJ2BP	CNPY4	RBM17	VPS25	0.7225
TACC1	AQP1	SYNJ2BP	CNPY4	ACTR10	RCC2	0.7225
TACC1	AQP1	SYNJ2BP	SEPT8	RBM17	TRIM47	0.7225
TACC1	AQP1	SYNJ2BP	SEPT8	TRIM47	VPS25	0.7225
TACC1	AQP1	SYNJ2BP	VPS25	ACTR10	RCC2	0.7225
TACC1	AQP1	NUP188	SEPT8	VPS25	ACTR10	0.7225
TACC1	AQP1	NUP188	SEPT8	LANCL2	RCC2	0.7225
TACC1	AQP1	CNPY4	SEPT8	TRIM47	ACTR10	0.7225
TACC1	FDFT1	SEPT8	RBM17	VPS25	LANCL2	0.7225
TACC1	NUP188	CNPY4	SEPT8	RBM17	VPS25	0.7225
TACC1	CNPY4	SEPT8	RBM17	TRIM47	ACTR10	0.7225
TACC1	CNPY4	SEPT8	RBM17	VPS25	ACTR10	0.7225
TACC1	SEPT8	RBM17	TRIM47	VPS25	ACTR10	0.7225
CDK2	AQP1	FDFT1	SYNJ2BP	SEPT8	ACTR10	0.7225
CDK2	AQP1	FDFT1	TRIM47	VPS25	RCC2	0.7225
CDK2	AQP1	SYNJ2BP	IGFBP7	SEPT8	RCC2	0.7225
CDK2	AQP1	SYNJ2BP	RBM17	TRIM47	VPS25	0.7225
CDK2	AQP1	NUP188	CNPY4	SEPT8	RCC2	0.7225
CDK2	AQP1	CNPY4	SEPT8	RBM17	ACTR10	0.7225
CDK2	SYNJ2BP	IGFBP7	SEPT8	TRIM47	LANCL2	0.7225
CDK2	SYNJ2BP	IGFBP7	SEPT8	VPS25	RCC2	0.7225
CDK2	IGFBP7	SEPT8	TRIM47	LANCL2	ACTR10	0.7225
AQP1	FDFT1	SYNJ2BP	CNPY4	SEPT8	LANCL2	0.7225
AQP1	FDFT1	NUP188	SEPT8	TRIM47	ACTR10	0.7225
AQP1	FDFT1	NUP188	SEPT8	ACTR10	RCC2	0.7225
AQP1	FDFT1	NUP188	RBM17	TRIM47	VPS25	0.7225
AQP1	FDFT1	SEPT8	TRIM47	VPS25	ACTR10	0.7225
AQP1	FDFT1	SEPT8	TRIM47	ACTR10	RCC2	0.7225
AQP1	SYNJ2BP	CNPY4	SEPT8	RBM17	VPS25	0.7225
AQP1	SYNJ2BP	CNPY4	SEPT8	ACTR10	RCC2	0.7225
AQP1	SYNJ2BP	SEPT8	RBM17	VPS25	RCC2	0.7225
SORBS3	TACC1	CDK2	CNPY4	RBM17	LANCL2	0.72
SORBS3	TACC1	AQP1	FDFT1	CNPY4	RBM17	0.72
SORBS3	TACC1	AQP1	SYNJ2BP	SEPT8	LANCL2	0.72
SORBS3	TACC1	FDFT1	CNPY4	SEPT8	LANCL2	0.72
SORBS3	TACC1	SYNJ2BP	CNPY4	SEPT8	RBM17	0.72
SORBS3	TACC1	IGFBP7	SEPT8	LANCL2	ACTR10	0.72
SORBS3	CDK2	AQP1	NUP188	CNPY4	SEPT8	0.72
SORBS3	CDK2	AQP1	CNPY4	TRIM47	RCC2	0.72
SORBS3	CDK2	AQP1	SEPT8	VPS25	ACTR10	0.72
SORBS3	CDK2	AQP1	RBM17	TRIM47	VPS25	0.72
SORBS3	AQP1	FDFT1	SYNJ2BP	SEPT8	TRIM47	0.72
SORBS3	AQP1	NUP188	CNPY4	SEPT8	RBM17	0.72
SORBS3	AQP1	RBM17	TRIM47	ACTR10	RCC2	0.72
TACC1	CDK2	AQP1	NUP188	CNPY4	SEPT8	0.72
TACC1	CDK2	FDFT1	SYNJ2BP	IGFBP7	LANCL2	0.72
TACC1	CDK2	SYNJ2BP	IGFBP7	NUP188	LANCL2	0.72
TACC1	AQP1	FDFT1	SYNJ2BP	IGFBP7	SEPT8	0.72
TACC1	AQP1	FDFT1	SYNJ2BP	SEPT8	RBM17	0.72
TACC1	AQP1	FDFT1	IGFBP7	SEPT8	TRIM47	0.72
TACC1	AQP1	CNPY4	SEPT8	TRIM47	LANCL2	0.72
TACC1	FDFT1	IGFBP7	SEPT8	RBM17	ACTR10	0.72
TACC1	FDFT1	CNPY4	SEPT8	RBM17	VPS25	0.72
TACC1	SYNJ2BP	SEPT8	RBM17	VPS25	RCC2	0.72
TACC1	IGFBP7	CNPY4	SEPT8	RBM17	TRIM47	0.72
TACC1	IGFBP7	SEPT8	RBM17	VPS25	RCC2	0.72
TACC1	SEPT8	RBM17	VPS25	ACTR10	RCC2	0.72
CDK2	AQP1	FDFT1	SYNJ2BP	IGFBP7	SEPT8	0.72
CDK2	AQP1	FDFT1	IGFBP7	RBM17	TRIM47	0.72
CDK2	AQP1	FDFT1	SEPT8	TRIM47	VPS25	0.72
CDK2	AQP1	FDFT1	SEPT8	VPS25	ACTR10	0.72
CDK2	AQP1	CNPY4	SEPT8	TRIM47	RCC2	0.72
CDK2	FDFT1	IGFBP7	NUP188	LANCL2	ACTR10	0.72
CDK2	FDFT1	IGFBP7	SEPT8	RBM17	LANCL2	0.72
CDK2	SYNJ2BP	IGFBP7	SEPT8	TRIM47	VPS25	0.72
CDK2	SYNJ2BP	IGFBP7	SEPT8	TRIM47	ACTR10	0.72
CDK2	SYNJ2BP	CNPY4	SEPT8	TRIM47	RCC2	0.72
CDK2	IGFBP7	NUP188	SEPT8	LANCL2	RCC2	0.72
CDK2	NUP188	CNPY4	SEPT8	TRIM47	RCC2	0.72
AQP1	FDFT1	SYNJ2BP	SEPT8	LANCL2	RCC2	0.72
AQP1	SYNJ2BP	NUP188	CNPY4	LANCL2	RCC2	0.72
AQP1	IGFBP7	CNPY4	TRIM47	LANCL2	RCC2	0.72
AQP1	IGFBP7	SEPT8	RBM17	LANCL2	ACTR10	0.72
AQP1	IGFBP7	SEPT8	TRIM47	LANCL2	ACTR10	0.72
AQP1	CNPY4	SEPT8	RBM17	VPS25	RCC2	0.72
AQP1	CNPY4	SEPT8	RBM17	LANCL2	ACTR10	0.72
FDFT1	IGFBP7	CNPY4	SEPT8	RBM17	LANCL2	0.72
SORBS3	TACC1	CDK2	AQP1	SYNJ2BP	SEPT8	0.7175
SORBS3	TACC1	AQP1	FDFT1	SEPT8	ACTR10	0.7175
SORBS3	TACC1	AQP1	CNPY4	SEPT8	LANCL2	0.7175
SORBS3	TACC1	FDFT1	SYNJ2BP	RBM17	LANCL2	0.7175
SORBS3	TACC1	SYNJ2BP	CNPY4	SEPT8	LANCL2	0.7175
SORBS3	CDK2	AQP1	FDFT1	TRIM47	ACTR10	0.7175
SORBS3	CDK2	AQP1	CNPY4	SEPT8	VPS25	0.7175
SORBS3	CDK2	AQP1	CNPY4	SEPT8	LANCL2	0.7175
SORBS3	CDK2	AQP1	RBM17	TRIM47	ACTR10	0.7175
SORBS3	CDK2	FDFT1	SEPT8	RBM17	TRIM47	0.7175
SORBS3	CDK2	FDFT1	RBM17	TRIM47	VPS25	0.7175
SORBS3	CDK2	FDFT1	RBM17	TRIM47	RCC2	0.7175
SORBS3	CDK2	FDFT1	RBM17	ACTR10	RCC2	0.7175
SORBS3	CDK2	CNPY4	SEPT8	TRIM47	RCC2	0.7175
SORBS3	AQP1	FDFT1	NUP188	SEPT8	ACTR10	0.7175
SORBS3	AQP1	FDFT1	CNPY4	SEPT8	VPS25	0.7175
SORBS3	AQP1	FDFT1	TRIM47	VPS25	RCC2	0.7175
SORBS3	AQP1	CNPY4	SEPT8	RBM17	LANCL2	0.7175
SORBS3	AQP1	CNPY4	SEPT8	RBM17	RCC2	0.7175
SORBS3	AQP1	SEPT8	RBM17	VPS25	RCC2	0.7175
SORBS3	FDFT1	SYNJ2BP	IGFBP7	RBM17	TRIM47	0.7175
SORBS3	FDFT1	SYNJ2BP	IGFBP7	RBM17	LANCL2	0.7175
SORBS3	FDFT1	NUP188	CNPY4	RBM17	LANCL2	0.7175
SORBS3	FDFT1	CNPY4	RBM17	TRIM47	ACTR10	0.7175
SORBS3	CNPY4	SEPT8	RBM17	VPS25	RCC2	0.7175
TACC1	CDK2	AQP1	IGFBP7	NUP188	SEPT8	0.7175
TACC1	CDK2	AQP1	CNPY4	SEPT8	RBM17	0.7175
TACC1	CDK2	AQP1	SEPT8	RBM17	LANCL2	0.7175
TACC1	CDK2	FDFT1	NUP188	RBM17	ACTR10	0.7175
TACC1	CDK2	CNPY4	SEPT8	RBM17	TRIM47	0.7175
TACC1	AQP1	FDFT1	SYNJ2BP	IGFBP7	TRIM47	0.7175
TACC1	AQP1	FDFT1	IGFBP7	SEPT8	LANCL2	0.7175
TACC1	AQP1	FDFT1	TRIM47	VPS25	ACTR10	0.7175
TACC1	AQP1	SYNJ2BP	CNPY4	TRIM47	RCC2	0.7175
TACC1	AQP1	SYNJ2BP	SEPT8	TRIM47	LANCL2	0.7175
TACC1	AQP1	SYNJ2BP	SEPT8	TRIM47	ACTR10	0.7175
TACC1	AQP1	SYNJ2BP	SEPT8	VPS25	RCC2	0.7175
TACC1	AQP1	CNPY4	VPS25	ACTR10	RCC2	0.7175
TACC1	AQP1	SEPT8	VPS25	LANCL2	RCC2	0.7175
TACC1	AQP1	SEPT8	VPS25	ACTR10	RCC2	0.7175
TACC1	SYNJ2BP	IGFBP7	SEPT8	RBM17	RCC2	0.7175
TACC1	IGFBP7	CNPY4	SEPT8	RBM17	VPS25	0.7175
TACC1	IGFBP7	SEPT8	RBM17	ACTR10	RCC2	0.7175
TACC1	SEPT8	RBM17	TRIM47	VPS25	LANCL2	0.7175
TACC1	SEPT8	VPS25	LANCL2	ACTR10	RCC2	0.7175
CDK2	AQP1	FDFT1	CNPY4	RBM17	TRIM47	0.7175
CDK2	AQP1	FDFT1	RBM17	ACTR10	RCC2	0.7175
CDK2	AQP1	IGFBP7	SEPT8	RBM17	VPS25	0.7175
CDK2	AQP1	IGFBP7	SEPT8	RBM17	LANCL2	0.7175
CDK2	AQP1	NUP188	CNPY4	SEPT8	VPS25	0.7175
CDK2	SYNJ2BP	IGFBP7	CNPY4	SEPT8	RCC2	0.7175
CDK2	SYNJ2BP	IGFBP7	LANCL2	ACTR10	RCC2	0.7175
CDK2	IGFBP7	CNPY4	RBM17	TRIM47	LANCL2	0.7175
AQP1	FDFT1	SEPT8	RBM17	TRIM47	ACTR10	0.7175
AQP1	FDFT1	TRIM47	VPS25	ACTR10	RCC2	0.7175
AQP1	SYNJ2BP	IGFBP7	SEPT8	TRIM47	VPS25	0.7175
AQP1	SYNJ2BP	SEPT8	TRIM47	VPS25	LANCL2	0.7175
AQP1	IGFBP7	NUP188	SEPT8	TRIM47	RCC2	0.7175
AQP1	CNPY4	RBM17	TRIM47	VPS25	RCC2	0.7175
FDFT1	NUP188	CNPY4	RBM17	TRIM47	VPS25	0.7175
SYNJ2BP	IGFBP7	CNPY4	SEPT8	RBM17	RCC2	0.7175
SYNJ2BP	IGFBP7	SEPT8	RBM17	TRIM47	VPS25	0.7175
SYNJ2BP	IGFBP7	SEPT8	RBM17	VPS25	RCC2	0.7175
SORBS3	TACC1	CDK2	AQP1	FDFT1	IGFBP7	0.715
SORBS3	TACC1	CDK2	AQP1	FDFT1	NUP188	0.715
SORBS3	TACC1	CDK2	IGFBP7	TRIM47	LANCL2	0.715
SORBS3	TACC1	CDK2	CNPY4	SEPT8	TRIM47	0.715
SORBS3	TACC1	AQP1	FDFT1	SEPT8	VPS25	0.715
SORBS3	TACC1	AQP1	FDFT1	ACTR10	RCC2	0.715
SORBS3	TACC1	AQP1	TRIM47	VPS25	RCC2	0.715
SORBS3	TACC1	FDFT1	NUP188	CNPY4	ACTR10	0.715
SORBS3	TACC1	SEPT8	RBM17	VPS25	RCC2	0.715
SORBS3	CDK2	AQP1	FDFT1	SYNJ2BP	TRIM47	0.715
SORBS3	CDK2	AQP1	FDFT1	CNPY4	VPS25	0.715
SORBS3	CDK2	FDFT1	SYNJ2BP	IGFBP7	ACTR10	0.715
SORBS3	CDK2	CNPY4	RBM17	TRIM47	ACTR10	0.715
SORBS3	FDFT1	CNPY4	SEPT8	RBM17	LANCL2	0.715
SORBS3	FDFT1	CNPY4	RBM17	TRIM47	LANCL2	0.715
TACC1	CDK2	AQP1	SYNJ2BP	NUP188	ACTR10	0.715
TACC1	CDK2	AQP1	SYNJ2BP	CNPY4	LANCL2	0.715
TACC1	CDK2	AQP1	SYNJ2BP	RBM17	TRIM47	0.715
TACC1	CDK2	AQP1	SYNJ2BP	LANCL2	RCC2	0.715
TACC1	CDK2	AQP1	CNPY4	TRIM47	LANCL2	0.715
TACC1	CDK2	AQP1	CNPY4	LANCL2	ACTR10	0.715
TACC1	CDK2	IGFBP7	RBM17	LANCL2	ACTR10	0.715
TACC1	CDK2	CNPY4	SEPT8	LANCL2	RCC2	0.715
TACC1	AQP1	FDFT1	NUP188	RBM17	VPS25	0.715
TACC1	AQP1	FDFT1	CNPY4	TRIM47	VPS25	0.715
TACC1	AQP1	FDFT1	SEPT8	VPS25	LANCL2	0.715
TACC1	AQP1	SYNJ2BP	SEPT8	RBM17	RCC2	0.715
TACC1	AQP1	IGFBP7	SEPT8	ACTR10	RCC2	0.715
TACC1	AQP1	CNPY4	SEPT8	TRIM47	RCC2	0.715
TACC1	FDFT1	CNPY4	SEPT8	RBM17	TRIM47	0.715
TACC1	FDFT1	CNPY4	RBM17	TRIM47	VPS25	0.715
TACC1	SYNJ2BP	IGFBP7	SEPT8	RBM17	VPS25	0.715
TACC1	SYNJ2BP	CNPY4	SEPT8	RBM17	VPS25	0.715
TACC1	SEPT8	TRIM47	LANCL2	ACTR10	RCC2	0.715
CDK2	AQP1	FDFT1	SYNJ2BP	IGFBP7	TRIM47	0.715
CDK2	AQP1	FDFT1	SYNJ2BP	NUP188	SEPT8	0.715
CDK2	AQP1	FDFT1	RBM17	VPS25	ACTR10	0.715
CDK2	AQP1	IGFBP7	SEPT8	RBM17	ACTR10	0.715
CDK2	AQP1	NUP188	RBM17	VPS25	RCC2	0.715
CDK2	AQP1	CNPY4	SEPT8	RBM17	RCC2	0.715
CDK2	FDFT1	IGFBP7	CNPY4	TRIM47	LANCL2	0.715
CDK2	FDFT1	IGFBP7	TRIM47	VPS25	ACTR10	0.715
CDK2	SYNJ2BP	IGFBP7	SEPT8	LANCL2	RCC2	0.715
CDK2	IGFBP7	SEPT8	TRIM47	VPS25	ACTR10	0.715
AQP1	FDFT1	IGFBP7	SEPT8	TRIM47	ACTR10	0.715
AQP1	FDFT1	NUP188	SEPT8	TRIM47	VPS25	0.715
AQP1	FDFT1	NUP188	SEPT8	VPS25	ACTR10	0.715
AQP1	FDFT1	NUP188	SEPT8	LANCL2	ACTR10	0.715
AQP1	FDFT1	NUP188	SEPT8	LANCL2	RCC2	0.715
AQP1	FDFT1	RBM17	TRIM47	ACTR10	RCC2	0.715
AQP1	SYNJ2BP	IGFBP7	SEPT8	TRIM47	RCC2	0.715
AQP1	SYNJ2BP	IGFBP7	SEPT8	ACTR10	RCC2	0.715
AQP1	SYNJ2BP	CNPY4	SEPT8	TRIM47	RCC2	0.715
AQP1	SYNJ2BP	SEPT8	TRIM47	LANCL2	RCC2	0.715
AQP1	NUP188	CNPY4	SEPT8	RBM17	LANCL2	0.715
AQP1	NUP188	CNPY4	SEPT8	VPS25	RCC2	0.715
AQP1	NUP188	SEPT8	RBM17	VPS25	RCC2	0.715
AQP1	NUP188	SEPT8	TRIM47	VPS25	RCC2	0.715
AQP1	CNPY4	SEPT8	RBM17	VPS25	LANCL2	0.715
AQP1	SEPT8	RBM17	LANCL2	ACTR10	RCC2	0.715
FDFT1	SYNJ2BP	IGFBP7	SEPT8	LANCL2	ACTR10	0.715
IGFBP7	CNPY4	TRIM47	VPS25	LANCL2	RCC2	0.715
IGFBP7	SEPT8	RBM17	TRIM47	LANCL2	ACTR10	0.715
SORBS3	TACC1	CDK2	AQP1	LANCL2	ACTR10	0.7125
SORBS3	TACC1	CDK2	IGFBP7	SEPT8	ACTR10	0.7125
SORBS3	TACC1	AQP1	FDFT1	NUP188	RBM17	0.7125
SORBS3	TACC1	AQP1	FDFT1	NUP188	RCC2	0.7125
SORBS3	TACC1	AQP1	SEPT8	RBM17	VPS25	0.7125
SORBS3	TACC1	FDFT1	IGFBP7	LANCL2	ACTR10	0.7125
SORBS3	TACC1	FDFT1	NUP188	SEPT8	ACTR10	0.7125
SORBS3	TACC1	NUP188	SEPT8	LANCL2	ACTR10	0.7125
SORBS3	CDK2	AQP1	FDFT1	IGFBP7	TRIM47	0.7125
SORBS3	CDK2	FDFT1	VPS25	ACTR10	RCC2	0.7125
SORBS3	CDK2	CNPY4	SEPT8	RBM17	LANCL2	0.7125
SORBS3	AQP1	SYNJ2BP	SEPT8	RBM17	RCC2	0.7125
TACC1	CDK2	FDFT1	SYNJ2BP	IGFBP7	NUP188	0.7125
TACC1	CDK2	SEPT8	TRIM47	LANCL2	ACTR10	0.7125
TACC1	CDK2	SEPT8	LANCL2	ACTR10	RCC2	0.7125
TACC1	AQP1	FDFT1	CNPY4	RBM17	VPS25	0.7125
TACC1	AQP1	SYNJ2BP	IGFBP7	SEPT8	ACTR10	0.7125
TACC1	AQP1	SEPT8	TRIM47	LANCL2	RCC2	0.7125
TACC1	FDFT1	SYNJ2BP	IGFBP7	RBM17	TRIM47	0.7125
TACC1	FDFT1	SYNJ2BP	RBM17	TRIM47	VPS25	0.7125
TACC1	FDFT1	IGFBP7	SEPT8	LANCL2	RCC2	0.7125
TACC1	FDFT1	IGFBP7	RBM17	TRIM47	VPS25	0.7125
TACC1	IGFBP7	SEPT8	VPS25	LANCL2	ACTR10	0.7125
TACC1	NUP188	CNPY4	SEPT8	RBM17	ACTR10	0.7125
TACC1	CNPY4	SEPT8	RBM17	TRIM47	RCC2	0.7125
TACC1	CNPY4	SEPT8	RBM17	VPS25	RCC2	0.7125
CDK2	AQP1	FDFT1	SYNJ2BP	TRIM47	RCC2	0.7125
CDK2	AQP1	FDFT1	SEPT8	RBM17	TRIM47	0.7125
CDK2	AQP1	FDFT1	TRIM47	LANCL2	RCC2	0.7125
CDK2	AQP1	SYNJ2BP	RBM17	TRIM47	RCC2	0.7125
CDK2	AQP1	IGFBP7	LANCL2	ACTR10	RCC2	0.7125
CDK2	AQP1	NUP188	CNPY4	SEPT8	TRIM47	0.7125
CDK2	AQP1	CNPY4	TRIM47	VPS25	RCC2	0.7125
CDK2	AQP1	SEPT8	VPS25	ACTR10	RCC2	0.7125
CDK2	FDFT1	SYNJ2BP	IGFBP7	SEPT8	ACTR10	0.7125
CDK2	SYNJ2BP	IGFBP7	SEPT8	RBM17	LANCL2	0.7125
CDK2	IGFBP7	SEPT8	RBM17	TRIM47	VPS25	0.7125
CDK2	CNPY4	SEPT8	RBM17	LANCL2	RCC2	0.7125
CDK2	CNPY4	RBM17	TRIM47	LANCL2	RCC2	0.7125
AQP1	FDFT1	IGFBP7	RBM17	TRIM47	VPS25	0.7125
AQP1	FDFT1	NUP188	RBM17	VPS25	ACTR10	0.7125
AQP1	FDFT1	CNPY4	SEPT8	VPS25	LANCL2	0.7125
AQP1	FDFT1	SEPT8	RBM17	LANCL2	ACTR10	0.7125
AQP1	IGFBP7	CNPY4	VPS25	LANCL2	RCC2	0.7125
AQP1	IGFBP7	SEPT8	RBM17	ACTR10	RCC2	0.7125
AQP1	IGFBP7	SEPT8	VPS25	ACTR10	RCC2	0.7125
AQP1	IGFBP7	RBM17	VPS25	LANCL2	RCC2	0.7125
AQP1	IGFBP7	RBM17	VPS25	ACTR10	RCC2	0.7125
IGFBP7	NUP188	CNPY4	SEPT8	RBM17	RCC2	0.7125
IGFBP7	SEPT8	RBM17	TRIM47	LANCL2	RCC2	0.7125
CNPY4	SEPT8	RBM17	VPS25	LANCL2	RCC2	0.7125
SORBS3	TACC1	CDK2	AQP1	FDFT1	VPS25	0.71
SORBS3	TACC1	CDK2	FDFT1	IGFBP7	SEPT8	0.71
SORBS3	TACC1	CDK2	SYNJ2BP	IGFBP7	TRIM47	0.71
SORBS3	TACC1	CDK2	TRIM47	LANCL2	ACTR10	0.71
SORBS3	TACC1	AQP1	FDFT1	IGFBP7	ACTR10	0.71
SORBS3	TACC1	AQP1	CNPY4	SEPT8	TRIM47	0.71
SORBS3	TACC1	FDFT1	RBM17	LANCL2	ACTR10	0.71
SORBS3	CDK2	AQP1	FDFT1	TRIM47	VPS25	0.71
SORBS3	CDK2	FDFT1	IGFBP7	SEPT8	RBM17	0.71
SORBS3	CDK2	FDFT1	IGFBP7	RBM17	LANCL2	0.71
SORBS3	CDK2	SYNJ2BP	CNPY4	RBM17	TRIM47	0.71
SORBS3	CDK2	CNPY4	SEPT8	ACTR10	RCC2	0.71
SORBS3	AQP1	SEPT8	TRIM47	VPS25	RCC2	0.71
SORBS3	AQP1	RBM17	TRIM47	VPS25	RCC2	0.71
SORBS3	FDFT1	CNPY4	RBM17	TRIM47	RCC2	0.71
SORBS3	FDFT1	RBM17	TRIM47	LANCL2	RCC2	0.71
TACC1	CDK2	AQP1	RBM17	VPS25	LANCL2	0.71
TACC1	CDK2	IGFBP7	NUP188	VPS25	ACTR10	0.71
TACC1	CDK2	IGFBP7	SEPT8	RBM17	ACTR10	0.71
TACC1	CDK2	IGFBP7	SEPT8	VPS25	LANCL2	0.71
TACC1	AQP1	FDFT1	CNPY4	SEPT8	RBM17	0.71
TACC1	AQP1	IGFBP7	CNPY4	SEPT8	TRIM47	0.71
TACC1	AQP1	IGFBP7	TRIM47	ACTR10	RCC2	0.71
TACC1	AQP1	NUP188	CNPY4	ACTR10	RCC2	0.71
TACC1	AQP1	SEPT8	RBM17	LANCL2	RCC2	0.71
TACC1	AQP1	SEPT8	VPS25	LANCL2	ACTR10	0.71
TACC1	FDFT1	SYNJ2BP	NUP188	CNPY4	RBM17	0.71
TACC1	FDFT1	NUP188	SEPT8	RBM17	LANCL2	0.71
TACC1	FDFT1	SEPT8	RBM17	VPS25	ACTR10	0.71
TACC1	SYNJ2BP	IGFBP7	SEPT8	RBM17	TRIM47	0.71
TACC1	IGFBP7	NUP188	SEPT8	LANCL2	ACTR10	0.71
TACC1	CNPY4	SEPT8	RBM17	VPS25	LANCL2	0.71
TACC1	CNPY4	RBM17	TRIM47	VPS25	LANCL2	0.71
CDK2	AQP1	FDFT1	IGFBP7	LANCL2	ACTR10	0.71
CDK2	AQP1	FDFT1	NUP188	SEPT8	TRIM47	0.71
CDK2	AQP1	FDFT1	RBM17	VPS25	RCC2	0.71
CDK2	AQP1	IGFBP7	CNPY4	SEPT8	LANCL2	0.71
CDK2	AQP1	CNPY4	SEPT8	VPS25	RCC2	0.71
CDK2	AQP1	SEPT8	RBM17	TRIM47	LANCL2	0.71
CDK2	FDFT1	IGFBP7	SEPT8	LANCL2	RCC2	0.71
CDK2	FDFT1	SEPT8	LANCL2	ACTR10	RCC2	0.71
CDK2	SYNJ2BP	IGFBP7	SEPT8	TRIM47	RCC2	0.71
CDK2	SYNJ2BP	IGFBP7	SEPT8	VPS25	ACTR10	0.71
CDK2	IGFBP7	SEPT8	VPS25	LANCL2	ACTR10	0.71
CDK2	IGFBP7	RBM17	TRIM47	LANCL2	RCC2	0.71
CDK2	IGFBP7	TRIM47	LANCL2	ACTR10	RCC2	0.71
AQP1	FDFT1	SYNJ2BP	NUP188	SEPT8	RCC2	0.71
AQP1	FDFT1	SYNJ2BP	SEPT8	TRIM47	ACTR10	0.71
AQP1	FDFT1	NUP188	CNPY4	SEPT8	RBM17	0.71
AQP1	FDFT1	SEPT8	RBM17	VPS25	RCC2	0.71
AQP1	SYNJ2BP	CNPY4	SEPT8	RBM17	LANCL2	0.71
AQP1	SYNJ2BP	SEPT8	RBM17	TRIM47	LANCL2	0.71
AQP1	SYNJ2BP	SEPT8	RBM17	VPS25	ACTR10	0.71
AQP1	IGFBP7	RBM17	VPS25	LANCL2	ACTR10	0.71
AQP1	NUP188	CNPY4	SEPT8	TRIM47	LANCL2	0.71
AQP1	CNPY4	SEPT8	VPS25	ACTR10	RCC2	0.71
IGFBP7	CNPY4	SEPT8	TRIM47	LANCL2	RCC2	0.71
IGFBP7	RBM17	TRIM47	LANCL2	ACTR10	RCC2	0.71
SORBS3	TACC1	CDK2	AQP1	SYNJ2BP	ACTR10	0.7075
SORBS3	TACC1	CDK2	AQP1	IGFBP7	ACTR10	0.7075
SORBS3	TACC1	CDK2	CNPY4	SEPT8	RBM17	0.7075
SORBS3	TACC1	AQP1	IGFBP7	SEPT8	ACTR10	0.7075
SORBS3	TACC1	IGFBP7	CNPY4	SEPT8	LANCL2	0.7075
SORBS3	TACC1	NUP188	CNPY4	SEPT8	LANCL2	0.7075
SORBS3	CDK2	AQP1	FDFT1	SEPT8	ACTR10	0.7075
SORBS3	CDK2	AQP1	FDFT1	SEPT8	RCC2	0.7075
SORBS3	CDK2	AQP1	FDFT1	VPS25	ACTR10	0.7075
SORBS3	CDK2	AQP1	FDFT1	VPS25	RCC2	0.7075
SORBS3	CDK2	FDFT1	NUP188	ACTR10	RCC2	0.7075
SORBS3	CDK2	FDFT1	CNPY4	TRIM47	RCC2	0.7075
SORBS3	CDK2	SEPT8	TRIM47	VPS25	RCC2	0.7075
SORBS3	AQP1	FDFT1	SYNJ2BP	SEPT8	LANCL2	0.7075
SORBS3	AQP1	CNPY4	SEPT8	TRIM47	RCC2	0.7075
SORBS3	FDFT1	SYNJ2BP	RBM17	TRIM47	ACTR10	0.7075
SORBS3	IGFBP7	CNPY4	SEPT8	RBM17	ACTR10	0.7075
SORBS3	NUP188	CNPY4	SEPT8	RBM17	ACTR10	0.7075
TACC1	CDK2	AQP1	FDFT1	SEPT8	ACTR10	0.7075
TACC1	CDK2	AQP1	SYNJ2BP	VPS25	ACTR10	0.7075
TACC1	CDK2	AQP1	CNPY4	RBM17	TRIM47	0.7075
TACC1	CDK2	AQP1	SEPT8	RBM17	TRIM47	0.7075
TACC1	CDK2	AQP1	RBM17	LANCL2	ACTR10	0.7075
TACC1	CDK2	SYNJ2BP	TRIM47	LANCL2	ACTR10	0.7075
TACC1	CDK2	IGFBP7	TRIM47	VPS25	LANCL2	0.7075
TACC1	AQP1	FDFT1	NUP188	SEPT8	VPS25	0.7075
TACC1	AQP1	FDFT1	SEPT8	VPS25	ACTR10	0.7075
TACC1	AQP1	SYNJ2BP	CNPY4	SEPT8	TRIM47	0.7075
TACC1	AQP1	IGFBP7	SEPT8	RBM17	LANCL2	0.7075
TACC1	FDFT1	SYNJ2BP	IGFBP7	SEPT8	LANCL2	0.7075
TACC1	FDFT1	IGFBP7	NUP188	CNPY4	RBM17	0.7075
TACC1	IGFBP7	NUP188	SEPT8	RBM17	ACTR10	0.7075
CDK2	AQP1	FDFT1	CNPY4	TRIM47	LANCL2	0.7075
CDK2	AQP1	FDFT1	RBM17	LANCL2	ACTR10	0.7075
CDK2	AQP1	NUP188	SEPT8	ACTR10	RCC2	0.7075
CDK2	AQP1	CNPY4	RBM17	TRIM47	VPS25	0.7075
CDK2	AQP1	VPS25	LANCL2	ACTR10	RCC2	0.7075
CDK2	FDFT1	SYNJ2BP	IGFBP7	RBM17	TRIM47	0.7075
CDK2	FDFT1	SYNJ2BP	IGFBP7	VPS25	LANCL2	0.7075
CDK2	FDFT1	SYNJ2BP	IGFBP7	LANCL2	RCC2	0.7075
CDK2	FDFT1	SEPT8	RBM17	LANCL2	ACTR10	0.7075
CDK2	SYNJ2BP	IGFBP7	CNPY4	LANCL2	RCC2	0.7075
CDK2	SYNJ2BP	IGFBP7	SEPT8	RBM17	TRIM47	0.7075
CDK2	SYNJ2BP	IGFBP7	SEPT8	RBM17	RCC2	0.7075
CDK2	IGFBP7	CNPY4	SEPT8	RBM17	LANCL2	0.7075
CDK2	IGFBP7	SEPT8	RBM17	TRIM47	LANCL2	0.7075
CDK2	CNPY4	SEPT8	TRIM47	VPS25	RCC2	0.7075
CDK2	RBM17	TRIM47	VPS25	LANCL2	RCC2	0.7075
AQP1	FDFT1	SYNJ2BP	NUP188	SEPT8	TRIM47	0.7075
AQP1	SYNJ2BP	CNPY4	SEPT8	VPS25	RCC2	0.7075
AQP1	SYNJ2BP	SEPT8	RBM17	TRIM47	ACTR10	0.7075
AQP1	IGFBP7	CNPY4	SEPT8	RBM17	LANCL2	0.7075
AQP1	IGFBP7	RBM17	TRIM47	ACTR10	RCC2	0.7075
FDFT1	SYNJ2BP	IGFBP7	TRIM47	VPS25	LANCL2	0.7075
FDFT1	IGFBP7	NUP188	CNPY4	SEPT8	LANCL2	0.7075
IGFBP7	CNPY4	SEPT8	RBM17	TRIM47	VPS25	0.7075
IGFBP7	CNPY4	SEPT8	RBM17	VPS25	ACTR10	0.7075
IGFBP7	CNPY4	SEPT8	LANCL2	ACTR10	RCC2	0.7075
NUP188	CNPY4	SEPT8	TRIM47	LANCL2	RCC2	0.7075
SORBS3	TACC1	CDK2	SYNJ2BP	IGFBP7	SEPT8	0.705
SORBS3	TACC1	AQP1	FDFT1	RBM17	RCC2	0.705
SORBS3	TACC1	AQP1	RBM17	TRIM47	ACTR10	0.705
SORBS3	TACC1	FDFT1	CNPY4	SEPT8	TRIM47	0.705
SORBS3	TACC1	FDFT1	RBM17	ACTR10	RCC2	0.705
SORBS3	TACC1	CNPY4	SEPT8	TRIM47	ACTR10	0.705
SORBS3	CDK2	AQP1	FDFT1	IGFBP7	ACTR10	0.705
SORBS3	CDK2	AQP1	SEPT8	LANCL2	ACTR10	0.705
SORBS3	CDK2	AQP1	RBM17	TRIM47	RCC2	0.705
SORBS3	CDK2	FDFT1	CNPY4	SEPT8	RBM17	0.705
SORBS3	CDK2	FDFT1	CNPY4	TRIM47	LANCL2	0.705
SORBS3	AQP1	FDFT1	RBM17	TRIM47	RCC2	0.705
SORBS3	AQP1	SYNJ2BP	RBM17	TRIM47	RCC2	0.705
SORBS3	AQP1	CNPY4	SEPT8	RBM17	TRIM47	0.705
SORBS3	AQP1	CNPY4	SEPT8	RBM17	ACTR10	0.705
SORBS3	AQP1	CNPY4	RBM17	TRIM47	ACTR10	0.705
SORBS3	AQP1	SEPT8	TRIM47	ACTR10	RCC2	0.705
SORBS3	FDFT1	SYNJ2BP	IGFBP7	TRIM47	RCC2	0.705
SORBS3	FDFT1	IGFBP7	CNPY4	RBM17	TRIM47	0.705
SORBS3	FDFT1	IGFBP7	SEPT8	TRIM47	VPS25	0.705
SORBS3	FDFT1	IGFBP7	RBM17	TRIM47	RCC2	0.705
SORBS3	FDFT1	NUP188	RBM17	TRIM47	LANCL2	0.705
SORBS3	SYNJ2BP	IGFBP7	SEPT8	RBM17	RCC2	0.705
SORBS3	SYNJ2BP	NUP188	CNPY4	RBM17	TRIM47	0.705
SORBS3	IGFBP7	NUP188	CNPY4	RBM17	LANCL2	0.705
TACC1	CDK2	AQP1	FDFT1	NUP188	ACTR10	0.705
TACC1	CDK2	AQP1	FDFT1	RBM17	LANCL2	0.705
TACC1	CDK2	AQP1	IGFBP7	SEPT8	TRIM47	0.705
TACC1	CDK2	AQP1	CNPY4	SEPT8	TRIM47	0.705
TACC1	CDK2	AQP1	LANCL2	ACTR10	RCC2	0.705
TACC1	CDK2	FDFT1	IGFBP7	NUP188	ACTR10	0.705
TACC1	CDK2	FDFT1	IGFBP7	TRIM47	ACTR10	0.705
TACC1	CDK2	SYNJ2BP	CNPY4	SEPT8	TRIM47	0.705
TACC1	CDK2	SYNJ2BP	SEPT8	ACTR10	RCC2	0.705
TACC1	CDK2	IGFBP7	CNPY4	SEPT8	LANCL2	0.705
TACC1	CDK2	IGFBP7	TRIM47	LANCL2	ACTR10	0.705
TACC1	CDK2	RBM17	TRIM47	VPS25	ACTR10	0.705
TACC1	AQP1	SYNJ2BP	CNPY4	SEPT8	ACTR10	0.705
TACC1	AQP1	SYNJ2BP	CNPY4	TRIM47	VPS25	0.705
TACC1	AQP1	SYNJ2BP	SEPT8	ACTR10	RCC2	0.705
TACC1	AQP1	IGFBP7	CNPY4	SEPT8	LANCL2	0.705
TACC1	AQP1	IGFBP7	SEPT8	VPS25	ACTR10	0.705
TACC1	FDFT1	SYNJ2BP	NUP188	SEPT8	RBM17	0.705
TACC1	SYNJ2BP	IGFBP7	SEPT8	RBM17	ACTR10	0.705
TACC1	SYNJ2BP	IGFBP7	SEPT8	TRIM47	LANCL2	0.705
TACC1	SYNJ2BP	RBM17	TRIM47	VPS25	ACTR10	0.705
TACC1	IGFBP7	NUP188	CNPY4	SEPT8	RBM17	0.705
TACC1	IGFBP7	RBM17	TRIM47	LANCL2	ACTR10	0.705
TACC1	SEPT8	RBM17	VPS25	LANCL2	ACTR10	0.705
CDK2	AQP1	FDFT1	SYNJ2BP	CNPY4	SEPT8	0.705
CDK2	AQP1	FDFT1	SYNJ2BP	SEPT8	RBM17	0.705
CDK2	AQP1	FDFT1	IGFBP7	RBM17	LANCL2	0.705
CDK2	AQP1	FDFT1	CNPY4	RBM17	RCC2	0.705
CDK2	AQP1	FDFT1	SEPT8	ACTR10	RCC2	0.705
CDK2	AQP1	SYNJ2BP	IGFBP7	TRIM47	RCC2	0.705
CDK2	AQP1	SYNJ2BP	CNPY4	SEPT8	TRIM47	0.705
CDK2	AQP1	SYNJ2BP	SEPT8	TRIM47	RCC2	0.705
CDK2	AQP1	NUP188	RBM17	TRIM47	VPS25	0.705
CDK2	AQP1	CNPY4	SEPT8	TRIM47	ACTR10	0.705
CDK2	AQP1	SEPT8	RBM17	TRIM47	RCC2	0.705
CDK2	AQP1	RBM17	TRIM47	ACTR10	RCC2	0.705
CDK2	FDFT1	SYNJ2BP	IGFBP7	TRIM47	VPS25	0.705
CDK2	FDFT1	IGFBP7	NUP188	SEPT8	LANCL2	0.705
CDK2	FDFT1	IGFBP7	VPS25	LANCL2	ACTR10	0.705
CDK2	FDFT1	CNPY4	SEPT8	TRIM47	LANCL2	0.705
CDK2	FDFT1	SEPT8	TRIM47	LANCL2	ACTR10	0.705
CDK2	FDFT1	RBM17	TRIM47	VPS25	LANCL2	0.705
CDK2	SYNJ2BP	IGFBP7	NUP188	LANCL2	RCC2	0.705
AQP1	FDFT1	SYNJ2BP	RBM17	TRIM47	VPS25	0.705
AQP1	FDFT1	IGFBP7	CNPY4	SEPT8	LANCL2	0.705
AQP1	FDFT1	IGFBP7	SEPT8	TRIM47	VPS25	0.705
AQP1	FDFT1	NUP188	CNPY4	RBM17	RCC2	0.705
AQP1	FDFT1	SEPT8	RBM17	TRIM47	LANCL2	0.705
AQP1	FDFT1	RBM17	TRIM47	VPS25	LANCL2	0.705
AQP1	SYNJ2BP	IGFBP7	RBM17	VPS25	ACTR10	0.705
AQP1	SYNJ2BP	IGFBP7	TRIM47	VPS25	RCC2	0.705
AQP1	IGFBP7	NUP188	SEPT8	RBM17	RCC2	0.705
AQP1	IGFBP7	RBM17	TRIM47	VPS25	LANCL2	0.705
AQP1	NUP188	CNPY4	TRIM47	ACTR10	RCC2	0.705
AQP1	NUP188	SEPT8	RBM17	ACTR10	RCC2	0.705
AQP1	NUP188	RBM17	VPS25	ACTR10	RCC2	0.705
AQP1	SEPT8	RBM17	TRIM47	LANCL2	RCC2	0.705
FDFT1	IGFBP7	NUP188	SEPT8	LANCL2	ACTR10	0.705
IGFBP7	CNPY4	SEPT8	RBM17	TRIM47	LANCL2	0.705
CNPY4	SEPT8	RBM17	TRIM47	LANCL2	RCC2	0.705
SORBS3	TACC1	CDK2	AQP1	CNPY4	TRIM47	0.7025
SORBS3	TACC1	CDK2	AQP1	TRIM47	RCC2	0.7025
SORBS3	TACC1	CDK2	FDFT1	TRIM47	LANCL2	0.7025
SORBS3	TACC1	AQP1	CNPY4	SEPT8	RBM17	0.7025
SORBS3	TACC1	AQP1	CNPY4	TRIM47	RCC2	0.7025
SORBS3	TACC1	FDFT1	SYNJ2BP	TRIM47	ACTR10	0.7025
SORBS3	TACC1	FDFT1	CNPY4	RBM17	VPS25	0.7025
SORBS3	TACC1	SYNJ2BP	SEPT8	LANCL2	ACTR10	0.7025
SORBS3	TACC1	CNPY4	RBM17	LANCL2	ACTR10	0.7025
SORBS3	CDK2	AQP1	FDFT1	SEPT8	TRIM47	0.7025
SORBS3	CDK2	AQP1	FDFT1	RBM17	ACTR10	0.7025
SORBS3	CDK2	AQP1	FDFT1	VPS25	LANCL2	0.7025
SORBS3	CDK2	AQP1	CNPY4	LANCL2	RCC2	0.7025
SORBS3	CDK2	FDFT1	SYNJ2BP	TRIM47	LANCL2	0.7025
SORBS3	CDK2	NUP188	CNPY4	SEPT8	RBM17	0.7025
SORBS3	AQP1	FDFT1	SEPT8	TRIM47	ACTR10	0.7025
SORBS3	AQP1	SYNJ2BP	LANCL2	ACTR10	RCC2	0.7025
SORBS3	FDFT1	IGFBP7	NUP188	CNPY4	RBM17	0.7025
SORBS3	FDFT1	IGFBP7	CNPY4	SEPT8	RBM17	0.7025
SORBS3	FDFT1	IGFBP7	TRIM47	LANCL2	RCC2	0.7025
SORBS3	SYNJ2BP	NUP188	CNPY4	SEPT8	RBM17	0.7025
SORBS3	SYNJ2BP	CNPY4	SEPT8	RBM17	RCC2	0.7025
SORBS3	IGFBP7	CNPY4	RBM17	TRIM47	ACTR10	0.7025
SORBS3	CNPY4	SEPT8	RBM17	TRIM47	RCC2	0.7025
SORBS3	CNPY4	SEPT8	RBM17	LANCL2	ACTR10	0.7025
SORBS3	CNPY4	SEPT8	RBM17	ACTR10	RCC2	0.7025
TACC1	CDK2	AQP1	SYNJ2BP	TRIM47	VPS25	0.7025
TACC1	CDK2	AQP1	RBM17	TRIM47	ACTR10	0.7025
TACC1	CDK2	SYNJ2BP	SEPT8	LANCL2	ACTR10	0.7025
TACC1	CDK2	IGFBP7	NUP188	LANCL2	ACTR10	0.7025
TACC1	CDK2	IGFBP7	RBM17	TRIM47	ACTR10	0.7025
TACC1	CDK2	NUP188	CNPY4	SEPT8	TRIM47	0.7025
TACC1	AQP1	FDFT1	SYNJ2BP	TRIM47	VPS25	0.7025
TACC1	AQP1	FDFT1	CNPY4	TRIM47	RCC2	0.7025
TACC1	AQP1	IGFBP7	RBM17	TRIM47	ACTR10	0.7025
TACC1	AQP1	NUP188	CNPY4	SEPT8	ACTR10	0.7025
TACC1	AQP1	NUP188	CNPY4	SEPT8	RCC2	0.7025
TACC1	AQP1	NUP188	RBM17	VPS25	ACTR10	0.7025
TACC1	AQP1	RBM17	VPS25	ACTR10	RCC2	0.7025
TACC1	FDFT1	IGFBP7	RBM17	LANCL2	ACTR10	0.7025
TACC1	SYNJ2BP	CNPY4	RBM17	TRIM47	VPS25	0.7025
TACC1	IGFBP7	NUP188	SEPT8	ACTR10	RCC2	0.7025
TACC1	IGFBP7	SEPT8	TRIM47	LANCL2	RCC2	0.7025
TACC1	NUP188	CNPY4	SEPT8	LANCL2	RCC2	0.7025
CDK2	AQP1	FDFT1	IGFBP7	NUP188	SEPT8	0.7025
CDK2	AQP1	FDFT1	NUP188	RBM17	VPS25	0.7025
CDK2	AQP1	FDFT1	CNPY4	SEPT8	VPS25	0.7025
CDK2	AQP1	SYNJ2BP	NUP188	ACTR10	RCC2	0.7025
CDK2	AQP1	SYNJ2BP	SEPT8	RBM17	LANCL2	0.7025
CDK2	AQP1	IGFBP7	CNPY4	SEPT8	RBM17	0.7025
CDK2	AQP1	SEPT8	TRIM47	VPS25	ACTR10	0.7025
CDK2	SYNJ2BP	SEPT8	TRIM47	VPS25	RCC2	0.7025
CDK2	SYNJ2BP	SEPT8	VPS25	ACTR10	RCC2	0.7025
CDK2	IGFBP7	NUP188	SEPT8	LANCL2	ACTR10	0.7025
CDK2	SEPT8	VPS25	LANCL2	ACTR10	RCC2	0.7025
AQP1	FDFT1	SYNJ2BP	IGFBP7	RBM17	TRIM47	0.7025
AQP1	FDFT1	SEPT8	TRIM47	VPS25	RCC2	0.7025
AQP1	FDFT1	SEPT8	VPS25	LANCL2	RCC2	0.7025
AQP1	SYNJ2BP	NUP188	CNPY4	SEPT8	RCC2	0.7025
AQP1	SYNJ2BP	CNPY4	VPS25	LANCL2	RCC2	0.7025
AQP1	SYNJ2BP	SEPT8	VPS25	ACTR10	RCC2	0.7025
AQP1	CNPY4	SEPT8	RBM17	ACTR10	RCC2	0.7025
AQP1	RBM17	TRIM47	VPS25	LANCL2	ACTR10	0.7025
SYNJ2BP	IGFBP7	CNPY4	RBM17	TRIM47	VPS25	0.7025
SYNJ2BP	IGFBP7	SEPT8	LANCL2	ACTR10	RCC2	0.7025
IGFBP7	NUP188	SEPT8	LANCL2	ACTR10	RCC2	0.7025
IGFBP7	SEPT8	RBM17	VPS25	LANCL2	ACTR10	0.7025
IGFBP7	RBM17	TRIM47	VPS25	LANCL2	RCC2	0.7025
CNPY4	SEPT8	RBM17	TRIM47	VPS25	LANCL2	0.7025
SORBS3	TACC1	CDK2	AQP1	RBM17	ACTR10	0.7
SORBS3	TACC1	CDK2	AQP1	TRIM47	VPS25	0.7
SORBS3	TACC1	CDK2	AQP1	TRIM47	ACTR10	0.7
SORBS3	TACC1	CDK2	AQP1	VPS25	ACTR10	0.7
SORBS3	TACC1	CDK2	FDFT1	SEPT8	ACTR10	0.7
SORBS3	TACC1	CDK2	IGFBP7	LANCL2	ACTR10	0.7
SORBS3	TACC1	AQP1	CNPY4	SEPT8	ACTR10	0.7
SORBS3	TACC1	FDFT1	SYNJ2BP	NUP188	ACTR10	0.7
SORBS3	TACC1	FDFT1	SYNJ2BP	CNPY4	RBM17	0.7
SORBS3	TACC1	FDFT1	IGFBP7	RBM17	VPS25	0.7
SORBS3	TACC1	FDFT1	NUP188	CNPY4	SEPT8	0.7
SORBS3	TACC1	FDFT1	NUP188	RBM17	LANCL2	0.7
SORBS3	TACC1	FDFT1	SEPT8	RBM17	TRIM47	0.7
SORBS3	TACC1	FDFT1	SEPT8	TRIM47	VPS25	0.7
SORBS3	CDK2	AQP1	FDFT1	IGFBP7	LANCL2	0.7
SORBS3	CDK2	FDFT1	IGFBP7	SEPT8	ACTR10	0.7
SORBS3	CDK2	FDFT1	IGFBP7	RBM17	VPS25	0.7
SORBS3	CDK2	FDFT1	CNPY4	SEPT8	TRIM47	0.7
SORBS3	CDK2	FDFT1	SEPT8	LANCL2	ACTR10	0.7
SORBS3	CDK2	FDFT1	TRIM47	VPS25	LANCL2	0.7
SORBS3	CDK2	IGFBP7	CNPY4	SEPT8	TRIM47	0.7
SORBS3	CDK2	CNPY4	SEPT8	RBM17	RCC2	0.7
SORBS3	AQP1	FDFT1	SEPT8	TRIM47	LANCL2	0.7
SORBS3	AQP1	FDFT1	RBM17	TRIM47	VPS25	0.7
SORBS3	AQP1	FDFT1	TRIM47	ACTR10	RCC2	0.7
SORBS3	AQP1	NUP188	CNPY4	SEPT8	RCC2	0.7
SORBS3	AQP1	CNPY4	SEPT8	TRIM47	VPS25	0.7
SORBS3	FDFT1	SYNJ2BP	RBM17	LANCL2	RCC2	0.7
SORBS3	FDFT1	RBM17	TRIM47	VPS25	RCC2	0.7
SORBS3	FDFT1	TRIM47	VPS25	ACTR10	RCC2	0.7
TACC1	CDK2	AQP1	FDFT1	VPS25	ACTR10	0.7
TACC1	CDK2	AQP1	SYNJ2BP	RBM17	ACTR10	0.7
TACC1	CDK2	AQP1	NUP188	RBM17	VPS25	0.7
TACC1	CDK2	AQP1	SEPT8	ACTR10	RCC2	0.7
TACC1	CDK2	FDFT1	SEPT8	LANCL2	ACTR10	0.7
TACC1	CDK2	SYNJ2BP	SEPT8	TRIM47	ACTR10	0.7
TACC1	AQP1	FDFT1	SYNJ2BP	RBM17	VPS25	0.7
TACC1	AQP1	FDFT1	SYNJ2BP	RBM17	ACTR10	0.7
TACC1	AQP1	FDFT1	SYNJ2BP	TRIM47	LANCL2	0.7
TACC1	AQP1	FDFT1	CNPY4	RBM17	TRIM47	0.7
TACC1	AQP1	SYNJ2BP	RBM17	TRIM47	ACTR10	0.7
TACC1	AQP1	IGFBP7	NUP188	CNPY4	SEPT8	0.7
TACC1	AQP1	IGFBP7	NUP188	SEPT8	RBM17	0.7
TACC1	AQP1	IGFBP7	SEPT8	TRIM47	LANCL2	0.7
TACC1	AQP1	IGFBP7	RBM17	LANCL2	ACTR10	0.7
TACC1	AQP1	NUP188	SEPT8	RBM17	VPS25	0.7
TACC1	FDFT1	IGFBP7	NUP188	RBM17	LANCL2	0.7
TACC1	IGFBP7	CNPY4	SEPT8	LANCL2	RCC2	0.7
CDK2	AQP1	FDFT1	NUP188	RBM17	LANCL2	0.7
CDK2	AQP1	SYNJ2BP	IGFBP7	SEPT8	RBM17	0.7
CDK2	AQP1	SYNJ2BP	SEPT8	TRIM47	ACTR10	0.7
CDK2	AQP1	NUP188	CNPY4	SEPT8	ACTR10	0.7
CDK2	AQP1	CNPY4	RBM17	TRIM47	LANCL2	0.7
CDK2	AQP1	CNPY4	TRIM47	VPS25	LANCL2	0.7
CDK2	AQP1	SEPT8	TRIM47	LANCL2	ACTR10	0.7
CDK2	AQP1	TRIM47	LANCL2	ACTR10	RCC2	0.7
CDK2	FDFT1	SYNJ2BP	IGFBP7	NUP188	LANCL2	0.7
CDK2	SYNJ2BP	IGFBP7	CNPY4	SEPT8	TRIM47	0.7
CDK2	SYNJ2BP	IGFBP7	CNPY4	SEPT8	ACTR10	0.7
CDK2	SYNJ2BP	CNPY4	SEPT8	LANCL2	RCC2	0.7
CDK2	SYNJ2BP	CNPY4	TRIM47	LANCL2	RCC2	0.7
AQP1	FDFT1	SYNJ2BP	SEPT8	RBM17	TRIM47	0.7
AQP1	FDFT1	NUP188	RBM17	VPS25	RCC2	0.7
AQP1	FDFT1	CNPY4	SEPT8	TRIM47	ACTR10	0.7
AQP1	SYNJ2BP	IGFBP7	CNPY4	SEPT8	RCC2	0.7
AQP1	SYNJ2BP	RBM17	VPS25	ACTR10	RCC2	0.7
AQP1	NUP188	CNPY4	RBM17	TRIM47	RCC2	0.7
AQP1	CNPY4	SEPT8	TRIM47	ACTR10	RCC2	0.7
SYNJ2BP	CNPY4	SEPT8	RBM17	VPS25	LANCL2	0.7
SYNJ2BP	SEPT8	RBM17	VPS25	LANCL2	RCC2	0.7
SORBS3	TACC1	CDK2	AQP1	FDFT1	RCC2	0.6975
SORBS3	TACC1	CDK2	AQP1	CNPY4	ACTR10	0.6975
SORBS3	TACC1	CDK2	IGFBP7	CNPY4	SEPT8	0.6975
SORBS3	TACC1	CDK2	RBM17	TRIM47	VPS25	0.6975
SORBS3	TACC1	AQP1	FDFT1	SEPT8	TRIM47	0.6975
SORBS3	TACC1	AQP1	FDFT1	TRIM47	LANCL2	0.6975
SORBS3	CDK2	AQP1	FDFT1	CNPY4	TRIM47	0.6975
SORBS3	CDK2	AQP1	FDFT1	CNPY4	RCC2	0.6975
SORBS3	CDK2	AQP1	FDFT1	LANCL2	ACTR10	0.6975
SORBS3	CDK2	AQP1	SEPT8	RBM17	ACTR10	0.6975
SORBS3	CDK2	AQP1	SEPT8	TRIM47	VPS25	0.6975
SORBS3	CDK2	FDFT1	SYNJ2BP	TRIM47	ACTR10	0.6975
SORBS3	CDK2	FDFT1	NUP188	TRIM47	RCC2	0.6975
SORBS3	CDK2	SEPT8	RBM17	TRIM47	VPS25	0.6975
SORBS3	AQP1	FDFT1	SYNJ2BP	SEPT8	RBM17	0.6975
SORBS3	AQP1	NUP188	SEPT8	TRIM47	ACTR10	0.6975
SORBS3	AQP1	CNPY4	SEPT8	ACTR10	RCC2	0.6975
SORBS3	AQP1	TRIM47	VPS25	LANCL2	RCC2	0.6975
SORBS3	FDFT1	SYNJ2BP	NUP188	CNPY4	RBM17	0.6975
SORBS3	FDFT1	SYNJ2BP	RBM17	TRIM47	VPS25	0.6975
SORBS3	FDFT1	SYNJ2BP	TRIM47	VPS25	RCC2	0.6975
SORBS3	FDFT1	NUP188	CNPY4	RBM17	RCC2	0.6975
SORBS3	IGFBP7	CNPY4	SEPT8	RBM17	RCC2	0.6975
SORBS3	CNPY4	RBM17	TRIM47	LANCL2	RCC2	0.6975
TACC1	CDK2	AQP1	FDFT1	SYNJ2BP	ACTR10	0.6975
TACC1	CDK2	AQP1	SYNJ2BP	IGFBP7	NUP188	0.6975
TACC1	CDK2	AQP1	IGFBP7	VPS25	ACTR10	0.6975
TACC1	CDK2	AQP1	NUP188	SEPT8	TRIM47	0.6975
TACC1	CDK2	FDFT1	IGFBP7	RBM17	TRIM47	0.6975
TACC1	CDK2	FDFT1	SEPT8	RBM17	VPS25	0.6975
TACC1	CDK2	IGFBP7	VPS25	LANCL2	ACTR10	0.6975
TACC1	CDK2	CNPY4	SEPT8	TRIM47	VPS25	0.6975
TACC1	AQP1	FDFT1	SYNJ2BP	SEPT8	VPS25	0.6975
TACC1	AQP1	FDFT1	IGFBP7	NUP188	SEPT8	0.6975
TACC1	AQP1	SYNJ2BP	CNPY4	SEPT8	LANCL2	0.6975
TACC1	AQP1	SYNJ2BP	SEPT8	TRIM47	RCC2	0.6975
TACC1	AQP1	CNPY4	SEPT8	VPS25	ACTR10	0.6975
TACC1	FDFT1	SYNJ2BP	NUP188	SEPT8	ACTR10	0.6975
TACC1	FDFT1	IGFBP7	NUP188	SEPT8	RBM17	0.6975
TACC1	FDFT1	IGFBP7	SEPT8	TRIM47	LANCL2	0.6975
TACC1	FDFT1	NUP188	CNPY4	RBM17	TRIM47	0.6975
TACC1	FDFT1	NUP188	CNPY4	RBM17	VPS25	0.6975
TACC1	SYNJ2BP	IGFBP7	CNPY4	SEPT8	LANCL2	0.6975
TACC1	CNPY4	SEPT8	TRIM47	VPS25	ACTR10	0.6975
TACC1	SEPT8	RBM17	LANCL2	ACTR10	RCC2	0.6975
CDK2	AQP1	FDFT1	IGFBP7	SEPT8	ACTR10	0.6975
CDK2	AQP1	FDFT1	CNPY4	RBM17	ACTR10	0.6975
CDK2	AQP1	FDFT1	TRIM47	ACTR10	RCC2	0.6975
CDK2	AQP1	FDFT1	VPS25	LANCL2	ACTR10	0.6975
CDK2	AQP1	SYNJ2BP	CNPY4	SEPT8	RBM17	0.6975
CDK2	AQP1	SYNJ2BP	SEPT8	ACTR10	RCC2	0.6975
CDK2	AQP1	SYNJ2BP	LANCL2	ACTR10	RCC2	0.6975
CDK2	AQP1	IGFBP7	RBM17	TRIM47	LANCL2	0.6975
CDK2	AQP1	NUP188	SEPT8	TRIM47	ACTR10	0.6975
CDK2	AQP1	RBM17	VPS25	LANCL2	RCC2	0.6975
CDK2	AQP1	TRIM47	VPS25	ACTR10	RCC2	0.6975
CDK2	SYNJ2BP	CNPY4	SEPT8	TRIM47	LANCL2	0.6975
CDK2	IGFBP7	SEPT8	VPS25	LANCL2	RCC2	0.6975
AQP1	FDFT1	SYNJ2BP	IGFBP7	SEPT8	RBM17	0.6975
AQP1	FDFT1	SYNJ2BP	SEPT8	TRIM47	RCC2	0.6975
AQP1	FDFT1	IGFBP7	SEPT8	LANCL2	RCC2	0.6975
AQP1	FDFT1	IGFBP7	RBM17	VPS25	ACTR10	0.6975
AQP1	SYNJ2BP	IGFBP7	SEPT8	RBM17	RCC2	0.6975
AQP1	SYNJ2BP	CNPY4	RBM17	VPS25	RCC2	0.6975
AQP1	SYNJ2BP	SEPT8	TRIM47	ACTR10	RCC2	0.6975
AQP1	IGFBP7	NUP188	CNPY4	TRIM47	RCC2	0.6975
AQP1	IGFBP7	CNPY4	TRIM47	ACTR10	RCC2	0.6975
AQP1	IGFBP7	SEPT8	RBM17	TRIM47	RCC2	0.6975
AQP1	IGFBP7	TRIM47	LANCL2	ACTR10	RCC2	0.6975
AQP1	NUP188	CNPY4	SEPT8	RBM17	VPS25	0.6975
AQP1	NUP188	SEPT8	TRIM47	ACTR10	RCC2	0.6975
FDFT1	SYNJ2BP	CNPY4	SEPT8	RBM17	LANCL2	0.6975
FDFT1	IGFBP7	NUP188	SEPT8	RBM17	LANCL2	0.6975
FDFT1	IGFBP7	SEPT8	TRIM47	LANCL2	RCC2	0.6975
SYNJ2BP	IGFBP7	SEPT8	TRIM47	LANCL2	RCC2	0.6975
SYNJ2BP	CNPY4	RBM17	TRIM47	LANCL2	RCC2	0.6975
IGFBP7	NUP188	CNPY4	SEPT8	RBM17	LANCL2	0.6975
IGFBP7	SEPT8	RBM17	TRIM47	ACTR10	RCC2	0.6975
NUP188	CNPY4	SEPT8	RBM17	VPS25	RCC2	0.6975
SORBS3	TACC1	CDK2	AQP1	FDFT1	LANCL2	0.695
SORBS3	TACC1	CDK2	CNPY4	RBM17	ACTR10	0.695
SORBS3	TACC1	CDK2	CNPY4	TRIM47	LANCL2	0.695
SORBS3	TACC1	AQP1	RBM17	TRIM47	VPS25	0.695
SORBS3	TACC1	FDFT1	IGFBP7	SEPT8	ACTR10	0.695
SORBS3	TACC1	FDFT1	IGFBP7	TRIM47	ACTR10	0.695
SORBS3	TACC1	FDFT1	NUP188	ACTR10	RCC2	0.695
SORBS3	TACC1	NUP188	CNPY4	RBM17	ACTR10	0.695
SORBS3	CDK2	AQP1	TRIM47	ACTR10	RCC2	0.695
SORBS3	CDK2	FDFT1	SEPT8	TRIM47	VPS25	0.695
SORBS3	CDK2	FDFT1	SEPT8	TRIM47	ACTR10	0.695
SORBS3	CDK2	SEPT8	VPS25	ACTR10	RCC2	0.695
SORBS3	AQP1	FDFT1	NUP188	CNPY4	SEPT8	0.695
SORBS3	AQP1	CNPY4	SEPT8	TRIM47	LANCL2	0.695
SORBS3	FDFT1	NUP188	RBM17	LANCL2	ACTR10	0.695
SORBS3	SYNJ2BP	IGFBP7	SEPT8	RBM17	TRIM47	0.695
SORBS3	SYNJ2BP	CNPY4	SEPT8	RBM17	ACTR10	0.695
SORBS3	IGFBP7	NUP188	CNPY4	SEPT8	LANCL2	0.695
SORBS3	IGFBP7	CNPY4	RBM17	TRIM47	LANCL2	0.695
SORBS3	IGFBP7	SEPT8	TRIM47	LANCL2	ACTR10	0.695
SORBS3	CNPY4	SEPT8	RBM17	VPS25	LANCL2	0.695
SORBS3	CNPY4	RBM17	TRIM47	LANCL2	ACTR10	0.695
TACC1	CDK2	AQP1	FDFT1	SYNJ2BP	TRIM47	0.695
TACC1	CDK2	AQP1	IGFBP7	RBM17	VPS25	0.695
TACC1	CDK2	AQP1	CNPY4	TRIM47	RCC2	0.695
TACC1	CDK2	FDFT1	RBM17	TRIM47	LANCL2	0.695
TACC1	CDK2	IGFBP7	NUP188	TRIM47	LANCL2	0.695
TACC1	CDK2	NUP188	CNPY4	SEPT8	RBM17	0.695
TACC1	CDK2	RBM17	VPS25	LANCL2	ACTR10	0.695
TACC1	AQP1	FDFT1	NUP188	CNPY4	RBM17	0.695
TACC1	AQP1	FDFT1	CNPY4	SEPT8	VPS25	0.695
TACC1	AQP1	FDFT1	RBM17	TRIM47	ACTR10	0.695
TACC1	AQP1	SYNJ2BP	IGFBP7	SEPT8	LANCL2	0.695
TACC1	AQP1	SYNJ2BP	SEPT8	VPS25	LANCL2	0.695
TACC1	AQP1	SYNJ2BP	TRIM47	VPS25	RCC2	0.695
TACC1	AQP1	NUP188	RBM17	TRIM47	VPS25	0.695
TACC1	AQP1	CNPY4	SEPT8	VPS25	RCC2	0.695
TACC1	FDFT1	SYNJ2BP	IGFBP7	RBM17	ACTR10	0.695
TACC1	FDFT1	IGFBP7	SEPT8	RBM17	TRIM47	0.695
TACC1	FDFT1	CNPY4	SEPT8	RBM17	LANCL2	0.695
TACC1	FDFT1	CNPY4	RBM17	TRIM47	ACTR10	0.695
TACC1	FDFT1	SEPT8	LANCL2	ACTR10	RCC2	0.695
TACC1	SYNJ2BP	IGFBP7	SEPT8	LANCL2	RCC2	0.695
TACC1	SYNJ2BP	SEPT8	RBM17	TRIM47	VPS25	0.695
TACC1	NUP188	CNPY4	SEPT8	LANCL2	ACTR10	0.695
TACC1	NUP188	CNPY4	SEPT8	ACTR10	RCC2	0.695
TACC1	NUP188	SEPT8	RBM17	TRIM47	VPS25	0.695
CDK2	AQP1	FDFT1	SYNJ2BP	RBM17	LANCL2	0.695
CDK2	AQP1	FDFT1	NUP188	RBM17	ACTR10	0.695
CDK2	AQP1	FDFT1	CNPY4	TRIM47	RCC2	0.695
CDK2	AQP1	FDFT1	SEPT8	RBM17	LANCL2	0.695
CDK2	AQP1	IGFBP7	CNPY4	LANCL2	RCC2	0.695
CDK2	AQP1	IGFBP7	SEPT8	RBM17	RCC2	0.695
CDK2	AQP1	NUP188	SEPT8	RBM17	VPS25	0.695
CDK2	AQP1	NUP188	SEPT8	VPS25	RCC2	0.695
CDK2	AQP1	CNPY4	TRIM47	ACTR10	RCC2	0.695
CDK2	FDFT1	SYNJ2BP	SEPT8	LANCL2	ACTR10	0.695
CDK2	FDFT1	IGFBP7	RBM17	LANCL2	ACTR10	0.695
CDK2	IGFBP7	CNPY4	SEPT8	TRIM47	LANCL2	0.695
CDK2	NUP188	CNPY4	SEPT8	ACTR10	RCC2	0.695
AQP1	FDFT1	SYNJ2BP	IGFBP7	SEPT8	RCC2	0.695
AQP1	FDFT1	CNPY4	SEPT8	RBM17	RCC2	0.695
AQP1	FDFT1	CNPY4	SEPT8	TRIM47	RCC2	0.695
AQP1	FDFT1	CNPY4	RBM17	VPS25	ACTR10	0.695
AQP1	FDFT1	SEPT8	RBM17	VPS25	ACTR10	0.695
AQP1	SYNJ2BP	IGFBP7	TRIM47	ACTR10	RCC2	0.695
AQP1	SYNJ2BP	NUP188	VPS25	ACTR10	RCC2	0.695
AQP1	SYNJ2BP	CNPY4	SEPT8	RBM17	RCC2	0.695
AQP1	IGFBP7	NUP188	CNPY4	SEPT8	RCC2	0.695
AQP1	IGFBP7	CNPY4	SEPT8	RBM17	RCC2	0.695
AQP1	NUP188	SEPT8	VPS25	ACTR10	RCC2	0.695
FDFT1	IGFBP7	SEPT8	RBM17	LANCL2	ACTR10	0.695
FDFT1	NUP188	CNPY4	RBM17	TRIM47	RCC2	0.695
SYNJ2BP	IGFBP7	CNPY4	SEPT8	RBM17	TRIM47	0.695
SYNJ2BP	IGFBP7	SEPT8	RBM17	ACTR10	RCC2	0.695
SYNJ2BP	CNPY4	RBM17	TRIM47	VPS25	ACTR10	0.695
IGFBP7	SEPT8	RBM17	TRIM47	VPS25	ACTR10	0.695
CNPY4	SEPT8	RBM17	LANCL2	ACTR10	RCC2	0.695
SORBS3	TACC1	CDK2	AQP1	CNPY4	SEPT8	0.6925
SORBS3	TACC1	CDK2	CNPY4	SEPT8	VPS25	0.6925
SORBS3	TACC1	AQP1	FDFT1	RBM17	VPS25	0.6925
SORBS3	TACC1	FDFT1	SYNJ2BP	RBM17	VPS25	0.6925
SORBS3	TACC1	FDFT1	CNPY4	SEPT8	VPS25	0.6925
SORBS3	TACC1	FDFT1	CNPY4	RBM17	LANCL2	0.6925
SORBS3	TACC1	FDFT1	SEPT8	LANCL2	ACTR10	0.6925
SORBS3	TACC1	SYNJ2BP	CNPY4	SEPT8	ACTR10	0.6925
SORBS3	CDK2	FDFT1	IGFBP7	CNPY4	LANCL2	0.6925
SORBS3	CDK2	FDFT1	IGFBP7	SEPT8	TRIM47	0.6925
SORBS3	CDK2	FDFT1	IGFBP7	VPS25	ACTR10	0.6925
SORBS3	CDK2	FDFT1	NUP188	TRIM47	VPS25	0.6925
SORBS3	CDK2	FDFT1	CNPY4	SEPT8	RCC2	0.6925
SORBS3	CDK2	FDFT1	SEPT8	RBM17	ACTR10	0.6925
SORBS3	CDK2	FDFT1	SEPT8	ACTR10	RCC2	0.6925
SORBS3	CDK2	FDFT1	LANCL2	ACTR10	RCC2	0.6925
SORBS3	CDK2	SYNJ2BP	SEPT8	TRIM47	ACTR10	0.6925
SORBS3	CDK2	CNPY4	SEPT8	RBM17	TRIM47	0.6925
SORBS3	AQP1	FDFT1	SYNJ2BP	TRIM47	RCC2	0.6925
SORBS3	AQP1	FDFT1	SYNJ2BP	ACTR10	RCC2	0.6925
SORBS3	AQP1	FDFT1	NUP188	ACTR10	RCC2	0.6925
SORBS3	AQP1	FDFT1	TRIM47	LANCL2	RCC2	0.6925
SORBS3	AQP1	NUP188	CNPY4	SEPT8	TRIM47	0.6925
SORBS3	AQP1	NUP188	TRIM47	VPS25	RCC2	0.6925
SORBS3	AQP1	CNPY4	SEPT8	RBM17	VPS25	0.6925
SORBS3	AQP1	CNPY4	RBM17	TRIM47	RCC2	0.6925
SORBS3	AQP1	SEPT8	LANCL2	ACTR10	RCC2	0.6925
SORBS3	FDFT1	SYNJ2BP	IGFBP7	SEPT8	RBM17	0.6925
SORBS3	FDFT1	SYNJ2BP	NUP188	SEPT8	RBM17	0.6925
SORBS3	FDFT1	SYNJ2BP	NUP188	RBM17	LANCL2	0.6925
SORBS3	FDFT1	IGFBP7	SEPT8	LANCL2	ACTR10	0.6925
SORBS3	FDFT1	NUP188	CNPY4	SEPT8	LANCL2	0.6925
SORBS3	FDFT1	CNPY4	RBM17	TRIM47	VPS25	0.6925
SORBS3	NUP188	CNPY4	SEPT8	RBM17	VPS25	0.6925
TACC1	CDK2	AQP1	FDFT1	IGFBP7	LANCL2	0.6925
TACC1	CDK2	AQP1	FDFT1	CNPY4	RBM17	0.6925
TACC1	CDK2	AQP1	SYNJ2BP	IGFBP7	LANCL2	0.6925
TACC1	CDK2	AQP1	SYNJ2BP	RBM17	VPS25	0.6925
TACC1	CDK2	FDFT1	SYNJ2BP	TRIM47	VPS25	0.6925
TACC1	CDK2	FDFT1	IGFBP7	SEPT8	ACTR10	0.6925
TACC1	CDK2	SYNJ2BP	IGFBP7	NUP188	ACTR10	0.6925
TACC1	CDK2	SYNJ2BP	SEPT8	VPS25	ACTR10	0.6925
TACC1	CDK2	SEPT8	RBM17	TRIM47	ACTR10	0.6925
TACC1	CDK2	RBM17	TRIM47	VPS25	LANCL2	0.6925
TACC1	AQP1	SYNJ2BP	CNPY4	SEPT8	RCC2	0.6925
TACC1	AQP1	NUP188	CNPY4	SEPT8	TRIM47	0.6925
TACC1	AQP1	SEPT8	TRIM47	VPS25	RCC2	0.6925
TACC1	FDFT1	IGFBP7	NUP188	SEPT8	ACTR10	0.6925
TACC1	FDFT1	NUP188	SEPT8	RBM17	ACTR10	0.6925
TACC1	FDFT1	SEPT8	RBM17	VPS25	RCC2	0.6925
TACC1	SYNJ2BP	SEPT8	RBM17	TRIM47	ACTR10	0.6925
TACC1	SYNJ2BP	SEPT8	RBM17	VPS25	ACTR10	0.6925
TACC1	IGFBP7	CNPY4	SEPT8	TRIM47	VPS25	0.6925
TACC1	CNPY4	SEPT8	LANCL2	ACTR10	RCC2	0.6925
CDK2	AQP1	FDFT1	SYNJ2BP	NUP188	LANCL2	0.6925
CDK2	AQP1	FDFT1	SYNJ2BP	TRIM47	VPS25	0.6925
CDK2	AQP1	FDFT1	IGFBP7	NUP188	LANCL2	0.6925
CDK2	AQP1	FDFT1	IGFBP7	VPS25	LANCL2	0.6925
CDK2	AQP1	SYNJ2BP	IGFBP7	RBM17	TRIM47	0.6925
CDK2	AQP1	SYNJ2BP	CNPY4	ACTR10	RCC2	0.6925
CDK2	AQP1	SYNJ2BP	SEPT8	RBM17	ACTR10	0.6925
CDK2	AQP1	IGFBP7	NUP188	SEPT8	RCC2	0.6925
CDK2	AQP1	IGFBP7	SEPT8	ACTR10	RCC2	0.6925
CDK2	AQP1	CNPY4	SEPT8	ACTR10	RCC2	0.6925
CDK2	FDFT1	CNPY4	SEPT8	LANCL2	RCC2	0.6925
CDK2	SYNJ2BP	IGFBP7	CNPY4	SEPT8	LANCL2	0.6925
CDK2	NUP188	SEPT8	VPS25	ACTR10	RCC2	0.6925
CDK2	CNPY4	SEPT8	RBM17	TRIM47	RCC2	0.6925
AQP1	FDFT1	IGFBP7	NUP188	SEPT8	RCC2	0.6925
AQP1	FDFT1	NUP188	CNPY4	SEPT8	ACTR10	0.6925
AQP1	FDFT1	NUP188	CNPY4	RBM17	ACTR10	0.6925
AQP1	SYNJ2BP	IGFBP7	CNPY4	LANCL2	RCC2	0.6925
AQP1	SYNJ2BP	IGFBP7	SEPT8	TRIM47	LANCL2	0.6925
AQP1	IGFBP7	NUP188	CNPY4	SEPT8	RBM17	0.6925
AQP1	NUP188	SEPT8	TRIM47	LANCL2	RCC2	0.6925
AQP1	NUP188	SEPT8	LANCL2	ACTR10	RCC2	0.6925
AQP1	CNPY4	RBM17	TRIM47	VPS25	LANCL2	0.6925
FDFT1	IGFBP7	SEPT8	LANCL2	ACTR10	RCC2	0.6925
SYNJ2BP	IGFBP7	SEPT8	RBM17	TRIM47	RCC2	0.6925
SYNJ2BP	IGFBP7	SEPT8	RBM17	VPS25	ACTR10	0.6925
SYNJ2BP	IGFBP7	RBM17	TRIM47	VPS25	ACTR10	0.6925
IGFBP7	CNPY4	SEPT8	RBM17	LANCL2	ACTR10	0.6925
IGFBP7	SEPT8	RBM17	VPS25	LANCL2	RCC2	0.6925
IGFBP7	SEPT8	RBM17	VPS25	ACTR10	RCC2	0.6925
CNPY4	RBM17	TRIM47	VPS25	LANCL2	RCC2	0.6925
SORBS3	TACC1	CDK2	AQP1	SEPT8	VPS25	0.69
SORBS3	TACC1	CDK2	FDFT1	SYNJ2BP	ACTR10	0.69
SORBS3	TACC1	CDK2	FDFT1	TRIM47	RCC2	0.69
SORBS3	TACC1	CDK2	CNPY4	SEPT8	ACTR10	0.69
SORBS3	TACC1	AQP1	FDFT1	CNPY4	TRIM47	0.69
SORBS3	TACC1	AQP1	SEPT8	TRIM47	VPS25	0.69
SORBS3	TACC1	AQP1	SEPT8	ACTR10	RCC2	0.69
SORBS3	TACC1	FDFT1	IGFBP7	ACTR10	RCC2	0.69
SORBS3	TACC1	FDFT1	RBM17	VPS25	RCC2	0.69
SORBS3	TACC1	IGFBP7	SEPT8	RBM17	ACTR10	0.69
SORBS3	TACC1	NUP188	CNPY4	RBM17	RCC2	0.69
SORBS3	CDK2	AQP1	FDFT1	SEPT8	LANCL2	0.69
SORBS3	CDK2	AQP1	SYNJ2BP	TRIM47	RCC2	0.69
SORBS3	CDK2	AQP1	CNPY4	TRIM47	LANCL2	0.69
SORBS3	CDK2	FDFT1	SEPT8	RBM17	VPS25	0.69
SORBS3	CDK2	FDFT1	SEPT8	VPS25	RCC2	0.69
SORBS3	CDK2	SYNJ2BP	IGFBP7	TRIM47	ACTR10	0.69
SORBS3	CDK2	IGFBP7	CNPY4	SEPT8	VPS25	0.69
SORBS3	CDK2	IGFBP7	CNPY4	SEPT8	LANCL2	0.69
SORBS3	CDK2	IGFBP7	CNPY4	TRIM47	LANCL2	0.69
SORBS3	AQP1	FDFT1	NUP188	TRIM47	ACTR10	0.69
SORBS3	AQP1	FDFT1	TRIM47	LANCL2	ACTR10	0.69
SORBS3	AQP1	FDFT1	LANCL2	ACTR10	RCC2	0.69
SORBS3	AQP1	SYNJ2BP	SEPT8	TRIM47	RCC2	0.69
SORBS3	AQP1	IGFBP7	CNPY4	SEPT8	RBM17	0.69
SORBS3	FDFT1	IGFBP7	SEPT8	RBM17	TRIM47	0.69
SORBS3	FDFT1	SEPT8	TRIM47	LANCL2	ACTR10	0.69
SORBS3	SYNJ2BP	CNPY4	SEPT8	LANCL2	RCC2	0.69
SORBS3	SYNJ2BP	CNPY4	RBM17	TRIM47	VPS25	0.69
SORBS3	SYNJ2BP	RBM17	TRIM47	VPS25	ACTR10	0.69
TACC1	CDK2	AQP1	FDFT1	IGFBP7	SEPT8	0.69
TACC1	CDK2	AQP1	FDFT1	CNPY4	SEPT8	0.69
TACC1	CDK2	AQP1	FDFT1	SEPT8	VPS25	0.69
TACC1	CDK2	AQP1	SYNJ2BP	IGFBP7	VPS25	0.69
TACC1	CDK2	AQP1	IGFBP7	SEPT8	RBM17	0.69
TACC1	CDK2	FDFT1	IGFBP7	SEPT8	LANCL2	0.69
TACC1	CDK2	FDFT1	SEPT8	RBM17	ACTR10	0.69
TACC1	CDK2	FDFT1	RBM17	VPS25	ACTR10	0.69
TACC1	CDK2	SYNJ2BP	IGFBP7	RBM17	TRIM47	0.69
TACC1	CDK2	CNPY4	SEPT8	TRIM47	RCC2	0.69
TACC1	AQP1	FDFT1	SYNJ2BP	RBM17	TRIM47	0.69
TACC1	AQP1	FDFT1	NUP188	CNPY4	ACTR10	0.69
TACC1	AQP1	FDFT1	NUP188	SEPT8	LANCL2	0.69
TACC1	AQP1	FDFT1	CNPY4	SEPT8	RCC2	0.69
TACC1	AQP1	FDFT1	VPS25	ACTR10	RCC2	0.69
TACC1	AQP1	IGFBP7	SEPT8	RBM17	TRIM47	0.69
TACC1	FDFT1	SYNJ2BP	SEPT8	RBM17	LANCL2	0.69
TACC1	FDFT1	SYNJ2BP	RBM17	VPS25	ACTR10	0.69
TACC1	FDFT1	NUP188	CNPY4	SEPT8	ACTR10	0.69
TACC1	FDFT1	NUP188	RBM17	VPS25	ACTR10	0.69
TACC1	FDFT1	RBM17	VPS25	ACTR10	RCC2	0.69
CDK2	AQP1	FDFT1	SYNJ2BP	RBM17	TRIM47	0.69
CDK2	AQP1	FDFT1	SYNJ2BP	LANCL2	RCC2	0.69
CDK2	AQP1	FDFT1	IGFBP7	CNPY4	LANCL2	0.69
CDK2	AQP1	FDFT1	IGFBP7	TRIM47	RCC2	0.69
CDK2	AQP1	FDFT1	NUP188	SEPT8	LANCL2	0.69
CDK2	AQP1	FDFT1	NUP188	SEPT8	RCC2	0.69
CDK2	AQP1	FDFT1	NUP188	RBM17	TRIM47	0.69
CDK2	AQP1	FDFT1	NUP188	TRIM47	RCC2	0.69
CDK2	AQP1	FDFT1	CNPY4	SEPT8	RCC2	0.69
CDK2	AQP1	SYNJ2BP	CNPY4	SEPT8	ACTR10	0.69
CDK2	AQP1	IGFBP7	CNPY4	SEPT8	TRIM47	0.69
CDK2	AQP1	IGFBP7	CNPY4	SEPT8	VPS25	0.69
CDK2	AQP1	IGFBP7	SEPT8	TRIM47	VPS25	0.69
CDK2	AQP1	IGFBP7	SEPT8	TRIM47	LANCL2	0.69
CDK2	AQP1	SEPT8	VPS25	LANCL2	ACTR10	0.69
CDK2	FDFT1	SYNJ2BP	IGFBP7	CNPY4	LANCL2	0.69
CDK2	FDFT1	SYNJ2BP	IGFBP7	TRIM47	ACTR10	0.69
CDK2	FDFT1	IGFBP7	NUP188	CNPY4	LANCL2	0.69
CDK2	FDFT1	IGFBP7	CNPY4	LANCL2	ACTR10	0.69
CDK2	SYNJ2BP	IGFBP7	VPS25	LANCL2	RCC2	0.69
CDK2	IGFBP7	CNPY4	RBM17	TRIM47	VPS25	0.69
CDK2	IGFBP7	SEPT8	RBM17	VPS25	ACTR10	0.69
CDK2	IGFBP7	SEPT8	VPS25	ACTR10	RCC2	0.69
CDK2	CNPY4	SEPT8	RBM17	TRIM47	LANCL2	0.69
AQP1	FDFT1	SYNJ2BP	IGFBP7	VPS25	LANCL2	0.69
AQP1	FDFT1	SYNJ2BP	CNPY4	SEPT8	TRIM47	0.69
AQP1	FDFT1	SYNJ2BP	SEPT8	RBM17	RCC2	0.69
AQP1	FDFT1	NUP188	CNPY4	SEPT8	VPS25	0.69
AQP1	SYNJ2BP	CNPY4	SEPT8	TRIM47	VPS25	0.69
AQP1	SYNJ2BP	CNPY4	SEPT8	TRIM47	LANCL2	0.69
AQP1	SYNJ2BP	SEPT8	RBM17	TRIM47	RCC2	0.69
AQP1	SYNJ2BP	TRIM47	LANCL2	ACTR10	RCC2	0.69
AQP1	IGFBP7	SEPT8	VPS25	LANCL2	RCC2	0.69
AQP1	NUP188	SEPT8	RBM17	VPS25	ACTR10	0.69
AQP1	CNPY4	RBM17	TRIM47	ACTR10	RCC2	0.69
AQP1	SEPT8	TRIM47	VPS25	LANCL2	ACTR10	0.69
FDFT1	IGFBP7	NUP188	SEPT8	LANCL2	RCC2	0.69
FDFT1	CNPY4	SEPT8	RBM17	LANCL2	RCC2	0.69
IGFBP7	NUP188	SEPT8	RBM17	LANCL2	ACTR10	0.69
IGFBP7	CNPY4	SEPT8	RBM17	TRIM47	RCC2	0.69
CNPY4	SEPT8	RBM17	TRIM47	VPS25	RCC2	0.69
SORBS3	TACC1	CDK2	AQP1	NUP188	ACTR10	0.6875
SORBS3	TACC1	CDK2	SYNJ2BP	CNPY4	RBM17	0.6875
SORBS3	TACC1	CDK2	SYNJ2BP	SEPT8	LANCL2	0.6875
SORBS3	TACC1	CDK2	SYNJ2BP	TRIM47	ACTR10	0.6875
SORBS3	TACC1	CDK2	CNPY4	SEPT8	LANCL2	0.6875
SORBS3	TACC1	CDK2	SEPT8	TRIM47	VPS25	0.6875
SORBS3	TACC1	CDK2	TRIM47	VPS25	LANCL2	0.6875
SORBS3	TACC1	AQP1	FDFT1	SYNJ2BP	SEPT8	0.6875
SORBS3	TACC1	AQP1	FDFT1	SYNJ2BP	RBM17	0.6875
SORBS3	TACC1	AQP1	FDFT1	NUP188	TRIM47	0.6875
SORBS3	TACC1	FDFT1	CNPY4	SEPT8	RCC2	0.6875
SORBS3	TACC1	NUP188	CNPY4	SEPT8	ACTR10	0.6875
SORBS3	TACC1	CNPY4	SEPT8	TRIM47	VPS25	0.6875
SORBS3	CDK2	AQP1	FDFT1	LANCL2	RCC2	0.6875
SORBS3	CDK2	AQP1	SYNJ2BP	RBM17	TRIM47	0.6875
SORBS3	CDK2	AQP1	IGFBP7	TRIM47	LANCL2	0.6875
SORBS3	CDK2	AQP1	CNPY4	SEPT8	ACTR10	0.6875
SORBS3	CDK2	AQP1	SEPT8	ACTR10	RCC2	0.6875
SORBS3	CDK2	FDFT1	IGFBP7	CNPY4	SEPT8	0.6875
SORBS3	CDK2	FDFT1	CNPY4	RBM17	ACTR10	0.6875
SORBS3	CDK2	IGFBP7	CNPY4	RBM17	TRIM47	0.6875
SORBS3	CDK2	CNPY4	SEPT8	TRIM47	VPS25	0.6875
SORBS3	AQP1	FDFT1	CNPY4	SEPT8	RBM17	0.6875
SORBS3	AQP1	FDFT1	CNPY4	RBM17	TRIM47	0.6875
SORBS3	AQP1	SYNJ2BP	CNPY4	SEPT8	RCC2	0.6875
SORBS3	AQP1	IGFBP7	SEPT8	TRIM47	ACTR10	0.6875
SORBS3	AQP1	CNPY4	TRIM47	LANCL2	RCC2	0.6875
SORBS3	AQP1	SEPT8	TRIM47	VPS25	ACTR10	0.6875
SORBS3	FDFT1	SYNJ2BP	IGFBP7	RBM17	ACTR10	0.6875
SORBS3	FDFT1	SYNJ2BP	TRIM47	LANCL2	ACTR10	0.6875
SORBS3	FDFT1	IGFBP7	NUP188	SEPT8	RBM17	0.6875
SORBS3	FDFT1	NUP188	SEPT8	RBM17	LANCL2	0.6875
SORBS3	FDFT1	NUP188	RBM17	TRIM47	VPS25	0.6875
SORBS3	FDFT1	NUP188	RBM17	TRIM47	ACTR10	0.6875
SORBS3	FDFT1	CNPY4	SEPT8	RBM17	ACTR10	0.6875
SORBS3	FDFT1	CNPY4	SEPT8	LANCL2	RCC2	0.6875
SORBS3	FDFT1	TRIM47	VPS25	LANCL2	RCC2	0.6875
SORBS3	SYNJ2BP	IGFBP7	CNPY4	SEPT8	RBM17	0.6875
SORBS3	IGFBP7	CNPY4	SEPT8	TRIM47	LANCL2	0.6875
SORBS3	CNPY4	RBM17	TRIM47	ACTR10	RCC2	0.6875
SORBS3	SEPT8	RBM17	TRIM47	VPS25	RCC2	0.6875
TACC1	CDK2	AQP1	FDFT1	TRIM47	RCC2	0.6875
TACC1	CDK2	AQP1	SYNJ2BP	CNPY4	ACTR10	0.6875
TACC1	CDK2	AQP1	CNPY4	SEPT8	ACTR10	0.6875
TACC1	CDK2	AQP1	CNPY4	RBM17	LANCL2	0.6875
TACC1	CDK2	AQP1	SEPT8	VPS25	LANCL2	0.6875
TACC1	CDK2	FDFT1	NUP188	SEPT8	ACTR10	0.6875
TACC1	CDK2	FDFT1	SEPT8	RBM17	LANCL2	0.6875
TACC1	CDK2	IGFBP7	SEPT8	ACTR10	RCC2	0.6875
TACC1	CDK2	IGFBP7	RBM17	TRIM47	VPS25	0.6875
TACC1	CDK2	IGFBP7	TRIM47	LANCL2	RCC2	0.6875
TACC1	CDK2	NUP188	CNPY4	SEPT8	LANCL2	0.6875
TACC1	AQP1	FDFT1	IGFBP7	SEPT8	ACTR10	0.6875
TACC1	AQP1	FDFT1	NUP188	VPS25	ACTR10	0.6875
TACC1	AQP1	FDFT1	CNPY4	LANCL2	RCC2	0.6875
TACC1	AQP1	SYNJ2BP	IGFBP7	CNPY4	TRIM47	0.6875
TACC1	AQP1	SYNJ2BP	IGFBP7	CNPY4	RCC2	0.6875
TACC1	AQP1	SYNJ2BP	IGFBP7	SEPT8	TRIM47	0.6875
TACC1	AQP1	SYNJ2BP	RBM17	VPS25	RCC2	0.6875
TACC1	AQP1	SYNJ2BP	TRIM47	VPS25	ACTR10	0.6875
TACC1	AQP1	IGFBP7	CNPY4	ACTR10	RCC2	0.6875
TACC1	FDFT1	SYNJ2BP	IGFBP7	NUP188	CNPY4	0.6875
TACC1	FDFT1	NUP188	CNPY4	SEPT8	RBM17	0.6875
TACC1	FDFT1	NUP188	CNPY4	SEPT8	LANCL2	0.6875
TACC1	FDFT1	NUP188	CNPY4	RBM17	LANCL2	0.6875
TACC1	FDFT1	CNPY4	SEPT8	RBM17	ACTR10	0.6875
TACC1	FDFT1	SEPT8	TRIM47	LANCL2	ACTR10	0.6875
TACC1	SYNJ2BP	CNPY4	SEPT8	TRIM47	LANCL2	0.6875
TACC1	SEPT8	RBM17	TRIM47	LANCL2	ACTR10	0.6875
CDK2	AQP1	FDFT1	SYNJ2BP	SEPT8	VPS25	0.6875
CDK2	AQP1	FDFT1	NUP188	CNPY4	LANCL2	0.6875
CDK2	AQP1	SYNJ2BP	RBM17	TRIM47	ACTR10	0.6875
CDK2	AQP1	IGFBP7	SEPT8	LANCL2	ACTR10	0.6875
CDK2	AQP1	NUP188	CNPY4	RBM17	LANCL2	0.6875
CDK2	AQP1	NUP188	SEPT8	RBM17	ACTR10	0.6875
CDK2	AQP1	SEPT8	RBM17	VPS25	LANCL2	0.6875
CDK2	FDFT1	SYNJ2BP	TRIM47	VPS25	RCC2	0.6875
CDK2	FDFT1	IGFBP7	LANCL2	ACTR10	RCC2	0.6875
CDK2	FDFT1	SEPT8	VPS25	LANCL2	ACTR10	0.6875
CDK2	SYNJ2BP	IGFBP7	NUP188	SEPT8	LANCL2	0.6875
CDK2	SYNJ2BP	IGFBP7	RBM17	TRIM47	VPS25	0.6875
CDK2	IGFBP7	NUP188	SEPT8	RBM17	LANCL2	0.6875
CDK2	IGFBP7	NUP188	SEPT8	ACTR10	RCC2	0.6875
CDK2	IGFBP7	CNPY4	LANCL2	ACTR10	RCC2	0.6875
AQP1	FDFT1	SYNJ2BP	IGFBP7	TRIM47	LANCL2	0.6875
AQP1	FDFT1	SYNJ2BP	VPS25	LANCL2	ACTR10	0.6875
AQP1	FDFT1	NUP188	CNPY4	SEPT8	RCC2	0.6875
AQP1	SYNJ2BP	IGFBP7	SEPT8	RBM17	VPS25	0.6875
AQP1	SYNJ2BP	RBM17	TRIM47	ACTR10	RCC2	0.6875
AQP1	IGFBP7	CNPY4	SEPT8	RBM17	VPS25	0.6875
AQP1	IGFBP7	CNPY4	TRIM47	VPS25	RCC2	0.6875
AQP1	NUP188	CNPY4	SEPT8	TRIM47	VPS25	0.6875
AQP1	NUP188	CNPY4	SEPT8	VPS25	LANCL2	0.6875
AQP1	NUP188	SEPT8	TRIM47	LANCL2	ACTR10	0.6875
AQP1	CNPY4	RBM17	TRIM47	LANCL2	RCC2	0.6875
FDFT1	SYNJ2BP	IGFBP7	NUP188	SEPT8	LANCL2	0.6875
FDFT1	IGFBP7	RBM17	TRIM47	ACTR10	RCC2	0.6875
FDFT1	IGFBP7	TRIM47	VPS25	LANCL2	ACTR10	0.6875
FDFT1	NUP188	CNPY4	SEPT8	RBM17	VPS25	0.6875
FDFT1	CNPY4	SEPT8	RBM17	TRIM47	LANCL2	0.6875
SYNJ2BP	IGFBP7	SEPT8	RBM17	TRIM47	ACTR10	0.6875
IGFBP7	NUP188	SEPT8	TRIM47	LANCL2	RCC2	0.6875
SORBS3	TACC1	CDK2	FDFT1	IGFBP7	CNPY4	0.685
SORBS3	TACC1	CDK2	FDFT1	RBM17	LANCL2	0.685
SORBS3	TACC1	AQP1	FDFT1	IGFBP7	SEPT8	0.685
SORBS3	TACC1	AQP1	SYNJ2BP	SEPT8	TRIM47	0.685
SORBS3	TACC1	AQP1	CNPY4	SEPT8	RCC2	0.685
SORBS3	TACC1	FDFT1	SYNJ2BP	SEPT8	LANCL2	0.685
SORBS3	TACC1	SYNJ2BP	NUP188	SEPT8	ACTR10	0.685
SORBS3	TACC1	IGFBP7	SEPT8	ACTR10	RCC2	0.685
SORBS3	TACC1	CNPY4	RBM17	TRIM47	VPS25	0.685
SORBS3	CDK2	AQP1	FDFT1	SYNJ2BP	SEPT8	0.685
SORBS3	CDK2	AQP1	FDFT1	SYNJ2BP	LANCL2	0.685
SORBS3	CDK2	AQP1	FDFT1	IGFBP7	SEPT8	0.685
SORBS3	CDK2	AQP1	SEPT8	VPS25	LANCL2	0.685
SORBS3	CDK2	FDFT1	IGFBP7	NUP188	TRIM47	0.685
SORBS3	CDK2	FDFT1	IGFBP7	CNPY4	ACTR10	0.685
SORBS3	CDK2	FDFT1	CNPY4	RBM17	LANCL2	0.685
SORBS3	CDK2	FDFT1	CNPY4	ACTR10	RCC2	0.685
SORBS3	CDK2	NUP188	CNPY4	RBM17	LANCL2	0.685
SORBS3	CDK2	CNPY4	SEPT8	RBM17	VPS25	0.685
SORBS3	AQP1	FDFT1	SYNJ2BP	RBM17	TRIM47	0.685
SORBS3	AQP1	FDFT1	SYNJ2BP	TRIM47	LANCL2	0.685
SORBS3	AQP1	FDFT1	IGFBP7	RBM17	TRIM47	0.685
SORBS3	AQP1	FDFT1	VPS25	LANCL2	ACTR10	0.685
SORBS3	AQP1	SYNJ2BP	SEPT8	RBM17	TRIM47	0.685
SORBS3	AQP1	SEPT8	VPS25	ACTR10	RCC2	0.685
SORBS3	FDFT1	SYNJ2BP	IGFBP7	TRIM47	LANCL2	0.685
SORBS3	FDFT1	IGFBP7	RBM17	TRIM47	ACTR10	0.685
SORBS3	FDFT1	IGFBP7	RBM17	LANCL2	RCC2	0.685
SORBS3	FDFT1	IGFBP7	LANCL2	ACTR10	RCC2	0.685
SORBS3	IGFBP7	CNPY4	RBM17	TRIM47	RCC2	0.685
SORBS3	IGFBP7	CNPY4	RBM17	LANCL2	RCC2	0.685
TACC1	CDK2	AQP1	SYNJ2BP	SEPT8	VPS25	0.685
TACC1	CDK2	FDFT1	SYNJ2BP	SEPT8	ACTR10	0.685
TACC1	CDK2	FDFT1	IGFBP7	NUP188	LANCL2	0.685
TACC1	CDK2	FDFT1	RBM17	TRIM47	VPS25	0.685
TACC1	CDK2	FDFT1	RBM17	LANCL2	ACTR10	0.685
TACC1	CDK2	NUP188	CNPY4	SEPT8	ACTR10	0.685
TACC1	AQP1	FDFT1	SYNJ2BP	SEPT8	RCC2	0.685
TACC1	AQP1	FDFT1	SYNJ2BP	TRIM47	RCC2	0.685
TACC1	AQP1	FDFT1	IGFBP7	CNPY4	RBM17	0.685
TACC1	AQP1	FDFT1	NUP188	SEPT8	TRIM47	0.685
TACC1	AQP1	FDFT1	TRIM47	VPS25	RCC2	0.685
TACC1	AQP1	IGFBP7	CNPY4	LANCL2	RCC2	0.685
TACC1	AQP1	TRIM47	VPS25	ACTR10	RCC2	0.685
TACC1	FDFT1	SYNJ2BP	SEPT8	VPS25	LANCL2	0.685
TACC1	FDFT1	SYNJ2BP	RBM17	TRIM47	ACTR10	0.685
TACC1	FDFT1	IGFBP7	RBM17	TRIM47	LANCL2	0.685
TACC1	FDFT1	CNPY4	RBM17	VPS25	ACTR10	0.685
TACC1	CNPY4	SEPT8	VPS25	LANCL2	RCC2	0.685
CDK2	AQP1	FDFT1	NUP188	SEPT8	VPS25	0.685
CDK2	AQP1	FDFT1	NUP188	TRIM47	LANCL2	0.685
CDK2	AQP1	FDFT1	CNPY4	LANCL2	ACTR10	0.685
CDK2	AQP1	FDFT1	RBM17	VPS25	LANCL2	0.685
CDK2	AQP1	FDFT1	TRIM47	VPS25	ACTR10	0.685
CDK2	AQP1	SYNJ2BP	NUP188	VPS25	ACTR10	0.685
CDK2	AQP1	SYNJ2BP	CNPY4	TRIM47	RCC2	0.685
CDK2	AQP1	IGFBP7	CNPY4	SEPT8	RCC2	0.685
CDK2	AQP1	IGFBP7	RBM17	TRIM47	VPS25	0.685
CDK2	AQP1	IGFBP7	VPS25	LANCL2	RCC2	0.685
CDK2	AQP1	CNPY4	VPS25	LANCL2	RCC2	0.685
CDK2	AQP1	CNPY4	LANCL2	ACTR10	RCC2	0.685
CDK2	AQP1	SEPT8	RBM17	ACTR10	RCC2	0.685
CDK2	FDFT1	SYNJ2BP	IGFBP7	SEPT8	RBM17	0.685
CDK2	FDFT1	SYNJ2BP	SEPT8	RBM17	LANCL2	0.685
CDK2	FDFT1	IGFBP7	RBM17	TRIM47	VPS25	0.685
CDK2	FDFT1	CNPY4	RBM17	TRIM47	LANCL2	0.685
CDK2	IGFBP7	SEPT8	RBM17	TRIM47	ACTR10	0.685
CDK2	IGFBP7	SEPT8	RBM17	ACTR10	RCC2	0.685
CDK2	CNPY4	SEPT8	RBM17	LANCL2	ACTR10	0.685
AQP1	FDFT1	SYNJ2BP	IGFBP7	RBM17	LANCL2	0.685
AQP1	FDFT1	SYNJ2BP	TRIM47	VPS25	RCC2	0.685
AQP1	FDFT1	SYNJ2BP	TRIM47	LANCL2	RCC2	0.685
AQP1	FDFT1	NUP188	SEPT8	RBM17	LANCL2	0.685
AQP1	FDFT1	CNPY4	SEPT8	RBM17	VPS25	0.685
AQP1	FDFT1	CNPY4	SEPT8	RBM17	ACTR10	0.685
AQP1	FDFT1	CNPY4	SEPT8	ACTR10	RCC2	0.685
AQP1	FDFT1	CNPY4	RBM17	TRIM47	ACTR10	0.685
AQP1	FDFT1	CNPY4	TRIM47	LANCL2	RCC2	0.685
AQP1	SYNJ2BP	IGFBP7	SEPT8	TRIM47	ACTR10	0.685
AQP1	SYNJ2BP	NUP188	SEPT8	RBM17	VPS25	0.685
AQP1	SYNJ2BP	SEPT8	RBM17	LANCL2	RCC2	0.685
AQP1	IGFBP7	CNPY4	SEPT8	TRIM47	RCC2	0.685
AQP1	IGFBP7	SEPT8	TRIM47	VPS25	RCC2	0.685
AQP1	NUP188	SEPT8	RBM17	LANCL2	RCC2	0.685
AQP1	NUP188	SEPT8	VPS25	LANCL2	RCC2	0.685
FDFT1	SYNJ2BP	IGFBP7	SEPT8	RBM17	RCC2	0.685
FDFT1	SYNJ2BP	IGFBP7	RBM17	TRIM47	RCC2	0.685
FDFT1	CNPY4	SEPT8	RBM17	VPS25	LANCL2	0.685
SYNJ2BP	IGFBP7	CNPY4	SEPT8	RBM17	LANCL2	0.685
SYNJ2BP	IGFBP7	SEPT8	RBM17	VPS25	LANCL2	0.685
IGFBP7	CNPY4	SEPT8	RBM17	VPS25	LANCL2	0.685
IGFBP7	CNPY4	SEPT8	VPS25	LANCL2	RCC2	0.685
IGFBP7	CNPY4	RBM17	TRIM47	VPS25	RCC2	0.685
SORBS3	TACC1	CDK2	FDFT1	NUP188	SEPT8	0.6825
SORBS3	TACC1	CDK2	FDFT1	SEPT8	TRIM47	0.6825
SORBS3	TACC1	CDK2	SYNJ2BP	IGFBP7	NUP188	0.6825
SORBS3	TACC1	AQP1	FDFT1	RBM17	LANCL2	0.6825
SORBS3	TACC1	AQP1	FDFT1	LANCL2	ACTR10	0.6825
SORBS3	TACC1	AQP1	FDFT1	LANCL2	RCC2	0.6825
SORBS3	TACC1	AQP1	SYNJ2BP	RBM17	TRIM47	0.6825
SORBS3	TACC1	AQP1	NUP188	TRIM47	RCC2	0.6825
SORBS3	TACC1	FDFT1	SYNJ2BP	ACTR10	RCC2	0.6825
SORBS3	TACC1	FDFT1	IGFBP7	SEPT8	LANCL2	0.6825
SORBS3	TACC1	FDFT1	IGFBP7	RBM17	LANCL2	0.6825
SORBS3	TACC1	SYNJ2BP	CNPY4	RBM17	ACTR10	0.6825
SORBS3	TACC1	NUP188	CNPY4	RBM17	TRIM47	0.6825
SORBS3	TACC1	NUP188	SEPT8	ACTR10	RCC2	0.6825
SORBS3	TACC1	CNPY4	SEPT8	TRIM47	LANCL2	0.6825
SORBS3	TACC1	CNPY4	SEPT8	LANCL2	ACTR10	0.6825
SORBS3	CDK2	AQP1	FDFT1	RBM17	RCC2	0.6825
SORBS3	CDK2	AQP1	SYNJ2BP	SEPT8	TRIM47	0.6825
SORBS3	CDK2	AQP1	SEPT8	RBM17	TRIM47	0.6825
SORBS3	CDK2	AQP1	VPS25	LANCL2	RCC2	0.6825
SORBS3	CDK2	SYNJ2BP	IGFBP7	TRIM47	LANCL2	0.6825
SORBS3	CDK2	SYNJ2BP	CNPY4	SEPT8	RBM17	0.6825
SORBS3	CDK2	IGFBP7	SEPT8	VPS25	ACTR10	0.6825
SORBS3	CDK2	NUP188	CNPY4	SEPT8	RCC2	0.6825
SORBS3	AQP1	FDFT1	SYNJ2BP	RBM17	LANCL2	0.6825
SORBS3	AQP1	FDFT1	SYNJ2BP	TRIM47	ACTR10	0.6825
SORBS3	AQP1	SYNJ2BP	SEPT8	LANCL2	RCC2	0.6825
SORBS3	AQP1	IGFBP7	RBM17	TRIM47	ACTR10	0.6825
SORBS3	AQP1	NUP188	CNPY4	RBM17	ACTR10	0.6825
SORBS3	AQP1	CNPY4	SEPT8	VPS25	RCC2	0.6825
SORBS3	AQP1	SEPT8	RBM17	TRIM47	RCC2	0.6825
SORBS3	AQP1	SEPT8	RBM17	ACTR10	RCC2	0.6825
SORBS3	FDFT1	SYNJ2BP	RBM17	TRIM47	RCC2	0.6825
SORBS3	FDFT1	SYNJ2BP	RBM17	ACTR10	RCC2	0.6825
SORBS3	FDFT1	SYNJ2BP	TRIM47	LANCL2	RCC2	0.6825
SORBS3	FDFT1	SYNJ2BP	VPS25	LANCL2	ACTR10	0.6825
SORBS3	FDFT1	IGFBP7	SEPT8	RBM17	VPS25	0.6825
SORBS3	FDFT1	IGFBP7	TRIM47	LANCL2	ACTR10	0.6825
SORBS3	FDFT1	NUP188	TRIM47	ACTR10	RCC2	0.6825
SORBS3	FDFT1	CNPY4	SEPT8	RBM17	RCC2	0.6825
SORBS3	FDFT1	SEPT8	TRIM47	VPS25	RCC2	0.6825
SORBS3	FDFT1	RBM17	TRIM47	LANCL2	ACTR10	0.6825
SORBS3	IGFBP7	CNPY4	SEPT8	TRIM47	RCC2	0.6825
SORBS3	NUP188	CNPY4	RBM17	TRIM47	LANCL2	0.6825
SORBS3	NUP188	CNPY4	RBM17	VPS25	ACTR10	0.6825
SORBS3	CNPY4	SEPT8	RBM17	VPS25	ACTR10	0.6825
SORBS3	CNPY4	SEPT8	LANCL2	ACTR10	RCC2	0.6825
SORBS3	SEPT8	RBM17	LANCL2	ACTR10	RCC2	0.6825
TACC1	CDK2	AQP1	FDFT1	CNPY4	LANCL2	0.6825
TACC1	CDK2	AQP1	TRIM47	VPS25	ACTR10	0.6825
TACC1	CDK2	FDFT1	SYNJ2BP	LANCL2	ACTR10	0.6825
TACC1	CDK2	FDFT1	RBM17	TRIM47	ACTR10	0.6825
TACC1	CDK2	SYNJ2BP	IGFBP7	RBM17	ACTR10	0.6825
TACC1	CDK2	IGFBP7	SEPT8	TRIM47	ACTR10	0.6825
TACC1	CDK2	CNPY4	SEPT8	LANCL2	ACTR10	0.6825
TACC1	CDK2	RBM17	TRIM47	LANCL2	ACTR10	0.6825
TACC1	AQP1	FDFT1	SYNJ2BP	LANCL2	ACTR10	0.6825
TACC1	AQP1	FDFT1	SYNJ2BP	LANCL2	RCC2	0.6825
TACC1	AQP1	FDFT1	IGFBP7	RBM17	TRIM47	0.6825
TACC1	AQP1	FDFT1	SEPT8	RBM17	TRIM47	0.6825
TACC1	AQP1	FDFT1	RBM17	ACTR10	RCC2	0.6825
TACC1	AQP1	SYNJ2BP	IGFBP7	RBM17	TRIM47	0.6825
TACC1	AQP1	SYNJ2BP	NUP188	SEPT8	RBM17	0.6825
TACC1	AQP1	IGFBP7	NUP188	SEPT8	ACTR10	0.6825
TACC1	AQP1	IGFBP7	SEPT8	TRIM47	VPS25	0.6825
TACC1	AQP1	SEPT8	RBM17	TRIM47	LANCL2	0.6825
TACC1	FDFT1	SYNJ2BP	SEPT8	RBM17	ACTR10	0.6825
TACC1	FDFT1	RBM17	TRIM47	ACTR10	RCC2	0.6825
TACC1	SYNJ2BP	IGFBP7	CNPY4	SEPT8	RBM17	0.6825
TACC1	SYNJ2BP	IGFBP7	RBM17	TRIM47	VPS25	0.6825
TACC1	SYNJ2BP	NUP188	CNPY4	SEPT8	RBM17	0.6825
TACC1	SYNJ2BP	NUP188	SEPT8	RBM17	VPS25	0.6825
TACC1	SYNJ2BP	CNPY4	SEPT8	RBM17	TRIM47	0.6825
TACC1	SYNJ2BP	SEPT8	RBM17	ACTR10	RCC2	0.6825
TACC1	IGFBP7	SEPT8	RBM17	VPS25	LANCL2	0.6825
TACC1	RBM17	TRIM47	VPS25	LANCL2	ACTR10	0.6825
TACC1	RBM17	TRIM47	VPS25	LANCL2	RCC2	0.6825
CDK2	AQP1	FDFT1	SYNJ2BP	TRIM47	ACTR10	0.6825
CDK2	AQP1	FDFT1	IGFBP7	NUP188	RBM17	0.6825
CDK2	AQP1	FDFT1	IGFBP7	SEPT8	RBM17	0.6825
CDK2	AQP1	FDFT1	NUP188	SEPT8	RBM17	0.6825
CDK2	AQP1	FDFT1	NUP188	RBM17	RCC2	0.6825
CDK2	AQP1	FDFT1	NUP188	TRIM47	VPS25	0.6825
CDK2	AQP1	FDFT1	CNPY4	VPS25	LANCL2	0.6825
CDK2	AQP1	FDFT1	SEPT8	RBM17	RCC2	0.6825
CDK2	AQP1	SYNJ2BP	IGFBP7	TRIM47	LANCL2	0.6825
CDK2	AQP1	SYNJ2BP	IGFBP7	ACTR10	RCC2	0.6825
CDK2	AQP1	SYNJ2BP	NUP188	LANCL2	RCC2	0.6825
CDK2	AQP1	SYNJ2BP	SEPT8	LANCL2	ACTR10	0.6825
CDK2	AQP1	IGFBP7	NUP188	SEPT8	TRIM47	0.6825
CDK2	AQP1	NUP188	SEPT8	TRIM47	RCC2	0.6825
CDK2	FDFT1	IGFBP7	NUP188	SEPT8	ACTR10	0.6825
CDK2	IGFBP7	CNPY4	SEPT8	TRIM47	VPS25	0.6825
AQP1	FDFT1	SYNJ2BP	IGFBP7	LANCL2	RCC2	0.6825
AQP1	FDFT1	SYNJ2BP	RBM17	TRIM47	RCC2	0.6825
AQP1	FDFT1	SYNJ2BP	TRIM47	LANCL2	ACTR10	0.6825
AQP1	FDFT1	IGFBP7	NUP188	SEPT8	TRIM47	0.6825
AQP1	FDFT1	CNPY4	RBM17	TRIM47	RCC2	0.6825
AQP1	SYNJ2BP	IGFBP7	CNPY4	SEPT8	RBM17	0.6825
AQP1	SYNJ2BP	IGFBP7	RBM17	TRIM47	RCC2	0.6825
AQP1	SYNJ2BP	IGFBP7	RBM17	VPS25	RCC2	0.6825
AQP1	SYNJ2BP	NUP188	CNPY4	TRIM47	RCC2	0.6825
AQP1	SYNJ2BP	NUP188	SEPT8	RBM17	TRIM47	0.6825
AQP1	SYNJ2BP	CNPY4	TRIM47	LANCL2	RCC2	0.6825
AQP1	SYNJ2BP	CNPY4	VPS25	ACTR10	RCC2	0.6825
AQP1	IGFBP7	NUP188	SEPT8	RBM17	TRIM47	0.6825
AQP1	IGFBP7	CNPY4	SEPT8	RBM17	ACTR10	0.6825
AQP1	IGFBP7	CNPY4	SEPT8	ACTR10	RCC2	0.6825
AQP1	IGFBP7	SEPT8	RBM17	TRIM47	LANCL2	0.6825
AQP1	IGFBP7	RBM17	TRIM47	LANCL2	RCC2	0.6825
AQP1	NUP188	CNPY4	SEPT8	ACTR10	RCC2	0.6825
AQP1	NUP188	CNPY4	RBM17	TRIM47	VPS25	0.6825
AQP1	TRIM47	VPS25	LANCL2	ACTR10	RCC2	0.6825
FDFT1	SYNJ2BP	IGFBP7	NUP188	SEPT8	RCC2	0.6825
FDFT1	SEPT8	RBM17	TRIM47	VPS25	RCC2	0.6825
SYNJ2BP	IGFBP7	NUP188	CNPY4	SEPT8	RCC2	0.6825
SYNJ2BP	IGFBP7	NUP188	SEPT8	RBM17	LANCL2	0.6825
SYNJ2BP	IGFBP7	CNPY4	SEPT8	LANCL2	RCC2	0.6825
NUP188	CNPY4	SEPT8	RBM17	TRIM47	LANCL2	0.6825
NUP188	CNPY4	SEPT8	RBM17	TRIM47	ACTR10	0.6825
CNPY4	SEPT8	RBM17	TRIM47	VPS25	ACTR10	0.6825
RBM17	TRIM47	VPS25	LANCL2	ACTR10	RCC2	0.6825
SORBS3	TACC1	CDK2	IGFBP7	TRIM47	VPS25	0.68
SORBS3	TACC1	CDK2	NUP188	TRIM47	VPS25	0.68
SORBS3	TACC1	CDK2	CNPY4	RBM17	TRIM47	0.68
SORBS3	TACC1	CDK2	SEPT8	LANCL2	ACTR10	0.68
SORBS3	TACC1	AQP1	CNPY4	TRIM47	LANCL2	0.68
SORBS3	TACC1	FDFT1	SYNJ2BP	IGFBP7	ACTR10	0.68
SORBS3	TACC1	FDFT1	RBM17	TRIM47	RCC2	0.68
SORBS3	TACC1	NUP188	SEPT8	RBM17	VPS25	0.68
SORBS3	CDK2	FDFT1	NUP188	RBM17	ACTR10	0.68
SORBS3	CDK2	FDFT1	SEPT8	TRIM47	RCC2	0.68
SORBS3	CDK2	FDFT1	TRIM47	LANCL2	ACTR10	0.68
SORBS3	CDK2	SYNJ2BP	IGFBP7	SEPT8	ACTR10	0.68
SORBS3	CDK2	IGFBP7	SEPT8	TRIM47	VPS25	0.68
SORBS3	CDK2	IGFBP7	TRIM47	LANCL2	ACTR10	0.68
SORBS3	CDK2	CNPY4	SEPT8	TRIM47	ACTR10	0.68
SORBS3	CDK2	CNPY4	TRIM47	LANCL2	RCC2	0.68
SORBS3	AQP1	FDFT1	IGFBP7	TRIM47	LANCL2	0.68
SORBS3	AQP1	SYNJ2BP	TRIM47	VPS25	RCC2	0.68
SORBS3	AQP1	NUP188	CNPY4	TRIM47	RCC2	0.68
SORBS3	AQP1	CNPY4	TRIM47	VPS25	RCC2	0.68
SORBS3	FDFT1	SYNJ2BP	RBM17	VPS25	ACTR10	0.68
SORBS3	FDFT1	IGFBP7	NUP188	RBM17	LANCL2	0.68
SORBS3	FDFT1	IGFBP7	SEPT8	RBM17	RCC2	0.68
SORBS3	SYNJ2BP	IGFBP7	SEPT8	TRIM47	RCC2	0.68
SORBS3	IGFBP7	NUP188	CNPY4	SEPT8	TRIM47	0.68
SORBS3	IGFBP7	SEPT8	RBM17	TRIM47	ACTR10	0.68
SORBS3	NUP188	CNPY4	RBM17	LANCL2	RCC2	0.68
SORBS3	CNPY4	SEPT8	VPS25	LANCL2	RCC2	0.68
TACC1	CDK2	AQP1	IGFBP7	CNPY4	SEPT8	0.68
TACC1	CDK2	AQP1	IGFBP7	SEPT8	VPS25	0.68
TACC1	CDK2	AQP1	IGFBP7	LANCL2	RCC2	0.68
TACC1	CDK2	FDFT1	SYNJ2BP	IGFBP7	TRIM47	0.68
TACC1	CDK2	FDFT1	CNPY4	SEPT8	TRIM47	0.68
TACC1	CDK2	SYNJ2BP	IGFBP7	TRIM47	VPS25	0.68
TACC1	CDK2	IGFBP7	NUP188	CNPY4	ACTR10	0.68
TACC1	CDK2	IGFBP7	SEPT8	RBM17	VPS25	0.68
TACC1	CDK2	CNPY4	SEPT8	RBM17	ACTR10	0.68
TACC1	CDK2	SEPT8	VPS25	LANCL2	ACTR10	0.68
TACC1	AQP1	FDFT1	IGFBP7	SEPT8	RBM17	0.68
TACC1	AQP1	FDFT1	NUP188	SEPT8	RBM17	0.68
TACC1	AQP1	SYNJ2BP	CNPY4	LANCL2	RCC2	0.68
TACC1	AQP1	CNPY4	SEPT8	VPS25	LANCL2	0.68
TACC1	FDFT1	SYNJ2BP	SEPT8	LANCL2	ACTR10	0.68
TACC1	FDFT1	IGFBP7	CNPY4	RBM17	LANCL2	0.68
TACC1	FDFT1	IGFBP7	RBM17	VPS25	ACTR10	0.68
TACC1	FDFT1	CNPY4	RBM17	TRIM47	LANCL2	0.68
TACC1	FDFT1	SEPT8	RBM17	LANCL2	RCC2	0.68
TACC1	FDFT1	SEPT8	VPS25	LANCL2	ACTR10	0.68
TACC1	FDFT1	RBM17	VPS25	LANCL2	ACTR10	0.68
TACC1	SYNJ2BP	CNPY4	RBM17	TRIM47	LANCL2	0.68
TACC1	IGFBP7	CNPY4	RBM17	TRIM47	VPS25	0.68
TACC1	CNPY4	RBM17	TRIM47	VPS25	ACTR10	0.68
TACC1	SEPT8	TRIM47	VPS25	ACTR10	RCC2	0.68
TACC1	RBM17	TRIM47	VPS25	ACTR10	RCC2	0.68
CDK2	AQP1	FDFT1	SEPT8	VPS25	RCC2	0.68
CDK2	AQP1	SYNJ2BP	IGFBP7	CNPY4	TRIM47	0.68
CDK2	AQP1	SYNJ2BP	IGFBP7	SEPT8	ACTR10	0.68
CDK2	AQP1	SYNJ2BP	NUP188	SEPT8	RCC2	0.68
CDK2	AQP1	SYNJ2BP	TRIM47	ACTR10	RCC2	0.68
CDK2	AQP1	SYNJ2BP	VPS25	LANCL2	RCC2	0.68
CDK2	AQP1	CNPY4	SEPT8	VPS25	ACTR10	0.68
CDK2	FDFT1	SYNJ2BP	IGFBP7	TRIM47	RCC2	0.68
CDK2	FDFT1	IGFBP7	TRIM47	ACTR10	RCC2	0.68
CDK2	SYNJ2BP	IGFBP7	NUP188	SEPT8	ACTR10	0.68
CDK2	SYNJ2BP	IGFBP7	SEPT8	RBM17	ACTR10	0.68
CDK2	SYNJ2BP	IGFBP7	RBM17	LANCL2	RCC2	0.68
CDK2	SYNJ2BP	SEPT8	LANCL2	ACTR10	RCC2	0.68
CDK2	IGFBP7	CNPY4	TRIM47	ACTR10	RCC2	0.68
CDK2	NUP188	CNPY4	SEPT8	TRIM47	ACTR10	0.68
CDK2	CNPY4	SEPT8	VPS25	LANCL2	RCC2	0.68
CDK2	SEPT8	TRIM47	LANCL2	ACTR10	RCC2	0.68
AQP1	FDFT1	SYNJ2BP	CNPY4	SEPT8	ACTR10	0.68
AQP1	FDFT1	IGFBP7	RBM17	TRIM47	ACTR10	0.68
AQP1	FDFT1	IGFBP7	TRIM47	ACTR10	RCC2	0.68
AQP1	SYNJ2BP	IGFBP7	NUP188	SEPT8	RCC2	0.68
AQP1	SYNJ2BP	IGFBP7	SEPT8	RBM17	LANCL2	0.68
AQP1	SYNJ2BP	TRIM47	VPS25	LANCL2	RCC2	0.68
AQP1	IGFBP7	TRIM47	VPS25	ACTR10	RCC2	0.68
AQP1	CNPY4	SEPT8	TRIM47	LANCL2	ACTR10	0.68
AQP1	CNPY4	TRIM47	LANCL2	ACTR10	RCC2	0.68
FDFT1	SYNJ2BP	SEPT8	RBM17	TRIM47	LANCL2	0.68
FDFT1	IGFBP7	CNPY4	SEPT8	LANCL2	RCC2	0.68
FDFT1	IGFBP7	SEPT8	RBM17	TRIM47	VPS25	0.68
SYNJ2BP	IGFBP7	SEPT8	VPS25	LANCL2	RCC2	0.68
NUP188	SEPT8	RBM17	VPS25	LANCL2	RCC2	0.68
CNPY4	RBM17	TRIM47	VPS25	LANCL2	ACTR10	0.68
SORBS3	TACC1	CDK2	AQP1	SEPT8	LANCL2	0.6775
SORBS3	TACC1	CDK2	FDFT1	IGFBP7	RCC2	0.6775
SORBS3	TACC1	CDK2	SYNJ2BP	SEPT8	ACTR10	0.6775
SORBS3	TACC1	CDK2	CNPY4	SEPT8	RCC2	0.6775
SORBS3	TACC1	CDK2	TRIM47	VPS25	ACTR10	0.6775
SORBS3	TACC1	AQP1	FDFT1	SEPT8	LANCL2	0.6775
SORBS3	TACC1	FDFT1	IGFBP7	TRIM47	VPS25	0.6775
SORBS3	TACC1	FDFT1	IGFBP7	VPS25	ACTR10	0.6775
SORBS3	TACC1	FDFT1	CNPY4	RBM17	RCC2	0.6775
SORBS3	TACC1	SYNJ2BP	IGFBP7	SEPT8	LANCL2	0.6775
SORBS3	TACC1	SYNJ2BP	SEPT8	RBM17	ACTR10	0.6775
SORBS3	TACC1	IGFBP7	CNPY4	RBM17	TRIM47	0.6775
SORBS3	TACC1	CNPY4	SEPT8	ACTR10	RCC2	0.6775
SORBS3	TACC1	SEPT8	RBM17	TRIM47	VPS25	0.6775
SORBS3	CDK2	AQP1	FDFT1	SYNJ2BP	ACTR10	0.6775
SORBS3	CDK2	AQP1	FDFT1	SYNJ2BP	RCC2	0.6775
SORBS3	CDK2	AQP1	FDFT1	RBM17	LANCL2	0.6775
SORBS3	CDK2	AQP1	SYNJ2BP	LANCL2	RCC2	0.6775
SORBS3	CDK2	FDFT1	SYNJ2BP	IGFBP7	SEPT8	0.6775
SORBS3	CDK2	FDFT1	SYNJ2BP	IGFBP7	RCC2	0.6775
SORBS3	CDK2	FDFT1	SYNJ2BP	SEPT8	LANCL2	0.6775
SORBS3	CDK2	FDFT1	SYNJ2BP	RBM17	ACTR10	0.6775
SORBS3	CDK2	FDFT1	SYNJ2BP	ACTR10	RCC2	0.6775
SORBS3	CDK2	FDFT1	IGFBP7	RBM17	RCC2	0.6775
SORBS3	CDK2	FDFT1	NUP188	RBM17	TRIM47	0.6775
SORBS3	CDK2	FDFT1	RBM17	VPS25	LANCL2	0.6775
SORBS3	CDK2	SYNJ2BP	IGFBP7	SEPT8	RCC2	0.6775
SORBS3	CDK2	IGFBP7	CNPY4	SEPT8	ACTR10	0.6775
SORBS3	CDK2	IGFBP7	SEPT8	TRIM47	LANCL2	0.6775
SORBS3	CDK2	IGFBP7	SEPT8	LANCL2	ACTR10	0.6775
SORBS3	CDK2	CNPY4	SEPT8	TRIM47	LANCL2	0.6775
SORBS3	AQP1	FDFT1	SYNJ2BP	IGFBP7	LANCL2	0.6775
SORBS3	AQP1	FDFT1	IGFBP7	LANCL2	ACTR10	0.6775
SORBS3	AQP1	FDFT1	TRIM47	VPS25	LANCL2	0.6775
SORBS3	AQP1	SEPT8	TRIM47	LANCL2	ACTR10	0.6775
SORBS3	FDFT1	SYNJ2BP	IGFBP7	CNPY4	RBM17	0.6775
SORBS3	FDFT1	SYNJ2BP	IGFBP7	SEPT8	RCC2	0.6775
SORBS3	FDFT1	SYNJ2BP	IGFBP7	RBM17	RCC2	0.6775
SORBS3	FDFT1	SYNJ2BP	CNPY4	RBM17	TRIM47	0.6775
SORBS3	FDFT1	SYNJ2BP	SEPT8	RBM17	ACTR10	0.6775
SORBS3	FDFT1	NUP188	RBM17	TRIM47	RCC2	0.6775
SORBS3	FDFT1	CNPY4	RBM17	ACTR10	RCC2	0.6775
SORBS3	FDFT1	SEPT8	RBM17	TRIM47	LANCL2	0.6775
SORBS3	SYNJ2BP	IGFBP7	CNPY4	RBM17	TRIM47	0.6775
SORBS3	SYNJ2BP	NUP188	SEPT8	RBM17	RCC2	0.6775
SORBS3	IGFBP7	NUP188	CNPY4	SEPT8	RCC2	0.6775
SORBS3	SEPT8	TRIM47	LANCL2	ACTR10	RCC2	0.6775
TACC1	CDK2	AQP1	SYNJ2BP	RBM17	LANCL2	0.6775
TACC1	CDK2	AQP1	NUP188	CNPY4	ACTR10	0.6775
TACC1	CDK2	AQP1	VPS25	ACTR10	RCC2	0.6775
TACC1	CDK2	FDFT1	SYNJ2BP	NUP188	ACTR10	0.6775
TACC1	CDK2	FDFT1	RBM17	VPS25	LANCL2	0.6775
TACC1	CDK2	SYNJ2BP	IGFBP7	SEPT8	RBM17	0.6775
TACC1	CDK2	SYNJ2BP	CNPY4	SEPT8	LANCL2	0.6775
TACC1	CDK2	SYNJ2BP	RBM17	TRIM47	ACTR10	0.6775
TACC1	CDK2	IGFBP7	SEPT8	TRIM47	VPS25	0.6775
TACC1	CDK2	IGFBP7	RBM17	TRIM47	LANCL2	0.6775
TACC1	CDK2	SEPT8	RBM17	LANCL2	ACTR10	0.6775
TACC1	AQP1	FDFT1	IGFBP7	SEPT8	VPS25	0.6775
TACC1	AQP1	FDFT1	CNPY4	ACTR10	RCC2	0.6775
TACC1	AQP1	FDFT1	RBM17	VPS25	LANCL2	0.6775
TACC1	AQP1	FDFT1	TRIM47	LANCL2	ACTR10	0.6775
TACC1	AQP1	SYNJ2BP	NUP188	RBM17	ACTR10	0.6775
TACC1	AQP1	SYNJ2BP	CNPY4	TRIM47	ACTR10	0.6775
TACC1	AQP1	IGFBP7	NUP188	SEPT8	RCC2	0.6775
TACC1	AQP1	NUP188	CNPY4	RBM17	ACTR10	0.6775
TACC1	AQP1	NUP188	SEPT8	VPS25	RCC2	0.6775
TACC1	AQP1	CNPY4	SEPT8	RBM17	RCC2	0.6775
TACC1	AQP1	CNPY4	TRIM47	LANCL2	RCC2	0.6775
TACC1	FDFT1	SYNJ2BP	IGFBP7	SEPT8	TRIM47	0.6775
TACC1	FDFT1	IGFBP7	RBM17	TRIM47	ACTR10	0.6775
TACC1	FDFT1	SEPT8	RBM17	TRIM47	LANCL2	0.6775
TACC1	FDFT1	SEPT8	RBM17	TRIM47	ACTR10	0.6775
TACC1	SYNJ2BP	SEPT8	RBM17	TRIM47	RCC2	0.6775
TACC1	SYNJ2BP	SEPT8	TRIM47	ACTR10	RCC2	0.6775
TACC1	SYNJ2BP	RBM17	TRIM47	VPS25	RCC2	0.6775
TACC1	SYNJ2BP	RBM17	VPS25	ACTR10	RCC2	0.6775
TACC1	NUP188	SEPT8	RBM17	VPS25	RCC2	0.6775
TACC1	CNPY4	SEPT8	TRIM47	LANCL2	RCC2	0.6775
TACC1	CNPY4	RBM17	TRIM47	LANCL2	RCC2	0.6775
CDK2	AQP1	FDFT1	IGFBP7	CNPY4	RBM17	0.6775
CDK2	AQP1	FDFT1	CNPY4	LANCL2	RCC2	0.6775
CDK2	AQP1	SYNJ2BP	IGFBP7	LANCL2	RCC2	0.6775
CDK2	AQP1	SYNJ2BP	NUP188	CNPY4	RCC2	0.6775
CDK2	AQP1	SYNJ2BP	CNPY4	SEPT8	VPS25	0.6775
CDK2	AQP1	SYNJ2BP	SEPT8	TRIM47	LANCL2	0.6775
CDK2	AQP1	SYNJ2BP	RBM17	VPS25	ACTR10	0.6775
CDK2	AQP1	IGFBP7	CNPY4	SEPT8	ACTR10	0.6775
CDK2	AQP1	IGFBP7	SEPT8	VPS25	RCC2	0.6775
CDK2	AQP1	IGFBP7	RBM17	TRIM47	RCC2	0.6775
CDK2	AQP1	CNPY4	RBM17	TRIM47	ACTR10	0.6775
CDK2	AQP1	SEPT8	TRIM47	VPS25	LANCL2	0.6775
CDK2	AQP1	RBM17	TRIM47	LANCL2	ACTR10	0.6775
CDK2	FDFT1	IGFBP7	NUP188	VPS25	LANCL2	0.6775
CDK2	FDFT1	IGFBP7	SEPT8	RBM17	ACTR10	0.6775
CDK2	FDFT1	IGFBP7	SEPT8	ACTR10	RCC2	0.6775
CDK2	FDFT1	IGFBP7	RBM17	TRIM47	ACTR10	0.6775
CDK2	FDFT1	NUP188	CNPY4	SEPT8	RCC2	0.6775
CDK2	FDFT1	CNPY4	SEPT8	TRIM47	RCC2	0.6775
CDK2	FDFT1	SEPT8	TRIM47	VPS25	RCC2	0.6775
CDK2	FDFT1	RBM17	TRIM47	LANCL2	ACTR10	0.6775
CDK2	SYNJ2BP	IGFBP7	CNPY4	TRIM47	LANCL2	0.6775
CDK2	SYNJ2BP	IGFBP7	TRIM47	VPS25	LANCL2	0.6775
CDK2	SYNJ2BP	CNPY4	SEPT8	TRIM47	VPS25	0.6775
CDK2	SYNJ2BP	CNPY4	LANCL2	ACTR10	RCC2	0.6775
CDK2	IGFBP7	NUP188	SEPT8	VPS25	ACTR10	0.6775
CDK2	IGFBP7	CNPY4	SEPT8	TRIM47	ACTR10	0.6775
CDK2	IGFBP7	VPS25	LANCL2	ACTR10	RCC2	0.6775
CDK2	NUP188	CNPY4	SEPT8	RBM17	LANCL2	0.6775
CDK2	SEPT8	RBM17	TRIM47	VPS25	RCC2	0.6775
AQP1	FDFT1	SYNJ2BP	IGFBP7	NUP188	LANCL2	0.6775
AQP1	FDFT1	SYNJ2BP	IGFBP7	SEPT8	ACTR10	0.6775
AQP1	FDFT1	SYNJ2BP	IGFBP7	LANCL2	ACTR10	0.6775
AQP1	FDFT1	SYNJ2BP	RBM17	VPS25	ACTR10	0.6775
AQP1	FDFT1	SYNJ2BP	TRIM47	VPS25	LANCL2	0.6775
AQP1	FDFT1	NUP188	SEPT8	RBM17	VPS25	0.6775
AQP1	FDFT1	NUP188	SEPT8	VPS25	RCC2	0.6775
AQP1	SYNJ2BP	IGFBP7	SEPT8	VPS25	RCC2	0.6775
AQP1	SYNJ2BP	CNPY4	LANCL2	ACTR10	RCC2	0.6775
AQP1	SYNJ2BP	SEPT8	TRIM47	VPS25	ACTR10	0.6775
AQP1	IGFBP7	NUP188	RBM17	VPS25	RCC2	0.6775
AQP1	IGFBP7	CNPY4	RBM17	VPS25	ACTR10	0.6775
AQP1	IGFBP7	CNPY4	LANCL2	ACTR10	RCC2	0.6775
AQP1	NUP188	SEPT8	RBM17	LANCL2	ACTR10	0.6775
FDFT1	SYNJ2BP	NUP188	CNPY4	SEPT8	LANCL2	0.6775
FDFT1	IGFBP7	RBM17	TRIM47	LANCL2	ACTR10	0.6775
SYNJ2BP	IGFBP7	CNPY4	RBM17	TRIM47	RCC2	0.6775
SYNJ2BP	IGFBP7	RBM17	TRIM47	VPS25	RCC2	0.6775
SYNJ2BP	NUP188	CNPY4	SEPT8	LANCL2	RCC2	0.6775
SYNJ2BP	CNPY4	SEPT8	RBM17	VPS25	RCC2	0.6775
SYNJ2BP	CNPY4	RBM17	TRIM47	VPS25	LANCL2	0.6775
NUP188	CNPY4	SEPT8	RBM17	ACTR10	RCC2	0.6775
NUP188	CNPY4	SEPT8	LANCL2	ACTR10	RCC2	0.6775
CNPY4	SEPT8	RBM17	TRIM47	LANCL2	ACTR10	0.6775
SEPT8	RBM17	TRIM47	LANCL2	ACTR10	RCC2	0.6775
SORBS3	TACC1	CDK2	AQP1	CNPY4	LANCL2	0.675
SORBS3	TACC1	CDK2	AQP1	RBM17	TRIM47	0.675
SORBS3	TACC1	CDK2	FDFT1	ACTR10	RCC2	0.675
SORBS3	TACC1	CDK2	IGFBP7	NUP188	LANCL2	0.675
SORBS3	TACC1	CDK2	IGFBP7	SEPT8	VPS25	0.675
SORBS3	TACC1	AQP1	FDFT1	IGFBP7	TRIM47	0.675
SORBS3	TACC1	AQP1	CNPY4	SEPT8	VPS25	0.675
SORBS3	TACC1	AQP1	SEPT8	RBM17	TRIM47	0.675
SORBS3	TACC1	FDFT1	SYNJ2BP	LANCL2	ACTR10	0.675
SORBS3	TACC1	FDFT1	NUP188	VPS25	ACTR10	0.675
[truncated: 6,009 more rows]

## Sheet: 7
Var1	Var2	Var3	Var4	Var5	Var6	Var7	PScore
TACC1	CDK2	AQP1	FDFT1	RBM17	TRIM47	VPS25	0.8725
SORBS3	NUP188	CNPY4	SEPT8	RBM17	LANCL2	RCC2	0.8625
TACC1	CDK2	AQP1	FDFT1	SYNJ2BP	SEPT8	TRIM47	0.8375
SORBS3	TACC1	FDFT1	NUP188	CNPY4	RBM17	ACTR10	0.835
TACC1	AQP1	FDFT1	SEPT8	RBM17	TRIM47	VPS25	0.835
CDK2	AQP1	CNPY4	SEPT8	VPS25	LANCL2	RCC2	0.835
SORBS3	TACC1	CDK2	AQP1	FDFT1	RBM17	ACTR10	0.8325
TACC1	CDK2	AQP1	FDFT1	SEPT8	TRIM47	LANCL2	0.8325
TACC1	CDK2	AQP1	FDFT1	RBM17	VPS25	ACTR10	0.8325
SORBS3	TACC1	CDK2	SYNJ2BP	IGFBP7	SEPT8	LANCL2	0.8275
SORBS3	TACC1	FDFT1	NUP188	CNPY4	SEPT8	RBM17	0.8275
TACC1	CDK2	AQP1	FDFT1	SEPT8	TRIM47	VPS25	0.8275
SORBS3	TACC1	CDK2	AQP1	FDFT1	TRIM47	ACTR10	0.825
SORBS3	TACC1	FDFT1	CNPY4	SEPT8	RBM17	TRIM47	0.825
TACC1	CDK2	AQP1	FDFT1	SEPT8	RBM17	VPS25	0.825
TACC1	AQP1	FDFT1	RBM17	TRIM47	VPS25	LANCL2	0.825
SORBS3	TACC1	CDK2	AQP1	FDFT1	RBM17	TRIM47	0.8225
SORBS3	TACC1	CDK2	AQP1	FDFT1	TRIM47	VPS25	0.8225
TACC1	AQP1	FDFT1	SEPT8	TRIM47	LANCL2	ACTR10	0.8225
SORBS3	TACC1	CDK2	FDFT1	CNPY4	RBM17	TRIM47	0.8175
TACC1	CDK2	AQP1	FDFT1	SEPT8	TRIM47	ACTR10	0.8175
SORBS3	TACC1	NUP188	CNPY4	SEPT8	RBM17	LANCL2	0.815
SORBS3	TACC1	NUP188	CNPY4	SEPT8	RBM17	RCC2	0.815
SORBS3	AQP1	NUP188	CNPY4	SEPT8	LANCL2	RCC2	0.815
TACC1	CDK2	FDFT1	IGFBP7	RBM17	TRIM47	LANCL2	0.815
TACC1	CDK2	SYNJ2BP	IGFBP7	SEPT8	LANCL2	ACTR10	0.815
TACC1	AQP1	FDFT1	RBM17	TRIM47	VPS25	ACTR10	0.815
AQP1	CNPY4	SEPT8	TRIM47	VPS25	LANCL2	RCC2	0.815
SORBS3	TACC1	FDFT1	NUP188	SEPT8	RBM17	VPS25	0.8125
SORBS3	TACC1	CDK2	FDFT1	IGFBP7	RBM17	TRIM47	0.81
TACC1	CDK2	AQP1	FDFT1	CNPY4	SEPT8	TRIM47	0.81
TACC1	AQP1	FDFT1	CNPY4	SEPT8	TRIM47	VPS25	0.81
CDK2	AQP1	FDFT1	RBM17	TRIM47	VPS25	RCC2	0.81
TACC1	CDK2	AQP1	FDFT1	SEPT8	LANCL2	ACTR10	0.8075
TACC1	AQP1	FDFT1	SYNJ2BP	IGFBP7	SEPT8	TRIM47	0.8075
CDK2	AQP1	FDFT1	CNPY4	SEPT8	TRIM47	LANCL2	0.8075
CDK2	FDFT1	SYNJ2BP	IGFBP7	TRIM47	VPS25	LANCL2	0.805
CDK2	SYNJ2BP	IGFBP7	SEPT8	LANCL2	ACTR10	RCC2	0.805
SORBS3	TACC1	CDK2	AQP1	FDFT1	SYNJ2BP	TRIM47	0.8025
SORBS3	TACC1	FDFT1	SYNJ2BP	IGFBP7	RBM17	TRIM47	0.8025
SORBS3	CDK2	AQP1	CNPY4	SEPT8	LANCL2	RCC2	0.8025
TACC1	CDK2	AQP1	SYNJ2BP	IGFBP7	SEPT8	ACTR10	0.8025
TACC1	CDK2	AQP1	SYNJ2BP	SEPT8	LANCL2	ACTR10	0.8025
TACC1	CDK2	AQP1	SEPT8	TRIM47	LANCL2	ACTR10	0.8025
TACC1	AQP1	SYNJ2BP	SEPT8	RBM17	VPS25	LANCL2	0.8025
CDK2	AQP1	CNPY4	SEPT8	RBM17	LANCL2	RCC2	0.8025
CDK2	FDFT1	SYNJ2BP	IGFBP7	SEPT8	LANCL2	ACTR10	0.8025
SORBS3	TACC1	CDK2	AQP1	FDFT1	SEPT8	RBM17	0.8
SORBS3	TACC1	FDFT1	SYNJ2BP	IGFBP7	SEPT8	RBM17	0.8
SORBS3	TACC1	FDFT1	SEPT8	RBM17	TRIM47	VPS25	0.8
SORBS3	FDFT1	SYNJ2BP	IGFBP7	SEPT8	RBM17	LANCL2	0.8
TACC1	CDK2	AQP1	SEPT8	RBM17	LANCL2	ACTR10	0.8
TACC1	AQP1	FDFT1	SEPT8	RBM17	LANCL2	ACTR10	0.8
TACC1	AQP1	CNPY4	SEPT8	RBM17	VPS25	ACTR10	0.8
CDK2	AQP1	SYNJ2BP	CNPY4	SEPT8	LANCL2	RCC2	0.8
CDK2	AQP1	SEPT8	RBM17	TRIM47	VPS25	RCC2	0.8
AQP1	FDFT1	SYNJ2BP	SEPT8	TRIM47	VPS25	LANCL2	0.8
AQP1	FDFT1	CNPY4	SEPT8	TRIM47	LANCL2	RCC2	0.8
AQP1	FDFT1	SEPT8	TRIM47	LANCL2	ACTR10	RCC2	0.8
TACC1	CDK2	AQP1	FDFT1	SYNJ2BP	TRIM47	LANCL2	0.7975
TACC1	CDK2	AQP1	IGFBP7	SEPT8	LANCL2	ACTR10	0.7975
TACC1	AQP1	FDFT1	SEPT8	TRIM47	VPS25	LANCL2	0.7975
AQP1	IGFBP7	SEPT8	TRIM47	LANCL2	ACTR10	RCC2	0.7975
SORBS3	TACC1	CDK2	AQP1	FDFT1	SEPT8	TRIM47	0.795
SORBS3	TACC1	AQP1	FDFT1	SYNJ2BP	RBM17	TRIM47	0.795
TACC1	CDK2	AQP1	SYNJ2BP	IGFBP7	SEPT8	RBM17	0.795
TACC1	AQP1	FDFT1	SYNJ2BP	IGFBP7	SEPT8	RBM17	0.795
TACC1	AQP1	FDFT1	SYNJ2BP	RBM17	TRIM47	VPS25	0.795
TACC1	AQP1	FDFT1	CNPY4	SEPT8	RBM17	TRIM47	0.795
TACC1	AQP1	SYNJ2BP	IGFBP7	SEPT8	LANCL2	ACTR10	0.795
CDK2	AQP1	FDFT1	SYNJ2BP	SEPT8	VPS25	LANCL2	0.795
CDK2	IGFBP7	CNPY4	SEPT8	LANCL2	ACTR10	RCC2	0.795
SORBS3	TACC1	CDK2	AQP1	FDFT1	CNPY4	TRIM47	0.7925
SORBS3	TACC1	CDK2	FDFT1	IGFBP7	CNPY4	RBM17	0.7925
SORBS3	TACC1	CDK2	FDFT1	RBM17	TRIM47	VPS25	0.7925
SORBS3	TACC1	FDFT1	IGFBP7	RBM17	TRIM47	VPS25	0.7925
SORBS3	FDFT1	NUP188	CNPY4	SEPT8	RBM17	LANCL2	0.7925
TACC1	CDK2	AQP1	FDFT1	SEPT8	RBM17	LANCL2	0.7925
TACC1	CDK2	IGFBP7	NUP188	SEPT8	VPS25	ACTR10	0.7925
TACC1	AQP1	SYNJ2BP	SEPT8	RBM17	VPS25	ACTR10	0.7925
TACC1	AQP1	IGFBP7	SEPT8	RBM17	VPS25	ACTR10	0.7925
TACC1	FDFT1	SYNJ2BP	IGFBP7	SEPT8	RBM17	LANCL2	0.7925
TACC1	SYNJ2BP	CNPY4	SEPT8	RBM17	LANCL2	RCC2	0.7925
CDK2	AQP1	FDFT1	CNPY4	SEPT8	RBM17	TRIM47	0.7925
AQP1	FDFT1	SEPT8	TRIM47	VPS25	LANCL2	ACTR10	0.7925
SORBS3	TACC1	CDK2	AQP1	FDFT1	RBM17	VPS25	0.79
SORBS3	TACC1	CDK2	FDFT1	IGFBP7	SEPT8	RBM17	0.79
SORBS3	TACC1	FDFT1	IGFBP7	NUP188	CNPY4	RBM17	0.79
SORBS3	TACC1	FDFT1	NUP188	CNPY4	RBM17	TRIM47	0.79
SORBS3	AQP1	FDFT1	SEPT8	TRIM47	LANCL2	ACTR10	0.79
TACC1	CDK2	AQP1	CNPY4	SEPT8	RBM17	LANCL2	0.79
TACC1	CDK2	IGFBP7	NUP188	SEPT8	LANCL2	ACTR10	0.79
TACC1	AQP1	FDFT1	NUP188	SEPT8	RBM17	VPS25	0.79
TACC1	AQP1	FDFT1	NUP188	RBM17	TRIM47	VPS25	0.79
TACC1	AQP1	FDFT1	SEPT8	LANCL2	ACTR10	RCC2	0.79
TACC1	AQP1	CNPY4	SEPT8	RBM17	TRIM47	VPS25	0.79
TACC1	SYNJ2BP	IGFBP7	CNPY4	SEPT8	RBM17	LANCL2	0.79
CDK2	AQP1	FDFT1	CNPY4	SEPT8	LANCL2	RCC2	0.79
CDK2	FDFT1	IGFBP7	NUP188	SEPT8	LANCL2	ACTR10	0.79
CDK2	IGFBP7	CNPY4	SEPT8	RBM17	LANCL2	RCC2	0.79
SORBS3	TACC1	CDK2	AQP1	SEPT8	TRIM47	ACTR10	0.7875
SORBS3	TACC1	AQP1	FDFT1	CNPY4	SEPT8	TRIM47	0.7875
TACC1	CDK2	AQP1	FDFT1	SYNJ2BP	RBM17	ACTR10	0.7875
TACC1	CDK2	AQP1	FDFT1	RBM17	VPS25	LANCL2	0.7875
TACC1	CDK2	AQP1	SEPT8	RBM17	VPS25	ACTR10	0.7875
TACC1	CDK2	AQP1	SEPT8	LANCL2	ACTR10	RCC2	0.7875
TACC1	CDK2	SYNJ2BP	IGFBP7	SEPT8	RBM17	LANCL2	0.7875
TACC1	AQP1	FDFT1	SYNJ2BP	SEPT8	LANCL2	RCC2	0.7875
TACC1	AQP1	FDFT1	IGFBP7	RBM17	TRIM47	VPS25	0.7875
TACC1	AQP1	FDFT1	CNPY4	SEPT8	TRIM47	LANCL2	0.7875
TACC1	AQP1	IGFBP7	SEPT8	LANCL2	ACTR10	RCC2	0.7875
AQP1	FDFT1	NUP188	CNPY4	SEPT8	LANCL2	RCC2	0.7875
AQP1	SYNJ2BP	CNPY4	SEPT8	VPS25	LANCL2	RCC2	0.7875
AQP1	NUP188	CNPY4	SEPT8	RBM17	LANCL2	RCC2	0.7875
AQP1	NUP188	CNPY4	SEPT8	TRIM47	LANCL2	RCC2	0.7875
AQP1	NUP188	CNPY4	SEPT8	VPS25	LANCL2	RCC2	0.7875
AQP1	CNPY4	SEPT8	RBM17	TRIM47	LANCL2	RCC2	0.7875
SORBS3	TACC1	CDK2	FDFT1	SYNJ2BP	IGFBP7	TRIM47	0.785
SORBS3	TACC1	CDK2	FDFT1	CNPY4	RBM17	ACTR10	0.785
SORBS3	TACC1	CDK2	FDFT1	RBM17	TRIM47	ACTR10	0.785
SORBS3	TACC1	AQP1	FDFT1	RBM17	TRIM47	VPS25	0.785
SORBS3	TACC1	FDFT1	NUP188	CNPY4	RBM17	VPS25	0.785
SORBS3	CDK2	FDFT1	IGFBP7	TRIM47	ACTR10	RCC2	0.785
TACC1	CDK2	AQP1	FDFT1	SYNJ2BP	IGFBP7	TRIM47	0.785
TACC1	CDK2	AQP1	FDFT1	SYNJ2BP	SEPT8	RBM17	0.785
TACC1	CDK2	AQP1	FDFT1	IGFBP7	SEPT8	TRIM47	0.785
TACC1	CDK2	AQP1	FDFT1	RBM17	TRIM47	ACTR10	0.785
TACC1	CDK2	AQP1	FDFT1	RBM17	LANCL2	ACTR10	0.785
TACC1	CDK2	AQP1	FDFT1	RBM17	ACTR10	RCC2	0.785
TACC1	CDK2	AQP1	CNPY4	SEPT8	TRIM47	LANCL2	0.785
TACC1	CDK2	FDFT1	RBM17	TRIM47	VPS25	LANCL2	0.785
TACC1	AQP1	IGFBP7	SEPT8	TRIM47	LANCL2	ACTR10	0.785
TACC1	AQP1	NUP188	SEPT8	RBM17	VPS25	ACTR10	0.785
TACC1	AQP1	SEPT8	RBM17	TRIM47	VPS25	ACTR10	0.785
TACC1	NUP188	CNPY4	SEPT8	RBM17	LANCL2	RCC2	0.785
TACC1	CNPY4	SEPT8	RBM17	VPS25	LANCL2	RCC2	0.785
CDK2	AQP1	FDFT1	RBM17	TRIM47	VPS25	LANCL2	0.785
CDK2	AQP1	SYNJ2BP	SEPT8	RBM17	TRIM47	VPS25	0.785
CDK2	AQP1	IGFBP7	CNPY4	SEPT8	LANCL2	RCC2	0.785
CDK2	FDFT1	IGFBP7	SEPT8	RBM17	LANCL2	ACTR10	0.785
CDK2	FDFT1	IGFBP7	TRIM47	VPS25	LANCL2	ACTR10	0.785
AQP1	SYNJ2BP	SEPT8	TRIM47	VPS25	LANCL2	RCC2	0.785
AQP1	CNPY4	SEPT8	RBM17	TRIM47	VPS25	LANCL2	0.785
SORBS3	TACC1	CDK2	AQP1	FDFT1	TRIM47	RCC2	0.7825
SORBS3	TACC1	CDK2	FDFT1	CNPY4	SEPT8	RBM17	0.7825
SORBS3	AQP1	CNPY4	SEPT8	TRIM47	LANCL2	RCC2	0.7825
TACC1	CDK2	AQP1	SYNJ2BP	IGFBP7	SEPT8	TRIM47	0.7825
TACC1	CDK2	AQP1	SYNJ2BP	RBM17	VPS25	ACTR10	0.7825
TACC1	AQP1	FDFT1	SYNJ2BP	IGFBP7	RBM17	TRIM47	0.7825
TACC1	AQP1	FDFT1	SYNJ2BP	SEPT8	RBM17	LANCL2	0.7825
TACC1	AQP1	FDFT1	SEPT8	TRIM47	LANCL2	RCC2	0.7825
TACC1	IGFBP7	SEPT8	RBM17	LANCL2	ACTR10	RCC2	0.7825
CDK2	AQP1	FDFT1	CNPY4	RBM17	TRIM47	RCC2	0.7825
CDK2	AQP1	FDFT1	SEPT8	RBM17	LANCL2	ACTR10	0.7825
CDK2	AQP1	FDFT1	RBM17	TRIM47	ACTR10	RCC2	0.7825
CDK2	AQP1	IGFBP7	SEPT8	RBM17	LANCL2	RCC2	0.7825
CDK2	FDFT1	SYNJ2BP	IGFBP7	TRIM47	LANCL2	ACTR10	0.7825
CDK2	FDFT1	SYNJ2BP	IGFBP7	TRIM47	LANCL2	RCC2	0.7825
AQP1	FDFT1	IGFBP7	SEPT8	TRIM47	LANCL2	ACTR10	0.7825
AQP1	IGFBP7	NUP188	CNPY4	SEPT8	LANCL2	RCC2	0.7825
SORBS3	TACC1	CDK2	AQP1	SEPT8	LANCL2	ACTR10	0.78
TACC1	CDK2	AQP1	FDFT1	IGFBP7	RBM17	ACTR10	0.78
TACC1	CDK2	AQP1	IGFBP7	TRIM47	LANCL2	ACTR10	0.78
TACC1	CDK2	FDFT1	SYNJ2BP	IGFBP7	TRIM47	LANCL2	0.78
TACC1	CDK2	IGFBP7	SEPT8	TRIM47	LANCL2	ACTR10	0.78
TACC1	CDK2	IGFBP7	SEPT8	TRIM47	LANCL2	RCC2	0.78
TACC1	CDK2	IGFBP7	SEPT8	LANCL2	ACTR10	RCC2	0.78
TACC1	AQP1	FDFT1	SEPT8	TRIM47	VPS25	ACTR10	0.78
TACC1	AQP1	IGFBP7	SEPT8	RBM17	LANCL2	ACTR10	0.78
TACC1	AQP1	NUP188	CNPY4	SEPT8	LANCL2	RCC2	0.78
TACC1	IGFBP7	SEPT8	TRIM47	LANCL2	ACTR10	RCC2	0.78
TACC1	IGFBP7	SEPT8	VPS25	LANCL2	ACTR10	RCC2	0.78
CDK2	AQP1	FDFT1	SEPT8	RBM17	TRIM47	VPS25	0.78
CDK2	AQP1	FDFT1	SEPT8	VPS25	LANCL2	RCC2	0.78
CDK2	AQP1	SYNJ2BP	IGFBP7	SEPT8	RBM17	RCC2	0.78
CDK2	AQP1	SYNJ2BP	CNPY4	SEPT8	RBM17	LANCL2	0.78
CDK2	FDFT1	IGFBP7	SEPT8	TRIM47	LANCL2	ACTR10	0.78
CDK2	SYNJ2BP	IGFBP7	CNPY4	TRIM47	LANCL2	RCC2	0.78
SORBS3	TACC1	FDFT1	IGFBP7	CNPY4	SEPT8	RBM17	0.7775
SORBS3	CDK2	AQP1	CNPY4	SEPT8	RBM17	LANCL2	0.7775
SORBS3	CDK2	AQP1	SEPT8	RBM17	TRIM47	VPS25	0.7775
SORBS3	CDK2	FDFT1	IGFBP7	RBM17	TRIM47	VPS25	0.7775
SORBS3	CDK2	FDFT1	IGFBP7	TRIM47	LANCL2	ACTR10	0.7775
SORBS3	CDK2	CNPY4	RBM17	TRIM47	LANCL2	RCC2	0.7775
SORBS3	AQP1	CNPY4	SEPT8	RBM17	LANCL2	RCC2	0.7775
SORBS3	FDFT1	IGFBP7	NUP188	CNPY4	SEPT8	RBM17	0.7775
SORBS3	SYNJ2BP	NUP188	CNPY4	SEPT8	RBM17	RCC2	0.7775
SORBS3	IGFBP7	NUP188	CNPY4	SEPT8	RBM17	LANCL2	0.7775
SORBS3	NUP188	CNPY4	SEPT8	RBM17	ACTR10	RCC2	0.7775
TACC1	CDK2	AQP1	SYNJ2BP	SEPT8	RBM17	LANCL2	0.7775
TACC1	CDK2	AQP1	SYNJ2BP	SEPT8	TRIM47	LANCL2	0.7775
TACC1	CDK2	AQP1	IGFBP7	SEPT8	TRIM47	ACTR10	0.7775
TACC1	CDK2	AQP1	RBM17	TRIM47	VPS25	LANCL2	0.7775
TACC1	CDK2	SYNJ2BP	CNPY4	SEPT8	LANCL2	ACTR10	0.7775
TACC1	AQP1	FDFT1	SYNJ2BP	SEPT8	TRIM47	VPS25	0.7775
TACC1	AQP1	CNPY4	SEPT8	RBM17	TRIM47	LANCL2	0.7775
TACC1	AQP1	SEPT8	RBM17	VPS25	LANCL2	ACTR10	0.7775
TACC1	FDFT1	SEPT8	RBM17	TRIM47	VPS25	LANCL2	0.7775
CDK2	AQP1	FDFT1	CNPY4	SEPT8	LANCL2	ACTR10	0.7775
CDK2	AQP1	FDFT1	RBM17	TRIM47	LANCL2	ACTR10	0.7775
CDK2	AQP1	SYNJ2BP	IGFBP7	CNPY4	LANCL2	RCC2	0.7775
CDK2	AQP1	CNPY4	SEPT8	RBM17	TRIM47	VPS25	0.7775
CDK2	FDFT1	IGFBP7	RBM17	TRIM47	LANCL2	ACTR10	0.7775
AQP1	FDFT1	SEPT8	RBM17	TRIM47	LANCL2	ACTR10	0.7775
SORBS3	TACC1	AQP1	FDFT1	SEPT8	RBM17	VPS25	0.775
SORBS3	TACC1	FDFT1	SYNJ2BP	NUP188	CNPY4	RBM17	0.775
SORBS3	TACC1	FDFT1	IGFBP7	CNPY4	RBM17	TRIM47	0.775
SORBS3	TACC1	FDFT1	NUP188	CNPY4	RBM17	LANCL2	0.775
SORBS3	FDFT1	IGFBP7	NUP188	CNPY4	RBM17	TRIM47	0.775
SORBS3	SYNJ2BP	CNPY4	SEPT8	RBM17	LANCL2	RCC2	0.775
TACC1	CDK2	AQP1	FDFT1	NUP188	SEPT8	ACTR10	0.775
TACC1	CDK2	AQP1	SYNJ2BP	SEPT8	RBM17	VPS25	0.775
TACC1	CDK2	AQP1	IGFBP7	SEPT8	VPS25	ACTR10	0.775
TACC1	CDK2	AQP1	IGFBP7	SEPT8	LANCL2	RCC2	0.775
TACC1	CDK2	FDFT1	SYNJ2BP	IGFBP7	TRIM47	VPS25	0.775
TACC1	CDK2	FDFT1	IGFBP7	SEPT8	LANCL2	ACTR10	0.775
TACC1	AQP1	FDFT1	CNPY4	SEPT8	LANCL2	RCC2	0.775
TACC1	AQP1	FDFT1	CNPY4	RBM17	TRIM47	VPS25	0.775
TACC1	AQP1	FDFT1	SEPT8	RBM17	TRIM47	ACTR10	0.775
TACC1	AQP1	SYNJ2BP	IGFBP7	SEPT8	RBM17	VPS25	0.775
TACC1	AQP1	SEPT8	RBM17	TRIM47	LANCL2	ACTR10	0.775
TACC1	FDFT1	IGFBP7	SEPT8	RBM17	LANCL2	ACTR10	0.775
TACC1	FDFT1	IGFBP7	SEPT8	LANCL2	ACTR10	RCC2	0.775
TACC1	NUP188	CNPY4	SEPT8	RBM17	TRIM47	LANCL2	0.775
CDK2	AQP1	FDFT1	SYNJ2BP	TRIM47	LANCL2	ACTR10	0.775
CDK2	AQP1	FDFT1	IGFBP7	TRIM47	VPS25	LANCL2	0.775
CDK2	AQP1	FDFT1	SEPT8	TRIM47	LANCL2	ACTR10	0.775
CDK2	FDFT1	IGFBP7	SEPT8	TRIM47	LANCL2	RCC2	0.775
CDK2	SYNJ2BP	IGFBP7	SEPT8	RBM17	LANCL2	RCC2	0.775
AQP1	CNPY4	SEPT8	RBM17	TRIM47	VPS25	RCC2	0.775
SORBS3	TACC1	CDK2	AQP1	FDFT1	TRIM47	LANCL2	0.7725
SORBS3	TACC1	CDK2	IGFBP7	SEPT8	LANCL2	ACTR10	0.7725
SORBS3	TACC1	FDFT1	IGFBP7	NUP188	SEPT8	RBM17	0.7725
SORBS3	TACC1	FDFT1	IGFBP7	SEPT8	RBM17	TRIM47	0.7725
SORBS3	TACC1	FDFT1	IGFBP7	SEPT8	RBM17	LANCL2	0.7725
SORBS3	TACC1	CNPY4	SEPT8	RBM17	TRIM47	LANCL2	0.7725
SORBS3	CDK2	FDFT1	SYNJ2BP	IGFBP7	TRIM47	LANCL2	0.7725
SORBS3	FDFT1	IGFBP7	CNPY4	SEPT8	RBM17	TRIM47	0.7725
SORBS3	IGFBP7	CNPY4	SEPT8	RBM17	LANCL2	RCC2	0.7725
TACC1	CDK2	AQP1	FDFT1	IGFBP7	SEPT8	LANCL2	0.7725
TACC1	CDK2	AQP1	SYNJ2BP	CNPY4	LANCL2	ACTR10	0.7725
TACC1	CDK2	AQP1	SYNJ2BP	SEPT8	TRIM47	VPS25	0.7725
TACC1	CDK2	AQP1	SEPT8	RBM17	TRIM47	VPS25	0.7725
TACC1	CDK2	AQP1	SEPT8	RBM17	TRIM47	ACTR10	0.7725
TACC1	CDK2	FDFT1	NUP188	CNPY4	RBM17	ACTR10	0.7725
TACC1	CDK2	IGFBP7	SEPT8	RBM17	LANCL2	ACTR10	0.7725
CDK2	AQP1	FDFT1	SYNJ2BP	IGFBP7	TRIM47	LANCL2	0.7725
CDK2	AQP1	FDFT1	NUP188	CNPY4	SEPT8	TRIM47	0.7725
CDK2	AQP1	FDFT1	SEPT8	TRIM47	ACTR10	RCC2	0.7725
CDK2	AQP1	SYNJ2BP	SEPT8	VPS25	LANCL2	RCC2	0.7725
CDK2	IGFBP7	SEPT8	RBM17	TRIM47	LANCL2	RCC2	0.7725
AQP1	FDFT1	SYNJ2BP	SEPT8	TRIM47	LANCL2	ACTR10	0.7725
AQP1	SYNJ2BP	RBM17	TRIM47	VPS25	ACTR10	RCC2	0.7725
AQP1	IGFBP7	CNPY4	SEPT8	TRIM47	LANCL2	RCC2	0.7725
SORBS3	TACC1	CDK2	AQP1	FDFT1	IGFBP7	TRIM47	0.77
SORBS3	TACC1	CDK2	FDFT1	IGFBP7	RBM17	ACTR10	0.77
SORBS3	TACC1	CDK2	FDFT1	SEPT8	RBM17	ACTR10	0.77
SORBS3	TACC1	AQP1	FDFT1	NUP188	SEPT8	ACTR10	0.77
SORBS3	TACC1	AQP1	FDFT1	SEPT8	TRIM47	VPS25	0.77
SORBS3	TACC1	FDFT1	SYNJ2BP	RBM17	TRIM47	LANCL2	0.77
SORBS3	TACC1	FDFT1	IGFBP7	SEPT8	RBM17	VPS25	0.77
SORBS3	TACC1	NUP188	CNPY4	SEPT8	RBM17	ACTR10	0.77
SORBS3	AQP1	SYNJ2BP	CNPY4	SEPT8	LANCL2	RCC2	0.77
TACC1	CDK2	AQP1	FDFT1	IGFBP7	RBM17	LANCL2	0.77
TACC1	CDK2	AQP1	FDFT1	SEPT8	RBM17	ACTR10	0.77
TACC1	CDK2	AQP1	FDFT1	RBM17	TRIM47	LANCL2	0.77
TACC1	CDK2	AQP1	SYNJ2BP	CNPY4	SEPT8	LANCL2	0.77
TACC1	CDK2	AQP1	IGFBP7	NUP188	CNPY4	SEPT8	0.77
TACC1	CDK2	AQP1	IGFBP7	NUP188	SEPT8	ACTR10	0.77
TACC1	CDK2	AQP1	CNPY4	SEPT8	LANCL2	ACTR10	0.77
TACC1	CDK2	AQP1	SEPT8	TRIM47	VPS25	ACTR10	0.77
TACC1	CDK2	IGFBP7	SEPT8	VPS25	LANCL2	ACTR10	0.77
TACC1	AQP1	FDFT1	IGFBP7	SEPT8	RBM17	LANCL2	0.77
TACC1	AQP1	FDFT1	NUP188	CNPY4	RBM17	ACTR10	0.77
TACC1	AQP1	FDFT1	SEPT8	RBM17	VPS25	ACTR10	0.77
TACC1	AQP1	FDFT1	RBM17	TRIM47	VPS25	RCC2	0.77
TACC1	AQP1	SYNJ2BP	CNPY4	SEPT8	RBM17	LANCL2	0.77
TACC1	AQP1	SYNJ2BP	SEPT8	VPS25	LANCL2	RCC2	0.77
TACC1	AQP1	IGFBP7	NUP188	SEPT8	RBM17	ACTR10	0.77
TACC1	FDFT1	SYNJ2BP	IGFBP7	NUP188	CNPY4	RBM17	0.77
CDK2	AQP1	CNPY4	SEPT8	RBM17	TRIM47	LANCL2	0.77
CDK2	FDFT1	IGFBP7	RBM17	TRIM47	LANCL2	RCC2	0.77
CDK2	SYNJ2BP	IGFBP7	SEPT8	VPS25	ACTR10	RCC2	0.77
AQP1	SYNJ2BP	CNPY4	SEPT8	RBM17	TRIM47	LANCL2	0.77
AQP1	SYNJ2BP	CNPY4	SEPT8	LANCL2	ACTR10	RCC2	0.77
SORBS3	TACC1	CDK2	FDFT1	SYNJ2BP	IGFBP7	RBM17	0.7675
SORBS3	TACC1	CDK2	FDFT1	RBM17	TRIM47	LANCL2	0.7675
SORBS3	TACC1	CDK2	SYNJ2BP	IGFBP7	SEPT8	ACTR10	0.7675
SORBS3	TACC1	FDFT1	IGFBP7	RBM17	TRIM47	LANCL2	0.7675
SORBS3	CDK2	FDFT1	IGFBP7	CNPY4	TRIM47	RCC2	0.7675
TACC1	CDK2	AQP1	FDFT1	SEPT8	LANCL2	RCC2	0.7675
TACC1	CDK2	AQP1	IGFBP7	SEPT8	RBM17	VPS25	0.7675
TACC1	CDK2	AQP1	NUP188	CNPY4	SEPT8	ACTR10	0.7675
TACC1	CDK2	AQP1	SEPT8	TRIM47	LANCL2	RCC2	0.7675
TACC1	CDK2	FDFT1	IGFBP7	SEPT8	RBM17	LANCL2	0.7675
TACC1	CDK2	FDFT1	IGFBP7	SEPT8	LANCL2	RCC2	0.7675
TACC1	CDK2	FDFT1	IGFBP7	RBM17	VPS25	LANCL2	0.7675
TACC1	CDK2	FDFT1	IGFBP7	RBM17	LANCL2	ACTR10	0.7675
TACC1	CDK2	FDFT1	IGFBP7	TRIM47	VPS25	ACTR10	0.7675
TACC1	AQP1	SYNJ2BP	CNPY4	SEPT8	RBM17	VPS25	0.7675
TACC1	AQP1	SYNJ2BP	CNPY4	SEPT8	LANCL2	ACTR10	0.7675
TACC1	AQP1	SYNJ2BP	CNPY4	RBM17	TRIM47	VPS25	0.7675
TACC1	AQP1	IGFBP7	SEPT8	RBM17	TRIM47	ACTR10	0.7675
TACC1	AQP1	SEPT8	TRIM47	LANCL2	ACTR10	RCC2	0.7675
TACC1	SYNJ2BP	SEPT8	RBM17	VPS25	LANCL2	RCC2	0.7675
CDK2	AQP1	FDFT1	SYNJ2BP	IGFBP7	CNPY4	LANCL2	0.7675
CDK2	AQP1	FDFT1	SYNJ2BP	CNPY4	TRIM47	LANCL2	0.7675
CDK2	AQP1	FDFT1	IGFBP7	SEPT8	TRIM47	ACTR10	0.7675
CDK2	AQP1	FDFT1	SEPT8	LANCL2	ACTR10	RCC2	0.7675
CDK2	AQP1	NUP188	CNPY4	SEPT8	LANCL2	RCC2	0.7675
CDK2	AQP1	CNPY4	SEPT8	RBM17	LANCL2	ACTR10	0.7675
CDK2	IGFBP7	NUP188	CNPY4	SEPT8	LANCL2	RCC2	0.7675
CDK2	IGFBP7	CNPY4	SEPT8	TRIM47	LANCL2	RCC2	0.7675
CDK2	IGFBP7	SEPT8	VPS25	LANCL2	ACTR10	RCC2	0.7675
AQP1	FDFT1	NUP188	SEPT8	TRIM47	LANCL2	ACTR10	0.7675
AQP1	CNPY4	SEPT8	VPS25	LANCL2	ACTR10	RCC2	0.7675
AQP1	SEPT8	TRIM47	VPS25	LANCL2	ACTR10	RCC2	0.7675
SYNJ2BP	IGFBP7	CNPY4	SEPT8	RBM17	LANCL2	RCC2	0.7675
IGFBP7	NUP188	CNPY4	SEPT8	RBM17	LANCL2	RCC2	0.7675
SORBS3	TACC1	AQP1	FDFT1	CNPY4	SEPT8	RBM17	0.765
SORBS3	TACC1	AQP1	FDFT1	RBM17	TRIM47	LANCL2	0.765
SORBS3	TACC1	FDFT1	IGFBP7	SEPT8	RBM17	ACTR10	0.765
SORBS3	TACC1	FDFT1	NUP188	RBM17	TRIM47	ACTR10	0.765
SORBS3	TACC1	FDFT1	CNPY4	SEPT8	TRIM47	LANCL2	0.765
SORBS3	TACC1	FDFT1	RBM17	TRIM47	VPS25	LANCL2	0.765
SORBS3	TACC1	CNPY4	SEPT8	RBM17	LANCL2	ACTR10	0.765
SORBS3	TACC1	CNPY4	SEPT8	RBM17	LANCL2	RCC2	0.765
SORBS3	CDK2	AQP1	FDFT1	TRIM47	VPS25	RCC2	0.765
SORBS3	CDK2	FDFT1	IGFBP7	CNPY4	TRIM47	LANCL2	0.765
SORBS3	CDK2	FDFT1	IGFBP7	RBM17	TRIM47	ACTR10	0.765
SORBS3	AQP1	CNPY4	SEPT8	LANCL2	ACTR10	RCC2	0.765
SORBS3	FDFT1	IGFBP7	NUP188	CNPY4	RBM17	LANCL2	0.765
SORBS3	FDFT1	CNPY4	SEPT8	RBM17	TRIM47	RCC2	0.765
TACC1	CDK2	AQP1	SYNJ2BP	IGFBP7	SEPT8	LANCL2	0.765
TACC1	CDK2	AQP1	SYNJ2BP	IGFBP7	TRIM47	LANCL2	0.765
TACC1	CDK2	AQP1	SYNJ2BP	TRIM47	LANCL2	ACTR10	0.765
TACC1	CDK2	AQP1	CNPY4	SEPT8	RBM17	VPS25	0.765
TACC1	CDK2	AQP1	CNPY4	SEPT8	LANCL2	RCC2	0.765
TACC1	CDK2	FDFT1	SYNJ2BP	IGFBP7	LANCL2	ACTR10	0.765
TACC1	CDK2	SYNJ2BP	IGFBP7	SEPT8	TRIM47	LANCL2	0.765
TACC1	CDK2	SYNJ2BP	IGFBP7	SEPT8	TRIM47	ACTR10	0.765
TACC1	AQP1	FDFT1	SYNJ2BP	SEPT8	TRIM47	LANCL2	0.765
TACC1	AQP1	FDFT1	CNPY4	RBM17	VPS25	ACTR10	0.765
TACC1	AQP1	NUP188	CNPY4	SEPT8	RBM17	LANCL2	0.765
TACC1	AQP1	NUP188	CNPY4	SEPT8	LANCL2	ACTR10	0.765
TACC1	FDFT1	SYNJ2BP	IGFBP7	SEPT8	RBM17	ACTR10	0.765
TACC1	FDFT1	IGFBP7	NUP188	SEPT8	RBM17	LANCL2	0.765
TACC1	FDFT1	IGFBP7	NUP188	SEPT8	RBM17	ACTR10	0.765
TACC1	FDFT1	NUP188	CNPY4	SEPT8	RBM17	ACTR10	0.765
TACC1	FDFT1	NUP188	SEPT8	RBM17	VPS25	LANCL2	0.765
CDK2	AQP1	FDFT1	IGFBP7	SEPT8	TRIM47	LANCL2	0.765
CDK2	AQP1	SYNJ2BP	CNPY4	VPS25	LANCL2	RCC2	0.765
CDK2	AQP1	IGFBP7	SEPT8	TRIM47	LANCL2	RCC2	0.765
CDK2	FDFT1	SYNJ2BP	IGFBP7	NUP188	TRIM47	LANCL2	0.765
CDK2	FDFT1	SYNJ2BP	IGFBP7	SEPT8	TRIM47	RCC2	0.765
CDK2	FDFT1	IGFBP7	SEPT8	VPS25	LANCL2	ACTR10	0.765
CDK2	SYNJ2BP	IGFBP7	CNPY4	SEPT8	LANCL2	ACTR10	0.765
CDK2	IGFBP7	CNPY4	RBM17	TRIM47	LANCL2	RCC2	0.765
AQP1	FDFT1	IGFBP7	NUP188	SEPT8	LANCL2	RCC2	0.765
AQP1	FDFT1	NUP188	CNPY4	SEPT8	TRIM47	LANCL2	0.765
AQP1	FDFT1	NUP188	CNPY4	SEPT8	LANCL2	ACTR10	0.765
AQP1	FDFT1	NUP188	RBM17	TRIM47	VPS25	RCC2	0.765
AQP1	IGFBP7	RBM17	TRIM47	VPS25	ACTR10	RCC2	0.765
AQP1	NUP188	CNPY4	SEPT8	TRIM47	VPS25	RCC2	0.765
SORBS3	TACC1	CDK2	AQP1	FDFT1	IGFBP7	RBM17	0.7625
SORBS3	TACC1	CDK2	AQP1	FDFT1	SEPT8	ACTR10	0.7625
SORBS3	TACC1	CDK2	FDFT1	IGFBP7	RBM17	LANCL2	0.7625
SORBS3	TACC1	AQP1	FDFT1	SYNJ2BP	SEPT8	RBM17	0.7625
SORBS3	TACC1	AQP1	FDFT1	CNPY4	RBM17	TRIM47	0.7625
SORBS3	TACC1	AQP1	NUP188	CNPY4	SEPT8	LANCL2	0.7625
SORBS3	TACC1	FDFT1	SYNJ2BP	IGFBP7	RBM17	ACTR10	0.7625
SORBS3	TACC1	FDFT1	NUP188	RBM17	TRIM47	VPS25	0.7625
SORBS3	TACC1	FDFT1	NUP188	RBM17	VPS25	ACTR10	0.7625
SORBS3	TACC1	FDFT1	CNPY4	RBM17	TRIM47	LANCL2	0.7625
SORBS3	CDK2	FDFT1	SYNJ2BP	IGFBP7	TRIM47	ACTR10	0.7625
SORBS3	CDK2	FDFT1	IGFBP7	RBM17	TRIM47	RCC2	0.7625
SORBS3	AQP1	IGFBP7	CNPY4	SEPT8	LANCL2	RCC2	0.7625
SORBS3	FDFT1	CNPY4	SEPT8	RBM17	TRIM47	LANCL2	0.7625
SORBS3	IGFBP7	CNPY4	SEPT8	RBM17	TRIM47	VPS25	0.7625
SORBS3	CNPY4	SEPT8	RBM17	TRIM47	LANCL2	RCC2	0.7625
TACC1	CDK2	AQP1	FDFT1	SYNJ2BP	IGFBP7	SEPT8	0.7625
TACC1	CDK2	AQP1	FDFT1	SYNJ2BP	LANCL2	ACTR10	0.7625
TACC1	CDK2	AQP1	FDFT1	IGFBP7	TRIM47	LANCL2	0.7625
TACC1	CDK2	AQP1	SYNJ2BP	VPS25	LANCL2	ACTR10	0.7625
TACC1	CDK2	AQP1	IGFBP7	SEPT8	RBM17	ACTR10	0.7625
TACC1	CDK2	FDFT1	IGFBP7	RBM17	TRIM47	VPS25	0.7625
TACC1	CDK2	FDFT1	SEPT8	RBM17	LANCL2	ACTR10	0.7625
TACC1	CDK2	IGFBP7	CNPY4	SEPT8	LANCL2	RCC2	0.7625
TACC1	CDK2	CNPY4	SEPT8	TRIM47	LANCL2	RCC2	0.7625
TACC1	AQP1	FDFT1	SYNJ2BP	SEPT8	RBM17	VPS25	0.7625
TACC1	AQP1	FDFT1	SYNJ2BP	RBM17	TRIM47	LANCL2	0.7625
TACC1	AQP1	FDFT1	IGFBP7	SEPT8	LANCL2	ACTR10	0.7625
TACC1	AQP1	FDFT1	SEPT8	TRIM47	VPS25	RCC2	0.7625
TACC1	AQP1	SYNJ2BP	CNPY4	SEPT8	LANCL2	RCC2	0.7625
TACC1	AQP1	SYNJ2BP	SEPT8	VPS25	LANCL2	ACTR10	0.7625
TACC1	AQP1	SYNJ2BP	RBM17	TRIM47	VPS25	ACTR10	0.7625
TACC1	FDFT1	IGFBP7	CNPY4	SEPT8	RBM17	LANCL2	0.7625
TACC1	FDFT1	NUP188	SEPT8	RBM17	TRIM47	VPS25	0.7625
TACC1	NUP188	CNPY4	SEPT8	RBM17	LANCL2	ACTR10	0.7625
CDK2	AQP1	FDFT1	SYNJ2BP	IGFBP7	SEPT8	TRIM47	0.7625
CDK2	AQP1	FDFT1	SYNJ2BP	CNPY4	SEPT8	LANCL2	0.7625
CDK2	AQP1	FDFT1	SYNJ2BP	TRIM47	VPS25	LANCL2	0.7625
CDK2	AQP1	FDFT1	IGFBP7	RBM17	TRIM47	LANCL2	0.7625
CDK2	AQP1	CNPY4	SEPT8	TRIM47	LANCL2	RCC2	0.7625
CDK2	FDFT1	SYNJ2BP	IGFBP7	CNPY4	TRIM47	LANCL2	0.7625
CDK2	FDFT1	IGFBP7	SEPT8	RBM17	TRIM47	LANCL2	0.7625
CDK2	IGFBP7	NUP188	CNPY4	SEPT8	RBM17	LANCL2	0.7625
CDK2	IGFBP7	SEPT8	TRIM47	LANCL2	ACTR10	RCC2	0.7625
AQP1	FDFT1	NUP188	CNPY4	SEPT8	RBM17	LANCL2	0.7625
AQP1	FDFT1	NUP188	SEPT8	TRIM47	VPS25	LANCL2	0.7625
AQP1	FDFT1	SEPT8	TRIM47	VPS25	LANCL2	RCC2	0.7625
AQP1	SYNJ2BP	IGFBP7	SEPT8	LANCL2	ACTR10	RCC2	0.7625
AQP1	SEPT8	RBM17	TRIM47	VPS25	ACTR10	RCC2	0.7625
SORBS3	TACC1	CDK2	AQP1	FDFT1	IGFBP7	ACTR10	0.76
SORBS3	TACC1	AQP1	FDFT1	RBM17	TRIM47	ACTR10	0.76
SORBS3	TACC1	AQP1	SYNJ2BP	SEPT8	RBM17	ACTR10	0.76
SORBS3	TACC1	IGFBP7	CNPY4	SEPT8	RBM17	ACTR10	0.76
SORBS3	TACC1	CNPY4	SEPT8	RBM17	VPS25	RCC2	0.76
SORBS3	CDK2	AQP1	FDFT1	SEPT8	RBM17	ACTR10	0.76
SORBS3	CDK2	FDFT1	SYNJ2BP	IGFBP7	RBM17	TRIM47	0.76
SORBS3	CDK2	FDFT1	IGFBP7	SEPT8	RBM17	TRIM47	0.76
SORBS3	CDK2	FDFT1	IGFBP7	RBM17	TRIM47	LANCL2	0.76
SORBS3	CDK2	FDFT1	IGFBP7	TRIM47	VPS25	RCC2	0.76
SORBS3	AQP1	FDFT1	NUP188	SEPT8	TRIM47	ACTR10	0.76
SORBS3	AQP1	NUP188	CNPY4	SEPT8	TRIM47	RCC2	0.76
SORBS3	FDFT1	NUP188	CNPY4	RBM17	TRIM47	LANCL2	0.76
TACC1	CDK2	AQP1	FDFT1	SYNJ2BP	SEPT8	ACTR10	0.76
TACC1	CDK2	AQP1	FDFT1	CNPY4	RBM17	VPS25	0.76
TACC1	CDK2	AQP1	SYNJ2BP	SEPT8	TRIM47	ACTR10	0.76
TACC1	CDK2	AQP1	IGFBP7	SEPT8	TRIM47	LANCL2	0.76
TACC1	CDK2	AQP1	NUP188	SEPT8	TRIM47	ACTR10	0.76
TACC1	CDK2	FDFT1	IGFBP7	TRIM47	LANCL2	ACTR10	0.76
TACC1	CDK2	IGFBP7	NUP188	CNPY4	SEPT8	RBM17	0.76
TACC1	CDK2	IGFBP7	CNPY4	SEPT8	RBM17	LANCL2	0.76
TACC1	CDK2	IGFBP7	SEPT8	RBM17	LANCL2	RCC2	0.76
TACC1	CDK2	CNPY4	SEPT8	LANCL2	ACTR10	RCC2	0.76
TACC1	AQP1	FDFT1	SYNJ2BP	SEPT8	RBM17	TRIM47	0.76
TACC1	AQP1	FDFT1	RBM17	VPS25	ACTR10	RCC2	0.76
TACC1	AQP1	NUP188	CNPY4	SEPT8	RBM17	ACTR10	0.76
TACC1	AQP1	CNPY4	SEPT8	RBM17	LANCL2	ACTR10	0.76
CDK2	AQP1	FDFT1	IGFBP7	SEPT8	LANCL2	ACTR10	0.76
CDK2	AQP1	FDFT1	NUP188	SEPT8	TRIM47	VPS25	0.76
CDK2	AQP1	FDFT1	NUP188	RBM17	TRIM47	VPS25	0.76
CDK2	AQP1	FDFT1	SEPT8	RBM17	TRIM47	ACTR10	0.76
CDK2	FDFT1	RBM17	TRIM47	VPS25	LANCL2	RCC2	0.76
AQP1	FDFT1	CNPY4	SEPT8	TRIM47	LANCL2	ACTR10	0.76
AQP1	FDFT1	RBM17	TRIM47	VPS25	ACTR10	RCC2	0.76
AQP1	SYNJ2BP	IGFBP7	CNPY4	SEPT8	LANCL2	RCC2	0.76
AQP1	SYNJ2BP	NUP188	CNPY4	SEPT8	LANCL2	RCC2	0.76
AQP1	IGFBP7	SEPT8	RBM17	TRIM47	VPS25	RCC2	0.76
AQP1	NUP188	CNPY4	SEPT8	RBM17	TRIM47	VPS25	0.76
AQP1	NUP188	SEPT8	RBM17	TRIM47	VPS25	RCC2	0.76
FDFT1	SYNJ2BP	IGFBP7	SEPT8	RBM17	LANCL2	RCC2	0.76
SYNJ2BP	IGFBP7	SEPT8	RBM17	VPS25	LANCL2	RCC2	0.76
SORBS3	TACC1	CDK2	AQP1	FDFT1	SYNJ2BP	ACTR10	0.7575
SORBS3	TACC1	CDK2	AQP1	SYNJ2BP	SEPT8	ACTR10	0.7575
SORBS3	TACC1	CDK2	AQP1	IGFBP7	SEPT8	ACTR10	0.7575
SORBS3	TACC1	CDK2	AQP1	CNPY4	RBM17	LANCL2	0.7575
SORBS3	TACC1	CDK2	IGFBP7	NUP188	SEPT8	ACTR10	0.7575
SORBS3	TACC1	AQP1	FDFT1	CNPY4	SEPT8	LANCL2	0.7575
SORBS3	CDK2	FDFT1	SYNJ2BP	IGFBP7	TRIM47	RCC2	0.7575
SORBS3	CDK2	FDFT1	IGFBP7	NUP188	TRIM47	RCC2	0.7575
SORBS3	CDK2	FDFT1	IGFBP7	SEPT8	LANCL2	ACTR10	0.7575
SORBS3	CDK2	FDFT1	SEPT8	RBM17	TRIM47	VPS25	0.7575
SORBS3	CDK2	FDFT1	RBM17	TRIM47	LANCL2	RCC2	0.7575
SORBS3	CDK2	IGFBP7	CNPY4	TRIM47	LANCL2	RCC2	0.7575
SORBS3	FDFT1	NUP188	CNPY4	RBM17	TRIM47	ACTR10	0.7575
SORBS3	SYNJ2BP	NUP188	CNPY4	SEPT8	RBM17	LANCL2	0.7575
TACC1	CDK2	AQP1	FDFT1	NUP188	RBM17	ACTR10	0.7575
TACC1	CDK2	AQP1	FDFT1	CNPY4	RBM17	TRIM47	0.7575
TACC1	CDK2	AQP1	SYNJ2BP	IGFBP7	RBM17	TRIM47	0.7575
TACC1	CDK2	AQP1	RBM17	TRIM47	VPS25	ACTR10	0.7575
TACC1	CDK2	FDFT1	IGFBP7	RBM17	TRIM47	ACTR10	0.7575
TACC1	AQP1	FDFT1	SYNJ2BP	RBM17	VPS25	ACTR10	0.7575
TACC1	AQP1	FDFT1	IGFBP7	CNPY4	SEPT8	LANCL2	0.7575
TACC1	AQP1	FDFT1	IGFBP7	SEPT8	TRIM47	VPS25	0.7575
TACC1	AQP1	FDFT1	NUP188	CNPY4	SEPT8	LANCL2	0.7575
TACC1	AQP1	FDFT1	CNPY4	SEPT8	RBM17	VPS25	0.7575
TACC1	AQP1	CNPY4	SEPT8	TRIM47	LANCL2	RCC2	0.7575
TACC1	AQP1	SEPT8	RBM17	VPS25	ACTR10	RCC2	0.7575
TACC1	AQP1	SEPT8	VPS25	LANCL2	ACTR10	RCC2	0.7575
TACC1	FDFT1	SYNJ2BP	IGFBP7	SEPT8	RBM17	TRIM47	0.7575
TACC1	FDFT1	SYNJ2BP	NUP188	CNPY4	SEPT8	RBM17	0.7575
TACC1	FDFT1	SYNJ2BP	NUP188	CNPY4	RBM17	ACTR10	0.7575
TACC1	IGFBP7	NUP188	CNPY4	SEPT8	RBM17	LANCL2	0.7575
CDK2	AQP1	FDFT1	NUP188	CNPY4	SEPT8	RBM17	0.7575
CDK2	AQP1	CNPY4	SEPT8	LANCL2	ACTR10	RCC2	0.7575
CDK2	FDFT1	IGFBP7	TRIM47	VPS25	ACTR10	RCC2	0.7575
CDK2	FDFT1	IGFBP7	TRIM47	LANCL2	ACTR10	RCC2	0.7575
CDK2	CNPY4	SEPT8	RBM17	TRIM47	LANCL2	RCC2	0.7575
AQP1	SYNJ2BP	IGFBP7	SEPT8	TRIM47	LANCL2	RCC2	0.7575
AQP1	SYNJ2BP	IGFBP7	RBM17	TRIM47	VPS25	RCC2	0.7575
SYNJ2BP	IGFBP7	SEPT8	RBM17	TRIM47	LANCL2	RCC2	0.7575
SORBS3	TACC1	AQP1	FDFT1	IGFBP7	RBM17	TRIM47	0.755
SORBS3	TACC1	AQP1	FDFT1	NUP188	CNPY4	RBM17	0.755
SORBS3	TACC1	AQP1	FDFT1	NUP188	RBM17	VPS25	0.755
SORBS3	TACC1	AQP1	FDFT1	NUP188	RBM17	ACTR10	0.755
SORBS3	TACC1	AQP1	SYNJ2BP	IGFBP7	SEPT8	ACTR10	0.755
SORBS3	TACC1	AQP1	CNPY4	SEPT8	RBM17	LANCL2	0.755
SORBS3	TACC1	FDFT1	NUP188	CNPY4	SEPT8	ACTR10	0.755
SORBS3	TACC1	FDFT1	CNPY4	SEPT8	RBM17	LANCL2	0.755
SORBS3	TACC1	FDFT1	CNPY4	RBM17	TRIM47	VPS25	0.755
SORBS3	TACC1	IGFBP7	CNPY4	SEPT8	RBM17	TRIM47	0.755
SORBS3	CDK2	AQP1	FDFT1	SYNJ2BP	TRIM47	RCC2	0.755
SORBS3	CDK2	AQP1	FDFT1	CNPY4	SEPT8	TRIM47	0.755
SORBS3	CDK2	AQP1	RBM17	TRIM47	VPS25	RCC2	0.755
SORBS3	CDK2	FDFT1	IGFBP7	TRIM47	LANCL2	RCC2	0.755
SORBS3	CDK2	FDFT1	CNPY4	RBM17	TRIM47	ACTR10	0.755
SORBS3	CDK2	IGFBP7	CNPY4	SEPT8	RBM17	LANCL2	0.755
SORBS3	AQP1	FDFT1	CNPY4	SEPT8	RBM17	TRIM47	0.755
SORBS3	AQP1	FDFT1	RBM17	TRIM47	VPS25	LANCL2	0.755
SORBS3	AQP1	NUP188	CNPY4	SEPT8	RBM17	RCC2	0.755
SORBS3	FDFT1	SYNJ2BP	NUP188	SEPT8	RBM17	LANCL2	0.755
SORBS3	SYNJ2BP	IGFBP7	CNPY4	SEPT8	RBM17	LANCL2	0.755
TACC1	CDK2	AQP1	FDFT1	SYNJ2BP	SEPT8	LANCL2	0.755
TACC1	CDK2	AQP1	FDFT1	IGFBP7	LANCL2	ACTR10	0.755
TACC1	CDK2	AQP1	FDFT1	CNPY4	SEPT8	RBM17	0.755
TACC1	CDK2	AQP1	NUP188	CNPY4	SEPT8	RBM17	0.755
TACC1	CDK2	AQP1	NUP188	CNPY4	SEPT8	LANCL2	0.755
TACC1	CDK2	FDFT1	IGFBP7	SEPT8	TRIM47	LANCL2	0.755
TACC1	CDK2	SYNJ2BP	IGFBP7	TRIM47	LANCL2	ACTR10	0.755
TACC1	AQP1	FDFT1	IGFBP7	SEPT8	RBM17	VPS25	0.755
TACC1	AQP1	FDFT1	IGFBP7	SEPT8	TRIM47	LANCL2	0.755
TACC1	AQP1	FDFT1	NUP188	SEPT8	RBM17	ACTR10	0.755
TACC1	AQP1	FDFT1	CNPY4	SEPT8	TRIM47	RCC2	0.755
TACC1	AQP1	SYNJ2BP	IGFBP7	SEPT8	LANCL2	RCC2	0.755
TACC1	AQP1	IGFBP7	CNPY4	SEPT8	RBM17	TRIM47	0.755
TACC1	AQP1	CNPY4	SEPT8	TRIM47	VPS25	RCC2	0.755
TACC1	FDFT1	IGFBP7	SEPT8	RBM17	LANCL2	RCC2	0.755
TACC1	FDFT1	NUP188	CNPY4	SEPT8	RBM17	VPS25	0.755
TACC1	FDFT1	SEPT8	RBM17	TRIM47	VPS25	RCC2	0.755
TACC1	SYNJ2BP	IGFBP7	SEPT8	LANCL2	ACTR10	RCC2	0.755
CDK2	AQP1	FDFT1	SYNJ2BP	SEPT8	RBM17	TRIM47	0.755
CDK2	AQP1	FDFT1	SYNJ2BP	SEPT8	TRIM47	RCC2	0.755
CDK2	AQP1	SYNJ2BP	SEPT8	RBM17	VPS25	RCC2	0.755
CDK2	AQP1	SYNJ2BP	RBM17	TRIM47	VPS25	RCC2	0.755
CDK2	FDFT1	IGFBP7	NUP188	CNPY4	SEPT8	LANCL2	0.755
CDK2	FDFT1	IGFBP7	CNPY4	SEPT8	LANCL2	ACTR10	0.755
CDK2	FDFT1	IGFBP7	SEPT8	LANCL2	ACTR10	RCC2	0.755
CDK2	SYNJ2BP	IGFBP7	CNPY4	SEPT8	LANCL2	RCC2	0.755
CDK2	IGFBP7	NUP188	SEPT8	RBM17	LANCL2	RCC2	0.755
AQP1	FDFT1	SYNJ2BP	IGFBP7	SEPT8	RBM17	LANCL2	0.755
AQP1	FDFT1	SYNJ2BP	CNPY4	SEPT8	TRIM47	LANCL2	0.755
AQP1	FDFT1	CNPY4	SEPT8	RBM17	LANCL2	RCC2	0.755
AQP1	SYNJ2BP	CNPY4	SEPT8	RBM17	TRIM47	VPS25	0.755
AQP1	SYNJ2BP	SEPT8	RBM17	TRIM47	VPS25	ACTR10	0.755
AQP1	IGFBP7	NUP188	CNPY4	SEPT8	RBM17	RCC2	0.755
AQP1	IGFBP7	CNPY4	SEPT8	LANCL2	ACTR10	RCC2	0.755
AQP1	CNPY4	SEPT8	RBM17	VPS25	LANCL2	RCC2	0.755
AQP1	CNPY4	SEPT8	TRIM47	LANCL2	ACTR10	RCC2	0.755
FDFT1	IGFBP7	NUP188	CNPY4	SEPT8	RBM17	LANCL2	0.755
IGFBP7	NUP188	CNPY4	SEPT8	VPS25	LANCL2	RCC2	0.755
IGFBP7	CNPY4	SEPT8	RBM17	TRIM47	LANCL2	RCC2	0.755
SORBS3	TACC1	CDK2	AQP1	FDFT1	ACTR10	RCC2	0.7525
SORBS3	TACC1	CDK2	AQP1	SEPT8	RBM17	ACTR10	0.7525
SORBS3	TACC1	CDK2	FDFT1	IGFBP7	RBM17	VPS25	0.7525
SORBS3	TACC1	CDK2	FDFT1	IGFBP7	TRIM47	VPS25	0.7525
SORBS3	TACC1	CDK2	FDFT1	IGFBP7	TRIM47	LANCL2	0.7525
SORBS3	TACC1	CDK2	IGFBP7	TRIM47	LANCL2	ACTR10	0.7525
SORBS3	TACC1	AQP1	FDFT1	SYNJ2BP	NUP188	RBM17	0.7525
SORBS3	TACC1	AQP1	FDFT1	NUP188	RBM17	TRIM47	0.7525
SORBS3	TACC1	AQP1	FDFT1	TRIM47	VPS25	RCC2	0.7525
SORBS3	TACC1	AQP1	NUP188	SEPT8	LANCL2	ACTR10	0.7525
SORBS3	TACC1	FDFT1	SYNJ2BP	IGFBP7	NUP188	RBM17	0.7525
SORBS3	TACC1	SYNJ2BP	NUP188	CNPY4	SEPT8	RBM17	0.7525
SORBS3	TACC1	SYNJ2BP	CNPY4	SEPT8	RBM17	LANCL2	0.7525
SORBS3	CDK2	AQP1	FDFT1	CNPY4	TRIM47	LANCL2	0.7525
SORBS3	CDK2	FDFT1	IGFBP7	LANCL2	ACTR10	RCC2	0.7525
SORBS3	CDK2	FDFT1	CNPY4	SEPT8	RBM17	TRIM47	0.7525
SORBS3	AQP1	FDFT1	NUP188	CNPY4	SEPT8	LANCL2	0.7525
SORBS3	FDFT1	SYNJ2BP	SEPT8	RBM17	LANCL2	RCC2	0.7525
TACC1	CDK2	AQP1	FDFT1	SYNJ2BP	IGFBP7	RBM17	0.7525
TACC1	CDK2	AQP1	FDFT1	CNPY4	SEPT8	LANCL2	0.7525
TACC1	CDK2	AQP1	FDFT1	CNPY4	TRIM47	LANCL2	0.7525
TACC1	CDK2	AQP1	FDFT1	SEPT8	TRIM47	RCC2	0.7525
TACC1	CDK2	AQP1	FDFT1	TRIM47	VPS25	LANCL2	0.7525
TACC1	CDK2	AQP1	SYNJ2BP	IGFBP7	CNPY4	RBM17	0.7525
TACC1	CDK2	AQP1	IGFBP7	SEPT8	RBM17	LANCL2	0.7525
TACC1	CDK2	AQP1	IGFBP7	RBM17	TRIM47	LANCL2	0.7525
TACC1	CDK2	FDFT1	SYNJ2BP	IGFBP7	RBM17	TRIM47	0.7525
TACC1	AQP1	FDFT1	SYNJ2BP	SEPT8	LANCL2	ACTR10	0.7525
TACC1	AQP1	FDFT1	SYNJ2BP	RBM17	TRIM47	ACTR10	0.7525
TACC1	AQP1	FDFT1	NUP188	SEPT8	TRIM47	VPS25	0.7525
TACC1	AQP1	FDFT1	NUP188	SEPT8	TRIM47	ACTR10	0.7525
TACC1	AQP1	FDFT1	SEPT8	RBM17	VPS25	RCC2	0.7525
TACC1	AQP1	FDFT1	RBM17	VPS25	LANCL2	RCC2	0.7525
TACC1	AQP1	SYNJ2BP	NUP188	CNPY4	SEPT8	LANCL2	0.7525
TACC1	AQP1	SYNJ2BP	SEPT8	RBM17	LANCL2	ACTR10	0.7525
TACC1	AQP1	SYNJ2BP	SEPT8	TRIM47	VPS25	LANCL2	0.7525
TACC1	AQP1	SYNJ2BP	SEPT8	TRIM47	VPS25	ACTR10	0.7525
TACC1	AQP1	CNPY4	SEPT8	VPS25	LANCL2	RCC2	0.7525
TACC1	FDFT1	SYNJ2BP	IGFBP7	SEPT8	RBM17	RCC2	0.7525
TACC1	FDFT1	IGFBP7	SEPT8	RBM17	TRIM47	VPS25	0.7525
TACC1	SYNJ2BP	IGFBP7	SEPT8	RBM17	LANCL2	RCC2	0.7525
TACC1	SYNJ2BP	IGFBP7	SEPT8	VPS25	LANCL2	ACTR10	0.7525
CDK2	AQP1	FDFT1	NUP188	CNPY4	SEPT8	RCC2	0.7525
CDK2	AQP1	FDFT1	NUP188	RBM17	TRIM47	RCC2	0.7525
CDK2	AQP1	FDFT1	SEPT8	TRIM47	VPS25	LANCL2	0.7525
CDK2	AQP1	SYNJ2BP	IGFBP7	SEPT8	TRIM47	ACTR10	0.7525
CDK2	AQP1	SYNJ2BP	CNPY4	TRIM47	LANCL2	RCC2	0.7525
CDK2	AQP1	SYNJ2BP	SEPT8	RBM17	VPS25	LANCL2	0.7525
CDK2	AQP1	IGFBP7	TRIM47	LANCL2	ACTR10	RCC2	0.7525
CDK2	AQP1	SEPT8	RBM17	TRIM47	VPS25	LANCL2	0.7525
CDK2	FDFT1	SYNJ2BP	IGFBP7	SEPT8	TRIM47	LANCL2	0.7525
CDK2	FDFT1	SYNJ2BP	IGFBP7	SEPT8	ACTR10	RCC2	0.7525
CDK2	FDFT1	IGFBP7	NUP188	CNPY4	RBM17	LANCL2	0.7525
CDK2	FDFT1	IGFBP7	NUP188	SEPT8	RBM17	LANCL2	0.7525
CDK2	SYNJ2BP	IGFBP7	SEPT8	TRIM47	LANCL2	RCC2	0.7525
CDK2	SYNJ2BP	IGFBP7	RBM17	TRIM47	LANCL2	RCC2	0.7525
CDK2	IGFBP7	SEPT8	RBM17	LANCL2	ACTR10	RCC2	0.7525
AQP1	FDFT1	NUP188	CNPY4	RBM17	TRIM47	RCC2	0.7525
AQP1	FDFT1	CNPY4	SEPT8	TRIM47	VPS25	LANCL2	0.7525
AQP1	FDFT1	SEPT8	RBM17	TRIM47	VPS25	LANCL2	0.7525
AQP1	SYNJ2BP	IGFBP7	NUP188	CNPY4	LANCL2	RCC2	0.7525
AQP1	SYNJ2BP	SEPT8	RBM17	TRIM47	VPS25	LANCL2	0.7525
AQP1	SYNJ2BP	SEPT8	RBM17	VPS25	LANCL2	RCC2	0.7525
AQP1	SYNJ2BP	SEPT8	TRIM47	VPS25	ACTR10	RCC2	0.7525
AQP1	NUP188	CNPY4	SEPT8	RBM17	TRIM47	RCC2	0.7525
FDFT1	IGFBP7	SEPT8	TRIM47	LANCL2	ACTR10	RCC2	0.7525
SORBS3	TACC1	CDK2	AQP1	FDFT1	RBM17	LANCL2	0.75
SORBS3	TACC1	CDK2	CNPY4	SEPT8	RBM17	ACTR10	0.75
SORBS3	TACC1	AQP1	CNPY4	SEPT8	RBM17	ACTR10	0.75
SORBS3	TACC1	AQP1	CNPY4	SEPT8	LANCL2	RCC2	0.75
SORBS3	TACC1	FDFT1	SYNJ2BP	RBM17	TRIM47	VPS25	0.75
SORBS3	TACC1	FDFT1	CNPY4	RBM17	LANCL2	ACTR10	0.75
SORBS3	TACC1	CNPY4	SEPT8	RBM17	TRIM47	VPS25	0.75
SORBS3	TACC1	CNPY4	SEPT8	RBM17	TRIM47	ACTR10	0.75
SORBS3	CDK2	AQP1	FDFT1	SYNJ2BP	RBM17	TRIM47	0.75
SORBS3	CDK2	AQP1	FDFT1	CNPY4	SEPT8	LANCL2	0.75
SORBS3	CDK2	AQP1	SEPT8	TRIM47	VPS25	RCC2	0.75
SORBS3	AQP1	FDFT1	CNPY4	SEPT8	TRIM47	LANCL2	0.75
SORBS3	AQP1	FDFT1	SEPT8	TRIM47	VPS25	LANCL2	0.75
SORBS3	FDFT1	SYNJ2BP	CNPY4	SEPT8	RBM17	LANCL2	0.75
TACC1	CDK2	AQP1	FDFT1	SYNJ2BP	CNPY4	LANCL2	0.75
TACC1	CDK2	AQP1	FDFT1	SYNJ2BP	RBM17	LANCL2	0.75
TACC1	CDK2	AQP1	FDFT1	SYNJ2BP	LANCL2	RCC2	0.75
TACC1	CDK2	AQP1	FDFT1	NUP188	RBM17	VPS25	0.75
TACC1	CDK2	AQP1	SYNJ2BP	SEPT8	LANCL2	RCC2	0.75
TACC1	CDK2	AQP1	SYNJ2BP	RBM17	TRIM47	VPS25	0.75
TACC1	CDK2	AQP1	SYNJ2BP	RBM17	TRIM47	LANCL2	0.75
TACC1	CDK2	AQP1	IGFBP7	CNPY4	SEPT8	LANCL2	0.75
TACC1	CDK2	AQP1	NUP188	SEPT8	RBM17	ACTR10	0.75
TACC1	CDK2	FDFT1	IGFBP7	RBM17	VPS25	ACTR10	0.75
TACC1	CDK2	FDFT1	RBM17	TRIM47	VPS25	ACTR10	0.75
TACC1	CDK2	SYNJ2BP	CNPY4	SEPT8	RBM17	LANCL2	0.75
TACC1	CDK2	NUP188	CNPY4	SEPT8	RBM17	LANCL2	0.75
TACC1	CDK2	NUP188	CNPY4	SEPT8	RBM17	ACTR10	0.75
TACC1	CDK2	NUP188	CNPY4	SEPT8	ACTR10	RCC2	0.75
TACC1	AQP1	FDFT1	SYNJ2BP	IGFBP7	SEPT8	LANCL2	0.75
TACC1	AQP1	FDFT1	NUP188	SEPT8	LANCL2	ACTR10	0.75
TACC1	AQP1	FDFT1	SEPT8	RBM17	TRIM47	LANCL2	0.75
TACC1	AQP1	SYNJ2BP	IGFBP7	SEPT8	RBM17	ACTR10	0.75
TACC1	AQP1	SYNJ2BP	SEPT8	LANCL2	ACTR10	RCC2	0.75
TACC1	AQP1	IGFBP7	CNPY4	SEPT8	LANCL2	ACTR10	0.75
TACC1	AQP1	CNPY4	SEPT8	LANCL2	ACTR10	RCC2	0.75
TACC1	AQP1	SEPT8	RBM17	LANCL2	ACTR10	RCC2	0.75
TACC1	FDFT1	IGFBP7	SEPT8	TRIM47	LANCL2	RCC2	0.75
TACC1	FDFT1	CNPY4	SEPT8	RBM17	TRIM47	VPS25	0.75
TACC1	FDFT1	SEPT8	RBM17	TRIM47	LANCL2	ACTR10	0.75
TACC1	SYNJ2BP	CNPY4	SEPT8	RBM17	VPS25	LANCL2	0.75
TACC1	IGFBP7	SEPT8	RBM17	VPS25	LANCL2	ACTR10	0.75
CDK2	AQP1	FDFT1	IGFBP7	SEPT8	LANCL2	RCC2	0.75
CDK2	AQP1	FDFT1	NUP188	CNPY4	SEPT8	LANCL2	0.75
CDK2	AQP1	FDFT1	RBM17	TRIM47	VPS25	ACTR10	0.75
CDK2	AQP1	SYNJ2BP	IGFBP7	TRIM47	LANCL2	RCC2	0.75
CDK2	AQP1	IGFBP7	SEPT8	RBM17	TRIM47	ACTR10	0.75
CDK2	AQP1	NUP188	CNPY4	SEPT8	RBM17	LANCL2	0.75
CDK2	AQP1	CNPY4	SEPT8	RBM17	VPS25	LANCL2	0.75
CDK2	AQP1	TRIM47	VPS25	LANCL2	ACTR10	RCC2	0.75
CDK2	FDFT1	SYNJ2BP	IGFBP7	RBM17	TRIM47	LANCL2	0.75
CDK2	FDFT1	IGFBP7	SEPT8	RBM17	LANCL2	RCC2	0.75
CDK2	SYNJ2BP	IGFBP7	CNPY4	SEPT8	ACTR10	RCC2	0.75
CDK2	SYNJ2BP	IGFBP7	CNPY4	LANCL2	ACTR10	RCC2	0.75
AQP1	FDFT1	CNPY4	SEPT8	RBM17	TRIM47	VPS25	0.75
AQP1	FDFT1	CNPY4	SEPT8	LANCL2	ACTR10	RCC2	0.75
AQP1	FDFT1	RBM17	TRIM47	VPS25	LANCL2	RCC2	0.75
AQP1	SYNJ2BP	IGFBP7	SEPT8	VPS25	LANCL2	RCC2	0.75
AQP1	SYNJ2BP	CNPY4	RBM17	TRIM47	VPS25	RCC2	0.75
AQP1	IGFBP7	CNPY4	SEPT8	RBM17	TRIM47	VPS25	0.75
AQP1	IGFBP7	RBM17	TRIM47	VPS25	LANCL2	RCC2	0.75
AQP1	CNPY4	SEPT8	RBM17	TRIM47	LANCL2	ACTR10	0.75
AQP1	CNPY4	SEPT8	RBM17	LANCL2	ACTR10	RCC2	0.75
SORBS3	TACC1	CDK2	SYNJ2BP	IGFBP7	TRIM47	LANCL2	0.7475
SORBS3	TACC1	CDK2	SYNJ2BP	CNPY4	SEPT8	RBM17	0.7475
SORBS3	TACC1	CDK2	SYNJ2BP	CNPY4	SEPT8	LANCL2	0.7475
SORBS3	TACC1	AQP1	NUP188	SEPT8	TRIM47	ACTR10	0.7475
SORBS3	TACC1	AQP1	SEPT8	RBM17	VPS25	ACTR10	0.7475
SORBS3	TACC1	FDFT1	SYNJ2BP	NUP188	SEPT8	RBM17	0.7475
SORBS3	TACC1	FDFT1	SYNJ2BP	SEPT8	RBM17	TRIM47	0.7475
SORBS3	TACC1	FDFT1	CNPY4	SEPT8	RBM17	ACTR10	0.7475
SORBS3	TACC1	FDFT1	RBM17	TRIM47	VPS25	RCC2	0.7475
SORBS3	TACC1	NUP188	CNPY4	SEPT8	RBM17	VPS25	0.7475
SORBS3	TACC1	CNPY4	SEPT8	RBM17	VPS25	ACTR10	0.7475
SORBS3	CDK2	AQP1	FDFT1	TRIM47	ACTR10	RCC2	0.7475
SORBS3	CDK2	AQP1	SYNJ2BP	SEPT8	RBM17	RCC2	0.7475
SORBS3	CDK2	AQP1	CNPY4	RBM17	TRIM47	ACTR10	0.7475
SORBS3	CDK2	FDFT1	IGFBP7	CNPY4	RBM17	TRIM47	0.7475
SORBS3	AQP1	NUP188	CNPY4	SEPT8	RBM17	LANCL2	0.7475
SORBS3	FDFT1	SYNJ2BP	IGFBP7	SEPT8	TRIM47	LANCL2	0.7475
SORBS3	FDFT1	SYNJ2BP	IGFBP7	RBM17	TRIM47	LANCL2	0.7475
SORBS3	FDFT1	CNPY4	SEPT8	RBM17	TRIM47	VPS25	0.7475
SORBS3	IGFBP7	NUP188	CNPY4	SEPT8	RBM17	RCC2	0.7475
TACC1	CDK2	AQP1	FDFT1	SYNJ2BP	RBM17	VPS25	0.7475
TACC1	CDK2	AQP1	FDFT1	CNPY4	RBM17	LANCL2	0.7475
TACC1	CDK2	AQP1	FDFT1	RBM17	TRIM47	RCC2	0.7475
TACC1	CDK2	AQP1	SYNJ2BP	IGFBP7	CNPY4	ACTR10	0.7475
TACC1	CDK2	AQP1	SYNJ2BP	SEPT8	RBM17	ACTR10	0.7475
TACC1	CDK2	AQP1	SYNJ2BP	LANCL2	ACTR10	RCC2	0.7475
TACC1	CDK2	SYNJ2BP	IGFBP7	SEPT8	RBM17	ACTR10	0.7475
TACC1	CDK2	NUP188	CNPY4	SEPT8	LANCL2	ACTR10	0.7475
TACC1	CDK2	CNPY4	SEPT8	RBM17	LANCL2	ACTR10	0.7475
TACC1	AQP1	FDFT1	CNPY4	SEPT8	RBM17	LANCL2	0.7475
TACC1	AQP1	FDFT1	SEPT8	RBM17	VPS25	LANCL2	0.7475
TACC1	AQP1	SYNJ2BP	NUP188	SEPT8	RBM17	VPS25	0.7475
TACC1	AQP1	SYNJ2BP	CNPY4	RBM17	VPS25	ACTR10	0.7475
TACC1	AQP1	SYNJ2BP	SEPT8	RBM17	VPS25	RCC2	0.7475
TACC1	AQP1	SYNJ2BP	RBM17	TRIM47	VPS25	RCC2	0.7475
TACC1	AQP1	IGFBP7	SEPT8	RBM17	TRIM47	VPS25	0.7475
TACC1	AQP1	NUP188	SEPT8	RBM17	LANCL2	ACTR10	0.7475
TACC1	AQP1	SEPT8	RBM17	TRIM47	VPS25	RCC2	0.7475
TACC1	FDFT1	SYNJ2BP	IGFBP7	SEPT8	TRIM47	LANCL2	0.7475
TACC1	FDFT1	IGFBP7	NUP188	CNPY4	SEPT8	RBM17	0.7475
TACC1	FDFT1	IGFBP7	SEPT8	RBM17	TRIM47	LANCL2	0.7475
TACC1	IGFBP7	CNPY4	SEPT8	RBM17	LANCL2	RCC2	0.7475
TACC1	IGFBP7	SEPT8	RBM17	TRIM47	LANCL2	ACTR10	0.7475
CDK2	AQP1	FDFT1	IGFBP7	TRIM47	LANCL2	RCC2	0.7475
CDK2	AQP1	FDFT1	NUP188	SEPT8	TRIM47	ACTR10	0.7475
CDK2	AQP1	FDFT1	SEPT8	RBM17	VPS25	RCC2	0.7475
CDK2	AQP1	FDFT1	TRIM47	VPS25	LANCL2	ACTR10	0.7475
CDK2	AQP1	NUP188	RBM17	TRIM47	VPS25	RCC2	0.7475
CDK2	FDFT1	IGFBP7	RBM17	TRIM47	VPS25	LANCL2	0.7475
CDK2	IGFBP7	CNPY4	TRIM47	LANCL2	ACTR10	RCC2	0.7475
AQP1	FDFT1	NUP188	CNPY4	RBM17	ACTR10	RCC2	0.7475
AQP1	SYNJ2BP	CNPY4	SEPT8	TRIM47	VPS25	RCC2	0.7475
AQP1	SYNJ2BP	CNPY4	SEPT8	TRIM47	LANCL2	RCC2	0.7475
SORBS3	TACC1	CDK2	AQP1	FDFT1	CNPY4	RBM17	0.745
SORBS3	TACC1	CDK2	AQP1	FDFT1	CNPY4	ACTR10	0.745
SORBS3	TACC1	CDK2	AQP1	FDFT1	VPS25	ACTR10	0.745
SORBS3	TACC1	CDK2	AQP1	CNPY4	TRIM47	RCC2	0.745
SORBS3	TACC1	AQP1	FDFT1	SYNJ2BP	ACTR10	RCC2	0.745
SORBS3	TACC1	AQP1	FDFT1	SEPT8	LANCL2	ACTR10	0.745
SORBS3	TACC1	AQP1	SYNJ2BP	SEPT8	LANCL2	ACTR10	0.745
SORBS3	TACC1	FDFT1	IGFBP7	RBM17	TRIM47	ACTR10	0.745
SORBS3	TACC1	SYNJ2BP	IGFBP7	CNPY4	SEPT8	RBM17	0.745
SORBS3	TACC1	IGFBP7	NUP188	CNPY4	RBM17	RCC2	0.745
SORBS3	TACC1	IGFBP7	CNPY4	SEPT8	RBM17	LANCL2	0.745
SORBS3	CDK2	AQP1	FDFT1	SEPT8	LANCL2	ACTR10	0.745
SORBS3	CDK2	AQP1	CNPY4	SEPT8	VPS25	RCC2	0.745
SORBS3	CDK2	FDFT1	NUP188	CNPY4	SEPT8	RBM17	0.745
SORBS3	CDK2	IGFBP7	CNPY4	SEPT8	LANCL2	RCC2	0.745
SORBS3	CDK2	NUP188	CNPY4	SEPT8	LANCL2	RCC2	0.745
SORBS3	FDFT1	SYNJ2BP	CNPY4	SEPT8	RBM17	TRIM47	0.745
SORBS3	FDFT1	SYNJ2BP	RBM17	TRIM47	LANCL2	RCC2	0.745
SORBS3	FDFT1	NUP188	CNPY4	SEPT8	RBM17	ACTR10	0.745
SORBS3	IGFBP7	CNPY4	SEPT8	RBM17	TRIM47	ACTR10	0.745
SORBS3	IGFBP7	CNPY4	SEPT8	RBM17	TRIM47	RCC2	0.745
SORBS3	IGFBP7	CNPY4	SEPT8	RBM17	LANCL2	ACTR10	0.745
SORBS3	NUP188	CNPY4	SEPT8	RBM17	VPS25	LANCL2	0.745
SORBS3	NUP188	CNPY4	SEPT8	RBM17	VPS25	RCC2	0.745
SORBS3	NUP188	CNPY4	SEPT8	TRIM47	LANCL2	RCC2	0.745
SORBS3	NUP188	CNPY4	RBM17	TRIM47	LANCL2	RCC2	0.745
SORBS3	CNPY4	RBM17	TRIM47	LANCL2	ACTR10	RCC2	0.745
TACC1	CDK2	AQP1	FDFT1	IGFBP7	SEPT8	ACTR10	0.745
TACC1	CDK2	AQP1	FDFT1	IGFBP7	RBM17	VPS25	0.745
TACC1	CDK2	AQP1	FDFT1	TRIM47	VPS25	ACTR10	0.745
TACC1	CDK2	AQP1	SYNJ2BP	SEPT8	VPS25	ACTR10	0.745
TACC1	CDK2	AQP1	CNPY4	SEPT8	TRIM47	ACTR10	0.745
TACC1	CDK2	AQP1	SEPT8	RBM17	ACTR10	RCC2	0.745
TACC1	CDK2	AQP1	SEPT8	VPS25	LANCL2	ACTR10	0.745
TACC1	CDK2	AQP1	TRIM47	VPS25	LANCL2	ACTR10	0.745
TACC1	CDK2	FDFT1	IGFBP7	NUP188	RBM17	ACTR10	0.745
TACC1	CDK2	SYNJ2BP	IGFBP7	NUP188	SEPT8	ACTR10	0.745
TACC1	CDK2	SYNJ2BP	IGFBP7	CNPY4	LANCL2	ACTR10	0.745
TACC1	CDK2	SYNJ2BP	IGFBP7	SEPT8	VPS25	LANCL2	0.745
TACC1	AQP1	FDFT1	SYNJ2BP	CNPY4	SEPT8	TRIM47	0.745
TACC1	AQP1	FDFT1	SYNJ2BP	SEPT8	TRIM47	ACTR10	0.745
TACC1	AQP1	FDFT1	IGFBP7	SEPT8	LANCL2	RCC2	0.745
TACC1	AQP1	FDFT1	CNPY4	SEPT8	LANCL2	ACTR10	0.745
TACC1	AQP1	FDFT1	SEPT8	VPS25	LANCL2	RCC2	0.745
TACC1	AQP1	SYNJ2BP	CNPY4	SEPT8	RBM17	ACTR10	0.745
TACC1	AQP1	NUP188	CNPY4	SEPT8	TRIM47	LANCL2	0.745
TACC1	AQP1	NUP188	CNPY4	SEPT8	TRIM47	RCC2	0.745
TACC1	AQP1	RBM17	TRIM47	VPS25	LANCL2	ACTR10	0.745
TACC1	FDFT1	NUP188	CNPY4	RBM17	LANCL2	ACTR10	0.745
TACC1	SYNJ2BP	IGFBP7	SEPT8	RBM17	VPS25	LANCL2	0.745
TACC1	SYNJ2BP	IGFBP7	SEPT8	RBM17	LANCL2	ACTR10	0.745
TACC1	IGFBP7	CNPY4	SEPT8	RBM17	TRIM47	VPS25	0.745
TACC1	IGFBP7	SEPT8	RBM17	TRIM47	VPS25	RCC2	0.745
TACC1	IGFBP7	SEPT8	RBM17	VPS25	ACTR10	RCC2	0.745
TACC1	NUP188	CNPY4	SEPT8	LANCL2	ACTR10	RCC2	0.745
CDK2	AQP1	FDFT1	SYNJ2BP	CNPY4	LANCL2	RCC2	0.745
CDK2	AQP1	FDFT1	SYNJ2BP	SEPT8	RBM17	LANCL2	0.745
CDK2	AQP1	FDFT1	SYNJ2BP	RBM17	TRIM47	LANCL2	0.745
CDK2	AQP1	FDFT1	IGFBP7	RBM17	TRIM47	RCC2	0.745
CDK2	AQP1	FDFT1	NUP188	SEPT8	TRIM47	LANCL2	0.745
CDK2	AQP1	FDFT1	CNPY4	SEPT8	TRIM47	VPS25	0.745
CDK2	AQP1	FDFT1	CNPY4	RBM17	TRIM47	VPS25	0.745
CDK2	AQP1	FDFT1	SEPT8	VPS25	LANCL2	ACTR10	0.745
CDK2	AQP1	FDFT1	TRIM47	VPS25	LANCL2	RCC2	0.745
CDK2	AQP1	SYNJ2BP	SEPT8	TRIM47	VPS25	RCC2	0.745
CDK2	AQP1	IGFBP7	CNPY4	SEPT8	RBM17	LANCL2	0.745
CDK2	AQP1	SEPT8	TRIM47	VPS25	LANCL2	RCC2	0.745
CDK2	AQP1	RBM17	TRIM47	VPS25	LANCL2	RCC2	0.745
CDK2	FDFT1	IGFBP7	NUP188	RBM17	TRIM47	LANCL2	0.745
AQP1	FDFT1	SYNJ2BP	IGFBP7	CNPY4	SEPT8	TRIM47	0.745
AQP1	FDFT1	SYNJ2BP	SEPT8	RBM17	TRIM47	LANCL2	0.745
AQP1	FDFT1	SYNJ2BP	SEPT8	TRIM47	LANCL2	RCC2	0.745
AQP1	FDFT1	IGFBP7	CNPY4	SEPT8	TRIM47	LANCL2	0.745
AQP1	FDFT1	NUP188	CNPY4	SEPT8	RBM17	TRIM47	0.745
AQP1	FDFT1	NUP188	SEPT8	RBM17	TRIM47	VPS25	0.745
AQP1	FDFT1	CNPY4	SEPT8	TRIM47	VPS25	RCC2	0.745
AQP1	SYNJ2BP	IGFBP7	CNPY4	SEPT8	RBM17	TRIM47	0.745
AQP1	SYNJ2BP	IGFBP7	RBM17	TRIM47	VPS25	ACTR10	0.745
AQP1	SYNJ2BP	SEPT8	VPS25	LANCL2	ACTR10	RCC2	0.745
AQP1	CNPY4	SEPT8	RBM17	TRIM47	VPS25	ACTR10	0.745
AQP1	SEPT8	RBM17	TRIM47	VPS25	LANCL2	ACTR10	0.745
FDFT1	SYNJ2BP	IGFBP7	SEPT8	RBM17	TRIM47	LANCL2	0.745
SYNJ2BP	IGFBP7	CNPY4	SEPT8	RBM17	TRIM47	LANCL2	0.745
IGFBP7	SEPT8	RBM17	TRIM47	LANCL2	ACTR10	RCC2	0.745
NUP188	CNPY4	SEPT8	RBM17	VPS25	LANCL2	RCC2	0.745
SORBS3	TACC1	CDK2	AQP1	SEPT8	RBM17	VPS25	0.7425
SORBS3	TACC1	AQP1	FDFT1	NUP188	CNPY4	SEPT8	0.7425
SORBS3	TACC1	FDFT1	CNPY4	SEPT8	RBM17	VPS25	0.7425
SORBS3	TACC1	IGFBP7	SEPT8	LANCL2	ACTR10	RCC2	0.7425
SORBS3	TACC1	NUP188	CNPY4	SEPT8	ACTR10	RCC2	0.7425
SORBS3	TACC1	CNPY4	SEPT8	RBM17	VPS25	LANCL2	0.7425
SORBS3	CDK2	FDFT1	SYNJ2BP	IGFBP7	LANCL2	ACTR10	0.7425
SORBS3	CDK2	FDFT1	SEPT8	RBM17	TRIM47	ACTR10	0.7425
SORBS3	CDK2	IGFBP7	CNPY4	SEPT8	TRIM47	RCC2	0.7425
SORBS3	CDK2	NUP188	CNPY4	SEPT8	RBM17	RCC2	0.7425
SORBS3	AQP1	FDFT1	SYNJ2BP	SEPT8	TRIM47	ACTR10	0.7425
SORBS3	FDFT1	SYNJ2BP	IGFBP7	NUP188	SEPT8	RBM17	0.7425
SORBS3	FDFT1	SYNJ2BP	NUP188	CNPY4	SEPT8	RBM17	0.7425
SORBS3	FDFT1	IGFBP7	CNPY4	RBM17	TRIM47	RCC2	0.7425
SORBS3	FDFT1	NUP188	CNPY4	SEPT8	RBM17	TRIM47	0.7425
SORBS3	FDFT1	NUP188	CNPY4	SEPT8	RBM17	RCC2	0.7425
SORBS3	FDFT1	NUP188	CNPY4	RBM17	LANCL2	ACTR10	0.7425
SORBS3	IGFBP7	NUP188	CNPY4	TRIM47	LANCL2	RCC2	0.7425
SORBS3	NUP188	CNPY4	RBM17	TRIM47	VPS25	ACTR10	0.7425
TACC1	CDK2	AQP1	FDFT1	SYNJ2BP	NUP188	ACTR10	0.7425
TACC1	CDK2	AQP1	FDFT1	CNPY4	RBM17	ACTR10	0.7425
TACC1	CDK2	AQP1	SYNJ2BP	IGFBP7	SEPT8	VPS25	0.7425
TACC1	CDK2	AQP1	SYNJ2BP	IGFBP7	RBM17	ACTR10	0.7425
TACC1	CDK2	AQP1	SYNJ2BP	NUP188	VPS25	ACTR10	0.7425
TACC1	CDK2	AQP1	CNPY4	SEPT8	RBM17	ACTR10	0.7425
TACC1	CDK2	AQP1	SEPT8	RBM17	VPS25	LANCL2	0.7425
TACC1	CDK2	FDFT1	IGFBP7	NUP188	RBM17	LANCL2	0.7425
TACC1	CDK2	FDFT1	IGFBP7	SEPT8	RBM17	ACTR10	0.7425
TACC1	CDK2	SYNJ2BP	IGFBP7	NUP188	SEPT8	LANCL2	0.7425
TACC1	CDK2	SYNJ2BP	IGFBP7	SEPT8	VPS25	ACTR10	0.7425
TACC1	CDK2	IGFBP7	NUP188	CNPY4	SEPT8	ACTR10	0.7425
TACC1	AQP1	FDFT1	SYNJ2BP	IGFBP7	NUP188	SEPT8	0.7425
TACC1	AQP1	FDFT1	SYNJ2BP	NUP188	SEPT8	TRIM47	0.7425
TACC1	AQP1	FDFT1	NUP188	CNPY4	SEPT8	TRIM47	0.7425
TACC1	AQP1	FDFT1	CNPY4	SEPT8	RBM17	ACTR10	0.7425
TACC1	AQP1	SYNJ2BP	IGFBP7	CNPY4	SEPT8	RBM17	0.7425
TACC1	AQP1	SYNJ2BP	IGFBP7	SEPT8	RBM17	LANCL2	0.7425
TACC1	AQP1	SYNJ2BP	NUP188	SEPT8	RBM17	LANCL2	0.7425
TACC1	AQP1	NUP188	SEPT8	RBM17	TRIM47	ACTR10	0.7425
TACC1	AQP1	CNPY4	SEPT8	RBM17	LANCL2	RCC2	0.7425
TACC1	FDFT1	SYNJ2BP	IGFBP7	SEPT8	LANCL2	ACTR10	0.7425
TACC1	FDFT1	SYNJ2BP	CNPY4	SEPT8	RBM17	LANCL2	0.7425
TACC1	FDFT1	NUP188	CNPY4	SEPT8	RBM17	LANCL2	0.7425
TACC1	SYNJ2BP	NUP188	CNPY4	SEPT8	RBM17	LANCL2	0.7425
TACC1	IGFBP7	SEPT8	RBM17	TRIM47	VPS25	ACTR10	0.7425
TACC1	CNPY4	SEPT8	RBM17	TRIM47	LANCL2	RCC2	0.7425
CDK2	AQP1	FDFT1	SYNJ2BP	TRIM47	LANCL2	RCC2	0.7425
CDK2	AQP1	FDFT1	IGFBP7	TRIM47	LANCL2	ACTR10	0.7425
CDK2	AQP1	FDFT1	NUP188	SEPT8	ACTR10	RCC2	0.7425
CDK2	AQP1	FDFT1	CNPY4	SEPT8	TRIM47	RCC2	0.7425
CDK2	AQP1	FDFT1	CNPY4	SEPT8	VPS25	LANCL2	0.7425
CDK2	AQP1	FDFT1	SEPT8	TRIM47	LANCL2	RCC2	0.7425
CDK2	AQP1	IGFBP7	SEPT8	VPS25	LANCL2	RCC2	0.7425
CDK2	AQP1	NUP188	CNPY4	SEPT8	RBM17	RCC2	0.7425
CDK2	AQP1	NUP188	SEPT8	RBM17	VPS25	RCC2	0.7425
CDK2	AQP1	SEPT8	TRIM47	LANCL2	ACTR10	RCC2	0.7425
CDK2	FDFT1	SYNJ2BP	IGFBP7	CNPY4	SEPT8	LANCL2	0.7425
CDK2	FDFT1	SYNJ2BP	IGFBP7	SEPT8	RBM17	TRIM47	0.7425
CDK2	FDFT1	SYNJ2BP	IGFBP7	SEPT8	RBM17	LANCL2	0.7425
CDK2	SYNJ2BP	IGFBP7	SEPT8	TRIM47	LANCL2	ACTR10	0.7425
AQP1	FDFT1	SYNJ2BP	IGFBP7	SEPT8	TRIM47	LANCL2	0.7425
AQP1	FDFT1	SYNJ2BP	IGFBP7	SEPT8	TRIM47	ACTR10	0.7425
AQP1	FDFT1	IGFBP7	SEPT8	TRIM47	VPS25	LANCL2	0.7425
AQP1	IGFBP7	CNPY4	SEPT8	RBM17	LANCL2	RCC2	0.7425
AQP1	IGFBP7	CNPY4	SEPT8	VPS25	LANCL2	RCC2	0.7425
AQP1	IGFBP7	CNPY4	TRIM47	VPS25	LANCL2	RCC2	0.7425
AQP1	IGFBP7	SEPT8	RBM17	TRIM47	VPS25	ACTR10	0.7425
SYNJ2BP	IGFBP7	SEPT8	RBM17	LANCL2	ACTR10	RCC2	0.7425
IGFBP7	NUP188	SEPT8	RBM17	LANCL2	ACTR10	RCC2	0.7425
SORBS3	TACC1	CDK2	AQP1	CNPY4	RBM17	ACTR10	0.74
SORBS3	TACC1	CDK2	AQP1	RBM17	TRIM47	ACTR10	0.74
SORBS3	TACC1	CDK2	AQP1	TRIM47	LANCL2	ACTR10	0.74
SORBS3	TACC1	CDK2	CNPY4	SEPT8	RBM17	LANCL2	0.74
SORBS3	TACC1	AQP1	FDFT1	SYNJ2BP	SEPT8	LANCL2	0.74
SORBS3	TACC1	AQP1	FDFT1	SEPT8	RBM17	LANCL2	0.74
SORBS3	TACC1	AQP1	FDFT1	SEPT8	RBM17	ACTR10	0.74
SORBS3	TACC1	AQP1	SEPT8	TRIM47	LANCL2	ACTR10	0.74
SORBS3	TACC1	FDFT1	SYNJ2BP	NUP188	RBM17	ACTR10	0.74
SORBS3	TACC1	FDFT1	IGFBP7	CNPY4	SEPT8	LANCL2	0.74
SORBS3	TACC1	FDFT1	SEPT8	RBM17	TRIM47	LANCL2	0.74
SORBS3	TACC1	NUP188	CNPY4	RBM17	TRIM47	ACTR10	0.74
SORBS3	CDK2	AQP1	FDFT1	RBM17	TRIM47	VPS25	0.74
SORBS3	CDK2	AQP1	FDFT1	RBM17	TRIM47	RCC2	0.74
SORBS3	CDK2	AQP1	FDFT1	RBM17	ACTR10	RCC2	0.74
SORBS3	CDK2	FDFT1	TRIM47	VPS25	LANCL2	RCC2	0.74
SORBS3	CDK2	IGFBP7	CNPY4	SEPT8	ACTR10	RCC2	0.74
SORBS3	AQP1	FDFT1	SYNJ2BP	SEPT8	RBM17	TRIM47	0.74
SORBS3	AQP1	FDFT1	CNPY4	RBM17	TRIM47	LANCL2	0.74
SORBS3	FDFT1	IGFBP7	NUP188	CNPY4	RBM17	ACTR10	0.74
SORBS3	SYNJ2BP	NUP188	CNPY4	RBM17	TRIM47	ACTR10	0.74
TACC1	CDK2	AQP1	FDFT1	IGFBP7	RBM17	TRIM47	0.74
TACC1	CDK2	AQP1	FDFT1	IGFBP7	TRIM47	VPS25	0.74
TACC1	CDK2	AQP1	FDFT1	IGFBP7	TRIM47	ACTR10	0.74
TACC1	CDK2	AQP1	SYNJ2BP	IGFBP7	NUP188	SEPT8	0.74
TACC1	CDK2	AQP1	SYNJ2BP	IGFBP7	SEPT8	RCC2	0.74
TACC1	CDK2	AQP1	SYNJ2BP	IGFBP7	LANCL2	ACTR10	0.74
TACC1	CDK2	AQP1	SYNJ2BP	CNPY4	RBM17	VPS25	0.74
TACC1	CDK2	FDFT1	IGFBP7	TRIM47	VPS25	LANCL2	0.74
TACC1	CDK2	FDFT1	RBM17	TRIM47	LANCL2	ACTR10	0.74
TACC1	CDK2	SYNJ2BP	IGFBP7	CNPY4	SEPT8	LANCL2	0.74
TACC1	CDK2	SYNJ2BP	IGFBP7	TRIM47	LANCL2	RCC2	0.74
TACC1	AQP1	FDFT1	SYNJ2BP	CNPY4	SEPT8	RBM17	0.74
TACC1	AQP1	FDFT1	NUP188	CNPY4	SEPT8	RBM17	0.74
TACC1	AQP1	FDFT1	NUP188	CNPY4	RBM17	TRIM47	0.74
TACC1	AQP1	FDFT1	NUP188	RBM17	VPS25	ACTR10	0.74
TACC1	AQP1	SYNJ2BP	IGFBP7	RBM17	TRIM47	VPS25	0.74
TACC1	AQP1	SYNJ2BP	CNPY4	SEPT8	TRIM47	LANCL2	0.74
TACC1	AQP1	SYNJ2BP	SEPT8	RBM17	TRIM47	VPS25	0.74
TACC1	AQP1	IGFBP7	CNPY4	SEPT8	RBM17	LANCL2	0.74
TACC1	AQP1	IGFBP7	CNPY4	SEPT8	RBM17	ACTR10	0.74
TACC1	AQP1	IGFBP7	RBM17	TRIM47	VPS25	ACTR10	0.74
TACC1	AQP1	NUP188	CNPY4	SEPT8	RBM17	TRIM47	0.74
TACC1	AQP1	NUP188	CNPY4	SEPT8	RBM17	VPS25	0.74
TACC1	AQP1	CNPY4	SEPT8	TRIM47	VPS25	LANCL2	0.74
TACC1	AQP1	CNPY4	RBM17	TRIM47	VPS25	ACTR10	0.74
TACC1	SYNJ2BP	CNPY4	SEPT8	RBM17	TRIM47	LANCL2	0.74
TACC1	SYNJ2BP	CNPY4	SEPT8	RBM17	LANCL2	ACTR10	0.74
TACC1	IGFBP7	NUP188	SEPT8	RBM17	LANCL2	ACTR10	0.74
TACC1	IGFBP7	NUP188	SEPT8	LANCL2	ACTR10	RCC2	0.74
CDK2	AQP1	FDFT1	SYNJ2BP	IGFBP7	TRIM47	RCC2	0.74
CDK2	AQP1	FDFT1	SYNJ2BP	NUP188	SEPT8	TRIM47	0.74
CDK2	AQP1	FDFT1	IGFBP7	RBM17	TRIM47	VPS25	0.74
CDK2	AQP1	FDFT1	CNPY4	SEPT8	TRIM47	ACTR10	0.74
CDK2	AQP1	SYNJ2BP	CNPY4	SEPT8	VPS25	RCC2	0.74
CDK2	AQP1	SYNJ2BP	CNPY4	LANCL2	ACTR10	RCC2	0.74
CDK2	AQP1	IGFBP7	TRIM47	VPS25	LANCL2	RCC2	0.74
CDK2	FDFT1	IGFBP7	CNPY4	RBM17	TRIM47	LANCL2	0.74
CDK2	FDFT1	CNPY4	SEPT8	TRIM47	LANCL2	RCC2	0.74
CDK2	SYNJ2BP	IGFBP7	SEPT8	RBM17	ACTR10	RCC2	0.74
CDK2	SYNJ2BP	CNPY4	SEPT8	TRIM47	LANCL2	RCC2	0.74
CDK2	CNPY4	SEPT8	VPS25	LANCL2	ACTR10	RCC2	0.74
AQP1	FDFT1	SYNJ2BP	IGFBP7	SEPT8	TRIM47	VPS25	0.74
AQP1	FDFT1	SYNJ2BP	CNPY4	SEPT8	LANCL2	RCC2	0.74
AQP1	FDFT1	IGFBP7	CNPY4	SEPT8	LANCL2	RCC2	0.74
AQP1	FDFT1	NUP188	CNPY4	SEPT8	RBM17	RCC2	0.74
AQP1	IGFBP7	NUP188	SEPT8	TRIM47	ACTR10	RCC2	0.74
AQP1	NUP188	CNPY4	RBM17	TRIM47	VPS25	RCC2	0.74
FDFT1	SYNJ2BP	IGFBP7	CNPY4	SEPT8	RBM17	LANCL2	0.74
FDFT1	SYNJ2BP	IGFBP7	SEPT8	RBM17	LANCL2	ACTR10	0.74
FDFT1	IGFBP7	NUP188	CNPY4	SEPT8	LANCL2	RCC2	0.74
IGFBP7	CNPY4	SEPT8	RBM17	VPS25	LANCL2	RCC2	0.74
SORBS3	TACC1	CDK2	AQP1	FDFT1	CNPY4	SEPT8	0.7375
SORBS3	TACC1	CDK2	AQP1	SEPT8	VPS25	ACTR10	0.7375
SORBS3	TACC1	CDK2	FDFT1	IGFBP7	CNPY4	TRIM47	0.7375
SORBS3	TACC1	CDK2	FDFT1	IGFBP7	TRIM47	ACTR10	0.7375
SORBS3	TACC1	CDK2	SYNJ2BP	IGFBP7	LANCL2	ACTR10	0.7375
SORBS3	TACC1	AQP1	FDFT1	CNPY4	RBM17	ACTR10	0.7375
SORBS3	TACC1	AQP1	SYNJ2BP	SEPT8	RBM17	LANCL2	0.7375
SORBS3	TACC1	AQP1	SYNJ2BP	SEPT8	RBM17	RCC2	0.7375
SORBS3	TACC1	AQP1	CNPY4	SEPT8	TRIM47	VPS25	0.7375
SORBS3	TACC1	FDFT1	SYNJ2BP	IGFBP7	TRIM47	LANCL2	0.7375
SORBS3	TACC1	FDFT1	SYNJ2BP	NUP188	RBM17	TRIM47	0.7375
SORBS3	TACC1	FDFT1	IGFBP7	NUP188	RBM17	VPS25	0.7375
SORBS3	TACC1	FDFT1	NUP188	CNPY4	RBM17	RCC2	0.7375
SORBS3	TACC1	FDFT1	NUP188	SEPT8	RBM17	ACTR10	0.7375
SORBS3	TACC1	FDFT1	CNPY4	RBM17	TRIM47	ACTR10	0.7375
SORBS3	TACC1	FDFT1	SEPT8	RBM17	VPS25	ACTR10	0.7375
SORBS3	TACC1	FDFT1	RBM17	TRIM47	VPS25	ACTR10	0.7375
SORBS3	TACC1	IGFBP7	NUP188	CNPY4	SEPT8	RBM17	0.7375
SORBS3	TACC1	NUP188	CNPY4	RBM17	LANCL2	RCC2	0.7375
SORBS3	CDK2	AQP1	FDFT1	SYNJ2BP	IGFBP7	TRIM47	0.7375
SORBS3	CDK2	AQP1	FDFT1	SYNJ2BP	SEPT8	LANCL2	0.7375
SORBS3	CDK2	AQP1	FDFT1	IGFBP7	ACTR10	RCC2	0.7375
SORBS3	CDK2	AQP1	FDFT1	RBM17	TRIM47	LANCL2	0.7375
SORBS3	CDK2	AQP1	NUP188	CNPY4	SEPT8	VPS25	0.7375
SORBS3	CDK2	FDFT1	IGFBP7	SEPT8	RBM17	VPS25	0.7375
SORBS3	CDK2	FDFT1	IGFBP7	RBM17	LANCL2	ACTR10	0.7375
SORBS3	CDK2	FDFT1	IGFBP7	TRIM47	VPS25	ACTR10	0.7375
SORBS3	CDK2	SYNJ2BP	IGFBP7	SEPT8	RBM17	RCC2	0.7375
SORBS3	AQP1	FDFT1	SYNJ2BP	IGFBP7	SEPT8	TRIM47	0.7375
SORBS3	AQP1	FDFT1	CNPY4	SEPT8	TRIM47	VPS25	0.7375
SORBS3	FDFT1	IGFBP7	SEPT8	TRIM47	LANCL2	ACTR10	0.7375
SORBS3	IGFBP7	CNPY4	SEPT8	RBM17	TRIM47	LANCL2	0.7375
TACC1	CDK2	AQP1	FDFT1	SEPT8	VPS25	LANCL2	0.7375
TACC1	CDK2	AQP1	FDFT1	SEPT8	VPS25	ACTR10	0.7375
TACC1	CDK2	AQP1	SYNJ2BP	IGFBP7	CNPY4	LANCL2	0.7375
TACC1	CDK2	AQP1	SYNJ2BP	NUP188	SEPT8	LANCL2	0.7375
TACC1	CDK2	AQP1	NUP188	CNPY4	SEPT8	TRIM47	0.7375
TACC1	CDK2	AQP1	NUP188	CNPY4	SEPT8	VPS25	0.7375
TACC1	CDK2	AQP1	NUP188	SEPT8	RBM17	VPS25	0.7375
TACC1	CDK2	FDFT1	SYNJ2BP	IGFBP7	NUP188	LANCL2	0.7375
TACC1	CDK2	FDFT1	IGFBP7	NUP188	TRIM47	ACTR10	0.7375
TACC1	CDK2	FDFT1	SEPT8	RBM17	TRIM47	VPS25	0.7375
TACC1	CDK2	SYNJ2BP	IGFBP7	SEPT8	LANCL2	RCC2	0.7375
TACC1	CDK2	IGFBP7	CNPY4	SEPT8	LANCL2	ACTR10	0.7375
TACC1	CDK2	CNPY4	SEPT8	RBM17	TRIM47	LANCL2	0.7375
TACC1	AQP1	FDFT1	SYNJ2BP	NUP188	SEPT8	RBM17	0.7375
TACC1	AQP1	FDFT1	NUP188	SEPT8	TRIM47	LANCL2	0.7375
TACC1	AQP1	FDFT1	CNPY4	SEPT8	TRIM47	ACTR10	0.7375
TACC1	AQP1	FDFT1	SEPT8	RBM17	LANCL2	RCC2	0.7375
TACC1	AQP1	SYNJ2BP	IGFBP7	SEPT8	RBM17	RCC2	0.7375
TACC1	AQP1	IGFBP7	NUP188	CNPY4	SEPT8	LANCL2	0.7375
TACC1	AQP1	IGFBP7	CNPY4	SEPT8	RBM17	VPS25	0.7375
TACC1	AQP1	IGFBP7	SEPT8	VPS25	LANCL2	ACTR10	0.7375
TACC1	AQP1	NUP188	CNPY4	SEPT8	VPS25	LANCL2	0.7375
TACC1	AQP1	NUP188	SEPT8	RBM17	TRIM47	VPS25	0.7375
TACC1	AQP1	CNPY4	SEPT8	RBM17	VPS25	LANCL2	0.7375
TACC1	FDFT1	IGFBP7	NUP188	CNPY4	RBM17	ACTR10	0.7375
TACC1	FDFT1	NUP188	SEPT8	RBM17	VPS25	ACTR10	0.7375
TACC1	SYNJ2BP	SEPT8	RBM17	TRIM47	VPS25	ACTR10	0.7375
TACC1	IGFBP7	CNPY4	SEPT8	RBM17	VPS25	ACTR10	0.7375
TACC1	CNPY4	SEPT8	RBM17	TRIM47	VPS25	LANCL2	0.7375
TACC1	SEPT8	RBM17	VPS25	LANCL2	ACTR10	RCC2	0.7375
CDK2	AQP1	FDFT1	SYNJ2BP	RBM17	TRIM47	VPS25	0.7375
CDK2	AQP1	FDFT1	IGFBP7	NUP188	RBM17	LANCL2	0.7375
CDK2	AQP1	FDFT1	IGFBP7	SEPT8	TRIM47	RCC2	0.7375
CDK2	AQP1	FDFT1	CNPY4	RBM17	TRIM47	LANCL2	0.7375
CDK2	AQP1	SYNJ2BP	IGFBP7	CNPY4	SEPT8	RCC2	0.7375
CDK2	AQP1	SYNJ2BP	IGFBP7	SEPT8	TRIM47	VPS25	0.7375
CDK2	AQP1	SYNJ2BP	IGFBP7	SEPT8	LANCL2	RCC2	0.7375
CDK2	AQP1	IGFBP7	RBM17	TRIM47	LANCL2	RCC2	0.7375
CDK2	AQP1	RBM17	TRIM47	VPS25	ACTR10	RCC2	0.7375
CDK2	SYNJ2BP	CNPY4	RBM17	TRIM47	LANCL2	RCC2	0.7375
AQP1	FDFT1	SYNJ2BP	NUP188	CNPY4	SEPT8	LANCL2	0.7375
AQP1	FDFT1	IGFBP7	RBM17	TRIM47	VPS25	RCC2	0.7375
AQP1	FDFT1	CNPY4	SEPT8	RBM17	TRIM47	LANCL2	0.7375
AQP1	FDFT1	CNPY4	SEPT8	RBM17	TRIM47	RCC2	0.7375
AQP1	FDFT1	CNPY4	SEPT8	VPS25	LANCL2	ACTR10	0.7375
AQP1	FDFT1	SEPT8	RBM17	TRIM47	VPS25	RCC2	0.7375
AQP1	SYNJ2BP	IGFBP7	SEPT8	RBM17	TRIM47	VPS25	0.7375
AQP1	SYNJ2BP	IGFBP7	SEPT8	RBM17	LANCL2	RCC2	0.7375
AQP1	IGFBP7	CNPY4	SEPT8	RBM17	TRIM47	LANCL2	0.7375
AQP1	NUP188	CNPY4	SEPT8	LANCL2	ACTR10	RCC2	0.7375
AQP1	SEPT8	RBM17	TRIM47	VPS25	LANCL2	RCC2	0.7375
FDFT1	SYNJ2BP	IGFBP7	NUP188	SEPT8	RBM17	LANCL2	0.7375
FDFT1	SYNJ2BP	IGFBP7	SEPT8	RBM17	VPS25	LANCL2	0.7375
FDFT1	SYNJ2BP	IGFBP7	SEPT8	TRIM47	VPS25	LANCL2	0.7375
FDFT1	NUP188	CNPY4	SEPT8	RBM17	TRIM47	LANCL2	0.7375
IGFBP7	CNPY4	SEPT8	RBM17	LANCL2	ACTR10	RCC2	0.7375
SORBS3	TACC1	CDK2	AQP1	SYNJ2BP	IGFBP7	SEPT8	0.735
SORBS3	TACC1	CDK2	AQP1	SYNJ2BP	SEPT8	RBM17	0.735
SORBS3	TACC1	CDK2	AQP1	CNPY4	SEPT8	RBM17	0.735
SORBS3	TACC1	CDK2	AQP1	CNPY4	LANCL2	ACTR10	0.735
SORBS3	TACC1	CDK2	AQP1	RBM17	TRIM47	VPS25	0.735
SORBS3	TACC1	CDK2	AQP1	TRIM47	VPS25	RCC2	0.735
SORBS3	TACC1	CDK2	FDFT1	SYNJ2BP	RBM17	ACTR10	0.735
SORBS3	TACC1	CDK2	CNPY4	SEPT8	LANCL2	RCC2	0.735
SORBS3	TACC1	CDK2	CNPY4	RBM17	TRIM47	LANCL2	0.735
SORBS3	TACC1	AQP1	FDFT1	NUP188	SEPT8	RBM17	0.735
SORBS3	TACC1	AQP1	SYNJ2BP	SEPT8	RBM17	VPS25	0.735
SORBS3	TACC1	AQP1	NUP188	SEPT8	VPS25	ACTR10	0.735
SORBS3	TACC1	FDFT1	SYNJ2BP	IGFBP7	RBM17	LANCL2	0.735
SORBS3	TACC1	FDFT1	IGFBP7	NUP188	RBM17	TRIM47	0.735
SORBS3	TACC1	FDFT1	IGFBP7	NUP188	RBM17	ACTR10	0.735
SORBS3	TACC1	FDFT1	IGFBP7	RBM17	LANCL2	ACTR10	0.735
SORBS3	TACC1	FDFT1	IGFBP7	TRIM47	LANCL2	ACTR10	0.735
SORBS3	TACC1	FDFT1	NUP188	SEPT8	RBM17	TRIM47	0.735
SORBS3	TACC1	FDFT1	NUP188	RBM17	LANCL2	ACTR10	0.735
SORBS3	TACC1	FDFT1	RBM17	TRIM47	LANCL2	ACTR10	0.735
SORBS3	TACC1	NUP188	CNPY4	SEPT8	LANCL2	RCC2	0.735
SORBS3	CDK2	AQP1	FDFT1	RBM17	TRIM47	ACTR10	0.735
SORBS3	CDK2	AQP1	CNPY4	SEPT8	RBM17	VPS25	0.735
SORBS3	CDK2	AQP1	SEPT8	TRIM47	ACTR10	RCC2	0.735
SORBS3	CDK2	FDFT1	SYNJ2BP	IGFBP7	NUP188	TRIM47	0.735
SORBS3	CDK2	FDFT1	IGFBP7	NUP188	CNPY4	TRIM47	0.735
SORBS3	CDK2	FDFT1	IGFBP7	RBM17	ACTR10	RCC2	0.735
SORBS3	CDK2	FDFT1	IGFBP7	VPS25	ACTR10	RCC2	0.735
SORBS3	CDK2	IGFBP7	NUP188	CNPY4	SEPT8	RBM17	0.735
SORBS3	AQP1	FDFT1	SYNJ2BP	SEPT8	RBM17	LANCL2	0.735
SORBS3	AQP1	FDFT1	CNPY4	SEPT8	LANCL2	ACTR10	0.735
SORBS3	AQP1	FDFT1	SEPT8	TRIM47	VPS25	RCC2	0.735
SORBS3	AQP1	CNPY4	SEPT8	VPS25	LANCL2	RCC2	0.735
SORBS3	AQP1	CNPY4	RBM17	TRIM47	ACTR10	RCC2	0.735
SORBS3	FDFT1	IGFBP7	SEPT8	RBM17	TRIM47	VPS25	0.735
SORBS3	FDFT1	CNPY4	RBM17	TRIM47	LANCL2	ACTR10	0.735
SORBS3	SYNJ2BP	CNPY4	RBM17	TRIM47	LANCL2	RCC2	0.735
TACC1	CDK2	AQP1	FDFT1	SYNJ2BP	TRIM47	VPS25	0.735
TACC1	CDK2	AQP1	SYNJ2BP	IGFBP7	RBM17	VPS25	0.735
TACC1	CDK2	AQP1	SYNJ2BP	CNPY4	RBM17	LANCL2	0.735
TACC1	CDK2	AQP1	SYNJ2BP	SEPT8	RBM17	TRIM47	0.735
TACC1	CDK2	AQP1	SYNJ2BP	SEPT8	VPS25	LANCL2	0.735
TACC1	CDK2	AQP1	NUP188	SEPT8	LANCL2	ACTR10	0.735
TACC1	CDK2	AQP1	CNPY4	RBM17	TRIM47	LANCL2	0.735
TACC1	CDK2	FDFT1	IGFBP7	NUP188	SEPT8	ACTR10	0.735
TACC1	CDK2	FDFT1	NUP188	CNPY4	SEPT8	ACTR10	0.735
TACC1	CDK2	SYNJ2BP	IGFBP7	SEPT8	TRIM47	VPS25	0.735
TACC1	CDK2	SYNJ2BP	IGFBP7	TRIM47	VPS25	LANCL2	0.735
TACC1	CDK2	SEPT8	TRIM47	LANCL2	ACTR10	RCC2	0.735
TACC1	AQP1	FDFT1	SYNJ2BP	SEPT8	TRIM47	RCC2	0.735
TACC1	AQP1	FDFT1	SYNJ2BP	SEPT8	VPS25	LANCL2	0.735
TACC1	AQP1	FDFT1	IGFBP7	NUP188	SEPT8	RBM17	0.735
TACC1	AQP1	FDFT1	IGFBP7	SEPT8	TRIM47	ACTR10	0.735
TACC1	AQP1	FDFT1	NUP188	CNPY4	SEPT8	VPS25	0.735
TACC1	AQP1	FDFT1	CNPY4	RBM17	TRIM47	ACTR10	0.735
TACC1	AQP1	SYNJ2BP	CNPY4	SEPT8	TRIM47	VPS25	0.735
TACC1	AQP1	NUP188	SEPT8	LANCL2	ACTR10	RCC2	0.735
TACC1	FDFT1	SYNJ2BP	SEPT8	RBM17	TRIM47	LANCL2	0.735
TACC1	FDFT1	IGFBP7	NUP188	CNPY4	RBM17	LANCL2	0.735
TACC1	FDFT1	IGFBP7	NUP188	SEPT8	RBM17	VPS25	0.735
TACC1	FDFT1	IGFBP7	CNPY4	SEPT8	RBM17	VPS25	0.735
TACC1	SEPT8	TRIM47	VPS25	LANCL2	ACTR10	RCC2	0.735
CDK2	AQP1	FDFT1	SYNJ2BP	IGFBP7	NUP188	SEPT8	0.735
CDK2	AQP1	FDFT1	SYNJ2BP	SEPT8	LANCL2	RCC2	0.735
CDK2	AQP1	FDFT1	IGFBP7	CNPY4	SEPT8	LANCL2	0.735
CDK2	AQP1	FDFT1	IGFBP7	SEPT8	RBM17	ACTR10	0.735
CDK2	AQP1	FDFT1	SEPT8	RBM17	TRIM47	LANCL2	0.735
CDK2	AQP1	FDFT1	SEPT8	RBM17	ACTR10	RCC2	0.735
CDK2	AQP1	FDFT1	SEPT8	TRIM47	VPS25	RCC2	0.735
CDK2	AQP1	SYNJ2BP	CNPY4	SEPT8	VPS25	LANCL2	0.735
CDK2	AQP1	IGFBP7	SEPT8	RBM17	TRIM47	VPS25	0.735
CDK2	AQP1	IGFBP7	SEPT8	TRIM47	ACTR10	RCC2	0.735
CDK2	AQP1	CNPY4	SEPT8	RBM17	VPS25	RCC2	0.735
CDK2	AQP1	SEPT8	RBM17	TRIM47	VPS25	ACTR10	0.735
CDK2	FDFT1	SYNJ2BP	IGFBP7	VPS25	LANCL2	ACTR10	0.735
CDK2	FDFT1	IGFBP7	CNPY4	SEPT8	TRIM47	LANCL2	0.735
CDK2	FDFT1	IGFBP7	CNPY4	SEPT8	LANCL2	RCC2	0.735
CDK2	SYNJ2BP	IGFBP7	SEPT8	VPS25	LANCL2	ACTR10	0.735
AQP1	FDFT1	SYNJ2BP	IGFBP7	SEPT8	LANCL2	ACTR10	0.735
AQP1	SYNJ2BP	CNPY4	SEPT8	RBM17	TRIM47	ACTR10	0.735
AQP1	IGFBP7	NUP188	SEPT8	RBM17	LANCL2	RCC2	0.735
AQP1	IGFBP7	SEPT8	RBM17	TRIM47	ACTR10	RCC2	0.735
AQP1	IGFBP7	SEPT8	RBM17	LANCL2	ACTR10	RCC2	0.735
SYNJ2BP	IGFBP7	CNPY4	RBM17	TRIM47	LANCL2	RCC2	0.735
SYNJ2BP	IGFBP7	SEPT8	RBM17	TRIM47	VPS25	LANCL2	0.735
IGFBP7	NUP188	CNPY4	SEPT8	TRIM47	LANCL2	RCC2	0.735
SORBS3	TACC1	CDK2	AQP1	SYNJ2BP	NUP188	ACTR10	0.7325
SORBS3	TACC1	CDK2	AQP1	SYNJ2BP	RBM17	TRIM47	0.7325
SORBS3	TACC1	CDK2	AQP1	SEPT8	ACTR10	RCC2	0.7325
SORBS3	TACC1	CDK2	FDFT1	SYNJ2BP	CNPY4	RBM17	0.7325
SORBS3	TACC1	CDK2	FDFT1	SYNJ2BP	TRIM47	ACTR10	0.7325
SORBS3	TACC1	CDK2	FDFT1	NUP188	CNPY4	RBM17	0.7325
SORBS3	TACC1	AQP1	FDFT1	SYNJ2BP	RBM17	LANCL2	0.7325
SORBS3	TACC1	AQP1	FDFT1	NUP188	CNPY4	ACTR10	0.7325
SORBS3	TACC1	AQP1	FDFT1	SEPT8	RBM17	TRIM47	0.7325
SORBS3	TACC1	AQP1	FDFT1	SEPT8	TRIM47	ACTR10	0.7325
SORBS3	TACC1	AQP1	FDFT1	RBM17	ACTR10	RCC2	0.7325
SORBS3	TACC1	AQP1	SYNJ2BP	CNPY4	SEPT8	RBM17	0.7325
SORBS3	TACC1	FDFT1	NUP188	SEPT8	RBM17	LANCL2	0.7325
SORBS3	TACC1	FDFT1	NUP188	SEPT8	LANCL2	ACTR10	0.7325
SORBS3	TACC1	FDFT1	CNPY4	SEPT8	RBM17	RCC2	0.7325
SORBS3	TACC1	IGFBP7	CNPY4	SEPT8	LANCL2	RCC2	0.7325
SORBS3	CDK2	AQP1	FDFT1	TRIM47	LANCL2	RCC2	0.7325
SORBS3	CDK2	AQP1	CNPY4	TRIM47	LANCL2	RCC2	0.7325
SORBS3	CDK2	FDFT1	SYNJ2BP	IGFBP7	CNPY4	TRIM47	0.7325
SORBS3	CDK2	FDFT1	SYNJ2BP	IGFBP7	ACTR10	RCC2	0.7325
SORBS3	CDK2	FDFT1	IGFBP7	CNPY4	RBM17	LANCL2	0.7325
SORBS3	CDK2	FDFT1	RBM17	TRIM47	ACTR10	RCC2	0.7325
SORBS3	CDK2	SYNJ2BP	IGFBP7	SEPT8	TRIM47	ACTR10	0.7325
SORBS3	CDK2	IGFBP7	SEPT8	RBM17	TRIM47	VPS25	0.7325
SORBS3	AQP1	CNPY4	SEPT8	RBM17	TRIM47	VPS25	0.7325
SORBS3	AQP1	CNPY4	SEPT8	RBM17	TRIM47	LANCL2	0.7325
SORBS3	AQP1	SEPT8	RBM17	TRIM47	VPS25	RCC2	0.7325
SORBS3	FDFT1	SYNJ2BP	IGFBP7	SEPT8	RBM17	ACTR10	0.7325
SORBS3	FDFT1	SYNJ2BP	SEPT8	RBM17	TRIM47	LANCL2	0.7325
SORBS3	IGFBP7	CNPY4	SEPT8	TRIM47	LANCL2	RCC2	0.7325
SORBS3	IGFBP7	CNPY4	RBM17	TRIM47	LANCL2	RCC2	0.7325
TACC1	CDK2	AQP1	FDFT1	SYNJ2BP	IGFBP7	ACTR10	0.7325
TACC1	CDK2	AQP1	FDFT1	SEPT8	RBM17	TRIM47	0.7325
TACC1	CDK2	AQP1	SYNJ2BP	IGFBP7	VPS25	ACTR10	0.7325
TACC1	CDK2	AQP1	IGFBP7	NUP188	SEPT8	LANCL2	0.7325
TACC1	CDK2	AQP1	IGFBP7	RBM17	LANCL2	ACTR10	0.7325
TACC1	CDK2	AQP1	CNPY4	SEPT8	RBM17	TRIM47	0.7325
TACC1	CDK2	AQP1	CNPY4	TRIM47	VPS25	LANCL2	0.7325
TACC1	CDK2	AQP1	SEPT8	VPS25	LANCL2	RCC2	0.7325
TACC1	CDK2	FDFT1	SYNJ2BP	IGFBP7	NUP188	ACTR10	0.7325
TACC1	CDK2	FDFT1	NUP188	SEPT8	RBM17	ACTR10	0.7325
TACC1	CDK2	SYNJ2BP	IGFBP7	NUP188	LANCL2	ACTR10	0.7325
TACC1	CDK2	SYNJ2BP	IGFBP7	RBM17	TRIM47	VPS25	0.7325
TACC1	CDK2	IGFBP7	NUP188	SEPT8	RBM17	ACTR10	0.7325
TACC1	CDK2	IGFBP7	TRIM47	VPS25	LANCL2	ACTR10	0.7325
TACC1	AQP1	SYNJ2BP	IGFBP7	SEPT8	TRIM47	LANCL2	0.7325
TACC1	AQP1	SYNJ2BP	IGFBP7	SEPT8	VPS25	ACTR10	0.7325
TACC1	AQP1	SYNJ2BP	NUP188	SEPT8	LANCL2	ACTR10	0.7325
TACC1	AQP1	SYNJ2BP	SEPT8	TRIM47	LANCL2	ACTR10	0.7325
TACC1	AQP1	NUP188	SEPT8	VPS25	LANCL2	RCC2	0.7325
TACC1	AQP1	CNPY4	SEPT8	RBM17	TRIM47	ACTR10	0.7325
TACC1	AQP1	CNPY4	SEPT8	TRIM47	VPS25	ACTR10	0.7325
TACC1	AQP1	CNPY4	SEPT8	TRIM47	LANCL2	ACTR10	0.7325
TACC1	AQP1	SEPT8	RBM17	TRIM47	VPS25	LANCL2	0.7325
TACC1	AQP1	SEPT8	RBM17	VPS25	LANCL2	RCC2	0.7325
TACC1	FDFT1	SYNJ2BP	IGFBP7	SEPT8	RBM17	VPS25	0.7325
TACC1	FDFT1	IGFBP7	CNPY4	SEPT8	RBM17	TRIM47	0.7325
TACC1	FDFT1	NUP188	CNPY4	RBM17	TRIM47	ACTR10	0.7325
TACC1	FDFT1	NUP188	SEPT8	RBM17	LANCL2	ACTR10	0.7325
TACC1	IGFBP7	CNPY4	SEPT8	RBM17	TRIM47	LANCL2	0.7325
TACC1	IGFBP7	CNPY4	SEPT8	RBM17	LANCL2	ACTR10	0.7325
TACC1	NUP188	CNPY4	SEPT8	RBM17	VPS25	ACTR10	0.7325
CDK2	AQP1	FDFT1	SYNJ2BP	NUP188	SEPT8	RCC2	0.7325
CDK2	AQP1	FDFT1	SYNJ2BP	SEPT8	LANCL2	ACTR10	0.7325
CDK2	AQP1	FDFT1	NUP188	SEPT8	LANCL2	ACTR10	0.7325
CDK2	AQP1	FDFT1	CNPY4	SEPT8	RBM17	LANCL2	0.7325
CDK2	AQP1	FDFT1	CNPY4	SEPT8	RBM17	RCC2	0.7325
CDK2	AQP1	SYNJ2BP	SEPT8	RBM17	VPS25	ACTR10	0.7325
CDK2	AQP1	NUP188	CNPY4	SEPT8	RBM17	VPS25	0.7325
CDK2	AQP1	NUP188	CNPY4	SEPT8	TRIM47	RCC2	0.7325
CDK2	AQP1	SEPT8	RBM17	TRIM47	LANCL2	RCC2	0.7325
CDK2	FDFT1	IGFBP7	SEPT8	RBM17	TRIM47	VPS25	0.7325
CDK2	IGFBP7	NUP188	SEPT8	LANCL2	ACTR10	RCC2	0.7325
CDK2	IGFBP7	CNPY4	SEPT8	VPS25	LANCL2	ACTR10	0.7325
AQP1	FDFT1	SYNJ2BP	CNPY4	SEPT8	TRIM47	VPS25	0.7325
AQP1	FDFT1	IGFBP7	SEPT8	TRIM47	LANCL2	RCC2	0.7325
AQP1	FDFT1	NUP188	SEPT8	TRIM47	ACTR10	RCC2	0.7325
AQP1	SYNJ2BP	IGFBP7	CNPY4	SEPT8	TRIM47	RCC2	0.7325
AQP1	SYNJ2BP	IGFBP7	CNPY4	TRIM47	VPS25	RCC2	0.7325
AQP1	SYNJ2BP	CNPY4	TRIM47	VPS25	ACTR10	RCC2	0.7325
AQP1	IGFBP7	NUP188	CNPY4	SEPT8	TRIM47	RCC2	0.7325
AQP1	IGFBP7	SEPT8	RBM17	TRIM47	LANCL2	RCC2	0.7325
AQP1	NUP188	CNPY4	SEPT8	RBM17	TRIM47	LANCL2	0.7325
AQP1	NUP188	SEPT8	RBM17	TRIM47	VPS25	ACTR10	0.7325
SYNJ2BP	IGFBP7	RBM17	TRIM47	VPS25	LANCL2	RCC2	0.7325
IGFBP7	NUP188	CNPY4	SEPT8	RBM17	VPS25	RCC2	0.7325
CNPY4	SEPT8	RBM17	TRIM47	VPS25	LANCL2	RCC2	0.7325
SORBS3	TACC1	CDK2	AQP1	SYNJ2BP	SEPT8	TRIM47	0.73
SORBS3	TACC1	CDK2	FDFT1	SEPT8	RBM17	VPS25	0.73
SORBS3	TACC1	CDK2	FDFT1	SEPT8	TRIM47	VPS25	0.73
SORBS3	TACC1	CDK2	IGFBP7	SEPT8	RBM17	LANCL2	0.73
SORBS3	TACC1	CDK2	IGFBP7	SEPT8	VPS25	LANCL2	0.73
SORBS3	TACC1	CDK2	CNPY4	RBM17	LANCL2	ACTR10	0.73
SORBS3	TACC1	AQP1	FDFT1	SYNJ2BP	RBM17	ACTR10	0.73
SORBS3	TACC1	AQP1	FDFT1	NUP188	TRIM47	VPS25	0.73
SORBS3	TACC1	AQP1	IGFBP7	SEPT8	VPS25	ACTR10	0.73
SORBS3	TACC1	AQP1	SEPT8	TRIM47	VPS25	ACTR10	0.73
SORBS3	TACC1	FDFT1	SYNJ2BP	CNPY4	SEPT8	RBM17	0.73
SORBS3	TACC1	FDFT1	SYNJ2BP	SEPT8	RBM17	LANCL2	0.73
SORBS3	TACC1	FDFT1	IGFBP7	SEPT8	RBM17	RCC2	0.73
SORBS3	TACC1	FDFT1	IGFBP7	SEPT8	LANCL2	ACTR10	0.73
SORBS3	TACC1	FDFT1	NUP188	CNPY4	SEPT8	LANCL2	0.73
SORBS3	TACC1	FDFT1	NUP188	RBM17	TRIM47	LANCL2	0.73
SORBS3	TACC1	SYNJ2BP	IGFBP7	SEPT8	LANCL2	ACTR10	0.73
SORBS3	TACC1	SYNJ2BP	CNPY4	SEPT8	LANCL2	ACTR10	0.73
SORBS3	TACC1	NUP188	CNPY4	SEPT8	RBM17	TRIM47	0.73
SORBS3	TACC1	NUP188	CNPY4	SEPT8	LANCL2	ACTR10	0.73
SORBS3	TACC1	CNPY4	RBM17	TRIM47	LANCL2	ACTR10	0.73
SORBS3	CDK2	AQP1	FDFT1	IGFBP7	TRIM47	RCC2	0.73
SORBS3	CDK2	AQP1	FDFT1	SEPT8	TRIM47	ACTR10	0.73
SORBS3	CDK2	AQP1	FDFT1	TRIM47	VPS25	LANCL2	0.73
SORBS3	CDK2	AQP1	IGFBP7	CNPY4	TRIM47	RCC2	0.73
SORBS3	CDK2	AQP1	NUP188	CNPY4	SEPT8	RBM17	0.73
SORBS3	CDK2	AQP1	NUP188	CNPY4	TRIM47	RCC2	0.73
SORBS3	CDK2	FDFT1	SYNJ2BP	TRIM47	VPS25	RCC2	0.73
SORBS3	CDK2	FDFT1	IGFBP7	NUP188	LANCL2	ACTR10	0.73
SORBS3	CDK2	FDFT1	IGFBP7	CNPY4	LANCL2	RCC2	0.73
SORBS3	CDK2	FDFT1	IGFBP7	TRIM47	VPS25	LANCL2	0.73
SORBS3	CDK2	FDFT1	CNPY4	SEPT8	TRIM47	LANCL2	0.73
SORBS3	CDK2	NUP188	CNPY4	RBM17	TRIM47	LANCL2	0.73
SORBS3	CDK2	CNPY4	SEPT8	RBM17	LANCL2	RCC2	0.73
SORBS3	AQP1	CNPY4	SEPT8	RBM17	TRIM47	ACTR10	0.73
SORBS3	FDFT1	NUP188	CNPY4	RBM17	TRIM47	RCC2	0.73
SORBS3	FDFT1	NUP188	CNPY4	RBM17	VPS25	ACTR10	0.73
SORBS3	FDFT1	NUP188	CNPY4	RBM17	ACTR10	RCC2	0.73
SORBS3	NUP188	CNPY4	SEPT8	RBM17	TRIM47	ACTR10	0.73
SORBS3	CNPY4	SEPT8	RBM17	TRIM47	VPS25	RCC2	0.73
TACC1	CDK2	AQP1	FDFT1	NUP188	SEPT8	LANCL2	0.73
TACC1	CDK2	AQP1	FDFT1	NUP188	VPS25	ACTR10	0.73
TACC1	CDK2	AQP1	SYNJ2BP	IGFBP7	CNPY4	SEPT8	0.73
TACC1	CDK2	AQP1	SYNJ2BP	IGFBP7	VPS25	LANCL2	0.73
TACC1	CDK2	AQP1	SYNJ2BP	CNPY4	LANCL2	RCC2	0.73
TACC1	CDK2	AQP1	IGFBP7	CNPY4	SEPT8	ACTR10	0.73
TACC1	CDK2	AQP1	IGFBP7	RBM17	VPS25	ACTR10	0.73
TACC1	CDK2	AQP1	IGFBP7	LANCL2	ACTR10	RCC2	0.73
TACC1	CDK2	AQP1	NUP188	RBM17	TRIM47	VPS25	0.73
TACC1	CDK2	AQP1	SEPT8	RBM17	VPS25	RCC2	0.73
TACC1	CDK2	AQP1	SEPT8	TRIM47	ACTR10	RCC2	0.73
TACC1	CDK2	FDFT1	SYNJ2BP	IGFBP7	SEPT8	LANCL2	0.73
TACC1	CDK2	FDFT1	IGFBP7	NUP188	TRIM47	LANCL2	0.73
TACC1	CDK2	FDFT1	IGFBP7	NUP188	LANCL2	ACTR10	0.73
TACC1	CDK2	SYNJ2BP	IGFBP7	NUP188	VPS25	ACTR10	0.73
TACC1	CDK2	SYNJ2BP	IGFBP7	SEPT8	ACTR10	RCC2	0.73
TACC1	CDK2	SYNJ2BP	CNPY4	SEPT8	TRIM47	LANCL2	0.73
TACC1	CDK2	IGFBP7	CNPY4	SEPT8	TRIM47	ACTR10	0.73
TACC1	CDK2	SEPT8	VPS25	LANCL2	ACTR10	RCC2	0.73
TACC1	AQP1	FDFT1	SYNJ2BP	NUP188	SEPT8	RCC2	0.73
TACC1	AQP1	FDFT1	SYNJ2BP	SEPT8	VPS25	ACTR10	0.73
TACC1	AQP1	FDFT1	SYNJ2BP	TRIM47	VPS25	RCC2	0.73
TACC1	AQP1	FDFT1	IGFBP7	NUP188	SEPT8	ACTR10	0.73
TACC1	AQP1	FDFT1	NUP188	CNPY4	SEPT8	ACTR10	0.73
TACC1	AQP1	FDFT1	CNPY4	RBM17	ACTR10	RCC2	0.73
TACC1	AQP1	SYNJ2BP	CNPY4	TRIM47	VPS25	RCC2	0.73
TACC1	AQP1	SYNJ2BP	SEPT8	RBM17	TRIM47	LANCL2	0.73
TACC1	AQP1	SEPT8	TRIM47	VPS25	LANCL2	ACTR10	0.73
TACC1	AQP1	RBM17	TRIM47	VPS25	LANCL2	RCC2	0.73
TACC1	FDFT1	SYNJ2BP	RBM17	TRIM47	VPS25	ACTR10	0.73
TACC1	FDFT1	NUP188	CNPY4	SEPT8	RBM17	TRIM47	0.73
TACC1	FDFT1	NUP188	CNPY4	RBM17	TRIM47	VPS25	0.73
TACC1	SYNJ2BP	IGFBP7	NUP188	CNPY4	SEPT8	RBM17	0.73
TACC1	SYNJ2BP	IGFBP7	CNPY4	SEPT8	LANCL2	ACTR10	0.73
TACC1	SYNJ2BP	IGFBP7	SEPT8	RBM17	VPS25	RCC2	0.73
TACC1	SYNJ2BP	NUP188	CNPY4	SEPT8	RBM17	VPS25	0.73
TACC1	SYNJ2BP	CNPY4	SEPT8	TRIM47	LANCL2	ACTR10	0.73
TACC1	IGFBP7	SEPT8	RBM17	VPS25	LANCL2	RCC2	0.73
TACC1	CNPY4	SEPT8	RBM17	TRIM47	VPS25	RCC2	0.73
CDK2	AQP1	FDFT1	SYNJ2BP	IGFBP7	VPS25	LANCL2	0.73
CDK2	AQP1	FDFT1	SYNJ2BP	SEPT8	TRIM47	VPS25	0.73
CDK2	AQP1	FDFT1	NUP188	CNPY4	RBM17	LANCL2	0.73
CDK2	AQP1	FDFT1	NUP188	SEPT8	LANCL2	RCC2	0.73
CDK2	AQP1	FDFT1	NUP188	RBM17	VPS25	LANCL2	0.73
CDK2	AQP1	SYNJ2BP	IGFBP7	SEPT8	RBM17	TRIM47	0.73
CDK2	AQP1	SYNJ2BP	IGFBP7	SEPT8	TRIM47	RCC2	0.73
CDK2	AQP1	SYNJ2BP	IGFBP7	SEPT8	VPS25	RCC2	0.73
CDK2	AQP1	IGFBP7	RBM17	TRIM47	VPS25	RCC2	0.73
CDK2	AQP1	CNPY4	RBM17	TRIM47	VPS25	RCC2	0.73
CDK2	FDFT1	SYNJ2BP	IGFBP7	TRIM47	VPS25	RCC2	0.73
CDK2	FDFT1	IGFBP7	TRIM47	VPS25	LANCL2	RCC2	0.73
CDK2	FDFT1	SEPT8	RBM17	TRIM47	LANCL2	ACTR10	0.73
CDK2	SYNJ2BP	IGFBP7	CNPY4	RBM17	TRIM47	LANCL2	0.73
CDK2	IGFBP7	CNPY4	TRIM47	VPS25	LANCL2	RCC2	0.73
CDK2	IGFBP7	SEPT8	TRIM47	VPS25	LANCL2	ACTR10	0.73
AQP1	FDFT1	SYNJ2BP	IGFBP7	SEPT8	RBM17	TRIM47	0.73
AQP1	FDFT1	SYNJ2BP	SEPT8	TRIM47	VPS25	ACTR10	0.73
AQP1	FDFT1	IGFBP7	RBM17	TRIM47	VPS25	ACTR10	0.73
AQP1	FDFT1	NUP188	CNPY4	SEPT8	TRIM47	VPS25	0.73
AQP1	FDFT1	NUP188	SEPT8	TRIM47	VPS25	ACTR10	0.73
AQP1	SYNJ2BP	IGFBP7	CNPY4	SEPT8	ACTR10	RCC2	0.73
AQP1	IGFBP7	CNPY4	RBM17	TRIM47	VPS25	RCC2	0.73
AQP1	NUP188	CNPY4	SEPT8	RBM17	VPS25	RCC2	0.73
AQP1	NUP188	RBM17	TRIM47	VPS25	ACTR10	RCC2	0.73
AQP1	SEPT8	RBM17	VPS25	LANCL2	ACTR10	RCC2	0.73
FDFT1	SYNJ2BP	IGFBP7	NUP188	CNPY4	SEPT8	LANCL2	0.73
SYNJ2BP	NUP188	CNPY4	SEPT8	RBM17	LANCL2	RCC2	0.73
SYNJ2BP	CNPY4	SEPT8	RBM17	TRIM47	LANCL2	RCC2	0.73
SYNJ2BP	CNPY4	SEPT8	RBM17	VPS25	LANCL2	RCC2	0.73
SORBS3	TACC1	CDK2	AQP1	FDFT1	NUP188	ACTR10	0.7275
SORBS3	TACC1	CDK2	AQP1	FDFT1	VPS25	RCC2	0.7275
SORBS3	TACC1	CDK2	AQP1	SYNJ2BP	LANCL2	ACTR10	0.7275
SORBS3	TACC1	CDK2	AQP1	NUP188	SEPT8	ACTR10	0.7275
SORBS3	TACC1	CDK2	IGFBP7	CNPY4	SEPT8	RBM17	0.7275
SORBS3	TACC1	AQP1	FDFT1	SYNJ2BP	NUP188	ACTR10	0.7275
SORBS3	TACC1	AQP1	FDFT1	SYNJ2BP	RBM17	RCC2	0.7275
SORBS3	TACC1	AQP1	FDFT1	SYNJ2BP	LANCL2	RCC2	0.7275
SORBS3	TACC1	AQP1	FDFT1	IGFBP7	SEPT8	RBM17	0.7275
SORBS3	TACC1	AQP1	FDFT1	RBM17	TRIM47	RCC2	0.7275
SORBS3	TACC1	AQP1	FDFT1	RBM17	VPS25	ACTR10	0.7275
SORBS3	TACC1	AQP1	FDFT1	TRIM47	VPS25	LANCL2	0.7275
SORBS3	TACC1	AQP1	SYNJ2BP	SEPT8	RBM17	TRIM47	0.7275
SORBS3	TACC1	AQP1	IGFBP7	NUP188	SEPT8	ACTR10	0.7275
SORBS3	TACC1	AQP1	IGFBP7	SEPT8	TRIM47	ACTR10	0.7275
SORBS3	TACC1	AQP1	CNPY4	SEPT8	RBM17	RCC2	0.7275
SORBS3	TACC1	AQP1	SEPT8	RBM17	TRIM47	VPS25	0.7275
SORBS3	TACC1	AQP1	SEPT8	LANCL2	ACTR10	RCC2	0.7275
SORBS3	TACC1	FDFT1	SYNJ2BP	IGFBP7	RBM17	RCC2	0.7275
SORBS3	TACC1	FDFT1	CNPY4	RBM17	TRIM47	RCC2	0.7275
SORBS3	TACC1	IGFBP7	CNPY4	SEPT8	RBM17	VPS25	0.7275
SORBS3	TACC1	NUP188	SEPT8	LANCL2	ACTR10	RCC2	0.7275
SORBS3	CDK2	AQP1	FDFT1	SYNJ2BP	SEPT8	TRIM47	0.7275
SORBS3	CDK2	AQP1	FDFT1	SYNJ2BP	TRIM47	ACTR10	0.7275
SORBS3	CDK2	AQP1	FDFT1	IGFBP7	RBM17	TRIM47	0.7275
SORBS3	CDK2	AQP1	FDFT1	IGFBP7	TRIM47	ACTR10	0.7275
SORBS3	CDK2	AQP1	FDFT1	CNPY4	SEPT8	VPS25	0.7275
SORBS3	CDK2	AQP1	FDFT1	CNPY4	RBM17	TRIM47	0.7275
SORBS3	CDK2	AQP1	SYNJ2BP	SEPT8	TRIM47	VPS25	0.7275
SORBS3	CDK2	FDFT1	SYNJ2BP	IGFBP7	TRIM47	VPS25	0.7275
SORBS3	CDK2	IGFBP7	CNPY4	RBM17	TRIM47	LANCL2	0.7275
SORBS3	AQP1	FDFT1	SYNJ2BP	SEPT8	TRIM47	LANCL2	0.7275
SORBS3	AQP1	FDFT1	SYNJ2BP	SEPT8	LANCL2	RCC2	0.7275
SORBS3	AQP1	FDFT1	NUP188	SEPT8	LANCL2	ACTR10	0.7275
SORBS3	AQP1	FDFT1	CNPY4	SEPT8	LANCL2	RCC2	0.7275
SORBS3	AQP1	NUP188	CNPY4	RBM17	TRIM47	RCC2	0.7275
SORBS3	AQP1	CNPY4	SEPT8	TRIM47	VPS25	RCC2	0.7275
SORBS3	AQP1	SEPT8	RBM17	TRIM47	VPS25	ACTR10	0.7275
SORBS3	FDFT1	SYNJ2BP	IGFBP7	RBM17	TRIM47	RCC2	0.7275
SORBS3	IGFBP7	NUP188	CNPY4	SEPT8	RBM17	TRIM47	0.7275
SORBS3	IGFBP7	CNPY4	SEPT8	RBM17	VPS25	LANCL2	0.7275
SORBS3	NUP188	CNPY4	SEPT8	RBM17	TRIM47	LANCL2	0.7275
TACC1	CDK2	AQP1	FDFT1	SYNJ2BP	NUP188	RBM17	0.7275
TACC1	CDK2	AQP1	FDFT1	SYNJ2BP	RBM17	TRIM47	0.7275
TACC1	CDK2	AQP1	FDFT1	SYNJ2BP	VPS25	LANCL2	0.7275
TACC1	CDK2	AQP1	FDFT1	IGFBP7	NUP188	ACTR10	0.7275
TACC1	CDK2	AQP1	FDFT1	TRIM47	LANCL2	ACTR10	0.7275
TACC1	CDK2	AQP1	SYNJ2BP	CNPY4	SEPT8	RBM17	0.7275
TACC1	CDK2	AQP1	CNPY4	RBM17	TRIM47	VPS25	0.7275
TACC1	CDK2	AQP1	CNPY4	RBM17	LANCL2	ACTR10	0.7275
TACC1	CDK2	AQP1	SEPT8	RBM17	LANCL2	RCC2	0.7275
TACC1	CDK2	FDFT1	SEPT8	LANCL2	ACTR10	RCC2	0.7275
TACC1	CDK2	SYNJ2BP	IGFBP7	CNPY4	SEPT8	ACTR10	0.7275
TACC1	CDK2	IGFBP7	SEPT8	RBM17	VPS25	ACTR10	0.7275
TACC1	CDK2	IGFBP7	SEPT8	TRIM47	VPS25	ACTR10	0.7275
TACC1	CDK2	NUP188	CNPY4	SEPT8	TRIM47	ACTR10	0.7275
TACC1	AQP1	FDFT1	SYNJ2BP	IGFBP7	TRIM47	VPS25	0.7275
TACC1	AQP1	FDFT1	SYNJ2BP	SEPT8	RBM17	RCC2	0.7275
TACC1	AQP1	FDFT1	IGFBP7	RBM17	VPS25	ACTR10	0.7275
TACC1	AQP1	FDFT1	CNPY4	RBM17	TRIM47	RCC2	0.7275
TACC1	AQP1	SYNJ2BP	IGFBP7	RBM17	VPS25	ACTR10	0.7275
TACC1	AQP1	SYNJ2BP	CNPY4	SEPT8	TRIM47	ACTR10	0.7275
TACC1	AQP1	IGFBP7	NUP188	CNPY4	SEPT8	RBM17	0.7275
TACC1	AQP1	IGFBP7	NUP188	SEPT8	ACTR10	RCC2	0.7275
TACC1	AQP1	IGFBP7	SEPT8	RBM17	LANCL2	RCC2	0.7275
TACC1	AQP1	IGFBP7	SEPT8	TRIM47	VPS25	ACTR10	0.7275
TACC1	AQP1	NUP188	SEPT8	TRIM47	LANCL2	ACTR10	0.7275
TACC1	AQP1	SEPT8	TRIM47	VPS25	LANCL2	RCC2	0.7275
TACC1	FDFT1	IGFBP7	SEPT8	RBM17	TRIM47	ACTR10	0.7275
TACC1	FDFT1	IGFBP7	SEPT8	RBM17	VPS25	LANCL2	0.7275
TACC1	FDFT1	NUP188	CNPY4	RBM17	VPS25	ACTR10	0.7275
TACC1	FDFT1	CNPY4	SEPT8	RBM17	TRIM47	LANCL2	0.7275
TACC1	IGFBP7	NUP188	CNPY4	SEPT8	RBM17	ACTR10	0.7275
TACC1	IGFBP7	NUP188	CNPY4	SEPT8	RBM17	RCC2	0.7275
TACC1	IGFBP7	CNPY4	SEPT8	RBM17	VPS25	LANCL2	0.7275
TACC1	CNPY4	SEPT8	RBM17	TRIM47	LANCL2	ACTR10	0.7275
CDK2	AQP1	FDFT1	SYNJ2BP	IGFBP7	SEPT8	ACTR10	0.7275
CDK2	AQP1	FDFT1	SYNJ2BP	IGFBP7	RBM17	TRIM47	0.7275
CDK2	AQP1	FDFT1	SYNJ2BP	CNPY4	SEPT8	TRIM47	0.7275
CDK2	AQP1	FDFT1	SYNJ2BP	CNPY4	VPS25	LANCL2	0.7275
CDK2	AQP1	FDFT1	SYNJ2BP	SEPT8	RBM17	RCC2	0.7275
CDK2	AQP1	FDFT1	SYNJ2BP	SEPT8	TRIM47	ACTR10	0.7275
CDK2	AQP1	FDFT1	IGFBP7	NUP188	SEPT8	TRIM47	0.7275
CDK2	AQP1	FDFT1	IGFBP7	SEPT8	RBM17	TRIM47	0.7275
CDK2	AQP1	FDFT1	IGFBP7	SEPT8	VPS25	LANCL2	0.7275
CDK2	AQP1	FDFT1	NUP188	SEPT8	RBM17	ACTR10	0.7275
CDK2	AQP1	FDFT1	RBM17	VPS25	ACTR10	RCC2	0.7275
CDK2	AQP1	SYNJ2BP	IGFBP7	SEPT8	ACTR10	RCC2	0.7275
CDK2	AQP1	SYNJ2BP	TRIM47	LANCL2	ACTR10	RCC2	0.7275
CDK2	AQP1	IGFBP7	SEPT8	RBM17	TRIM47	RCC2	0.7275
CDK2	AQP1	IGFBP7	SEPT8	LANCL2	ACTR10	RCC2	0.7275
CDK2	AQP1	NUP188	SEPT8	RBM17	TRIM47	VPS25	0.7275
CDK2	AQP1	CNPY4	RBM17	TRIM47	VPS25	LANCL2	0.7275
CDK2	AQP1	CNPY4	TRIM47	VPS25	LANCL2	RCC2	0.7275
CDK2	AQP1	SEPT8	RBM17	TRIM47	LANCL2	ACTR10	0.7275
CDK2	AQP1	SEPT8	RBM17	VPS25	LANCL2	RCC2	0.7275
CDK2	SYNJ2BP	IGFBP7	NUP188	SEPT8	RBM17	LANCL2	0.7275
CDK2	SYNJ2BP	IGFBP7	NUP188	SEPT8	LANCL2	RCC2	0.7275
CDK2	SYNJ2BP	IGFBP7	CNPY4	SEPT8	TRIM47	RCC2	0.7275
CDK2	SYNJ2BP	IGFBP7	SEPT8	RBM17	LANCL2	ACTR10	0.7275
CDK2	IGFBP7	NUP188	CNPY4	SEPT8	RBM17	RCC2	0.7275
CDK2	CNPY4	RBM17	TRIM47	VPS25	LANCL2	RCC2	0.7275
AQP1	FDFT1	SYNJ2BP	IGFBP7	NUP188	SEPT8	LANCL2	0.7275
AQP1	FDFT1	SYNJ2BP	IGFBP7	SEPT8	RBM17	RCC2	0.7275
AQP1	FDFT1	SYNJ2BP	RBM17	TRIM47	VPS25	RCC2	0.7275
AQP1	FDFT1	IGFBP7	NUP188	SEPT8	TRIM47	LANCL2	0.7275
AQP1	SYNJ2BP	IGFBP7	SEPT8	RBM17	VPS25	RCC2	0.7275
AQP1	SYNJ2BP	SEPT8	RBM17	VPS25	ACTR10	RCC2	0.7275
AQP1	IGFBP7	NUP188	RBM17	TRIM47	VPS25	RCC2	0.7275
AQP1	IGFBP7	CNPY4	SEPT8	RBM17	TRIM47	RCC2	0.7275
AQP1	NUP188	CNPY4	SEPT8	RBM17	ACTR10	RCC2	0.7275
FDFT1	NUP188	CNPY4	SEPT8	VPS25	LANCL2	RCC2	0.7275
SYNJ2BP	IGFBP7	NUP188	SEPT8	RBM17	LANCL2	RCC2	0.7275
IGFBP7	SEPT8	RBM17	VPS25	LANCL2	ACTR10	RCC2	0.7275
SORBS3	TACC1	CDK2	AQP1	FDFT1	NUP188	SEPT8	0.725
SORBS3	TACC1	CDK2	AQP1	SYNJ2BP	SEPT8	LANCL2	0.725
SORBS3	TACC1	CDK2	AQP1	RBM17	VPS25	ACTR10	0.725
SORBS3	TACC1	CDK2	FDFT1	IGFBP7	RBM17	RCC2	0.725
SORBS3	TACC1	CDK2	SYNJ2BP	IGFBP7	SEPT8	RBM17	0.725
SORBS3	TACC1	AQP1	FDFT1	SYNJ2BP	IGFBP7	SEPT8	0.725
SORBS3	TACC1	AQP1	FDFT1	SEPT8	TRIM47	LANCL2	0.725
SORBS3	TACC1	AQP1	SYNJ2BP	NUP188	SEPT8	ACTR10	0.725
SORBS3	TACC1	AQP1	SYNJ2BP	CNPY4	SEPT8	LANCL2	0.725
SORBS3	TACC1	AQP1	SYNJ2BP	CNPY4	SEPT8	ACTR10	0.725
SORBS3	TACC1	AQP1	IGFBP7	SEPT8	LANCL2	ACTR10	0.725
SORBS3	TACC1	AQP1	SEPT8	RBM17	TRIM47	ACTR10	0.725
SORBS3	TACC1	FDFT1	SYNJ2BP	IGFBP7	SEPT8	LANCL2	0.725
SORBS3	TACC1	FDFT1	SYNJ2BP	NUP188	LANCL2	ACTR10	0.725
SORBS3	TACC1	FDFT1	SYNJ2BP	CNPY4	RBM17	LANCL2	0.725
SORBS3	TACC1	FDFT1	SYNJ2BP	SEPT8	RBM17	VPS25	0.725
SORBS3	TACC1	SYNJ2BP	IGFBP7	CNPY4	SEPT8	LANCL2	0.725
SORBS3	TACC1	SYNJ2BP	NUP188	CNPY4	SEPT8	ACTR10	0.725
SORBS3	TACC1	SYNJ2BP	CNPY4	SEPT8	RBM17	ACTR10	0.725
SORBS3	TACC1	IGFBP7	NUP188	SEPT8	LANCL2	ACTR10	0.725
SORBS3	TACC1	IGFBP7	CNPY4	SEPT8	RBM17	RCC2	0.725
SORBS3	TACC1	NUP188	CNPY4	RBM17	ACTR10	RCC2	0.725
SORBS3	TACC1	CNPY4	SEPT8	LANCL2	ACTR10	RCC2	0.725
SORBS3	CDK2	AQP1	FDFT1	IGFBP7	TRIM47	LANCL2	0.725
SORBS3	CDK2	AQP1	FDFT1	NUP188	CNPY4	SEPT8	0.725
SORBS3	CDK2	AQP1	FDFT1	SEPT8	RBM17	TRIM47	0.725
SORBS3	CDK2	AQP1	IGFBP7	SEPT8	TRIM47	ACTR10	0.725
SORBS3	CDK2	AQP1	CNPY4	RBM17	TRIM47	LANCL2	0.725
SORBS3	CDK2	FDFT1	SYNJ2BP	RBM17	TRIM47	ACTR10	0.725
SORBS3	CDK2	FDFT1	IGFBP7	CNPY4	TRIM47	ACTR10	0.725
SORBS3	CDK2	FDFT1	IGFBP7	VPS25	LANCL2	ACTR10	0.725
SORBS3	CDK2	FDFT1	NUP188	CNPY4	RBM17	ACTR10	0.725
SORBS3	CDK2	FDFT1	SEPT8	RBM17	ACTR10	RCC2	0.725
SORBS3	CDK2	FDFT1	SEPT8	TRIM47	LANCL2	ACTR10	0.725
SORBS3	CDK2	SYNJ2BP	IGFBP7	CNPY4	SEPT8	RCC2	0.725
SORBS3	CDK2	SYNJ2BP	CNPY4	SEPT8	RBM17	RCC2	0.725
SORBS3	CDK2	CNPY4	SEPT8	LANCL2	ACTR10	RCC2	0.725
SORBS3	AQP1	FDFT1	SYNJ2BP	SEPT8	TRIM47	VPS25	0.725
SORBS3	AQP1	FDFT1	SYNJ2BP	RBM17	TRIM47	LANCL2	0.725
SORBS3	AQP1	FDFT1	IGFBP7	TRIM47	LANCL2	ACTR10	0.725
SORBS3	FDFT1	IGFBP7	CNPY4	SEPT8	RBM17	LANCL2	0.725
SORBS3	FDFT1	IGFBP7	RBM17	TRIM47	VPS25	LANCL2	0.725
SORBS3	FDFT1	IGFBP7	RBM17	TRIM47	VPS25	RCC2	0.725
SORBS3	FDFT1	IGFBP7	RBM17	TRIM47	LANCL2	RCC2	0.725
SORBS3	CNPY4	SEPT8	RBM17	TRIM47	VPS25	ACTR10	0.725
TACC1	CDK2	AQP1	FDFT1	NUP188	CNPY4	SEPT8	0.725
TACC1	CDK2	AQP1	FDFT1	RBM17	LANCL2	RCC2	0.725
TACC1	CDK2	AQP1	SYNJ2BP	CNPY4	SEPT8	ACTR10	0.725
TACC1	CDK2	AQP1	SYNJ2BP	SEPT8	RBM17	RCC2	0.725
TACC1	CDK2	AQP1	SYNJ2BP	TRIM47	LANCL2	RCC2	0.725
TACC1	CDK2	AQP1	CNPY4	SEPT8	VPS25	LANCL2	0.725
TACC1	CDK2	AQP1	RBM17	VPS25	LANCL2	ACTR10	0.725
TACC1	CDK2	FDFT1	SYNJ2BP	IGFBP7	SEPT8	TRIM47	0.725
TACC1	CDK2	FDFT1	SYNJ2BP	IGFBP7	SEPT8	ACTR10	0.725
TACC1	CDK2	FDFT1	SYNJ2BP	SEPT8	RBM17	LANCL2	0.725
TACC1	CDK2	FDFT1	IGFBP7	NUP188	VPS25	ACTR10	0.725
TACC1	CDK2	FDFT1	IGFBP7	TRIM47	LANCL2	RCC2	0.725
TACC1	CDK2	SYNJ2BP	IGFBP7	VPS25	LANCL2	ACTR10	0.725
TACC1	CDK2	SYNJ2BP	SEPT8	TRIM47	VPS25	ACTR10	0.725
TACC1	CDK2	IGFBP7	SEPT8	RBM17	TRIM47	ACTR10	0.725
TACC1	CDK2	IGFBP7	SEPT8	TRIM47	VPS25	LANCL2	0.725
TACC1	CDK2	NUP188	CNPY4	SEPT8	TRIM47	LANCL2	0.725
TACC1	CDK2	CNPY4	SEPT8	RBM17	LANCL2	RCC2	0.725
TACC1	CDK2	CNPY4	SEPT8	TRIM47	LANCL2	ACTR10	0.725
TACC1	AQP1	FDFT1	SYNJ2BP	CNPY4	SEPT8	LANCL2	0.725
TACC1	AQP1	FDFT1	SYNJ2BP	RBM17	LANCL2	RCC2	0.725
TACC1	AQP1	FDFT1	IGFBP7	NUP188	CNPY4	SEPT8	0.725
TACC1	AQP1	FDFT1	IGFBP7	RBM17	LANCL2	RCC2	0.725
TACC1	AQP1	FDFT1	NUP188	SEPT8	RBM17	LANCL2	0.725
TACC1	AQP1	SYNJ2BP	CNPY4	VPS25	ACTR10	RCC2	0.725
TACC1	AQP1	IGFBP7	CNPY4	SEPT8	TRIM47	VPS25	0.725
TACC1	AQP1	IGFBP7	CNPY4	SEPT8	TRIM47	LANCL2	0.725
TACC1	AQP1	IGFBP7	RBM17	TRIM47	VPS25	RCC2	0.725
TACC1	AQP1	IGFBP7	RBM17	VPS25	LANCL2	ACTR10	0.725
TACC1	AQP1	NUP188	CNPY4	SEPT8	VPS25	ACTR10	0.725
TACC1	AQP1	CNPY4	SEPT8	RBM17	TRIM47	RCC2	0.725
TACC1	AQP1	CNPY4	SEPT8	RBM17	VPS25	RCC2	0.725
TACC1	FDFT1	SYNJ2BP	NUP188	CNPY4	RBM17	LANCL2	0.725
TACC1	FDFT1	SYNJ2BP	SEPT8	RBM17	TRIM47	VPS25	0.725
TACC1	FDFT1	IGFBP7	NUP188	RBM17	LANCL2	ACTR10	0.725
TACC1	FDFT1	CNPY4	SEPT8	RBM17	VPS25	LANCL2	0.725
TACC1	SYNJ2BP	IGFBP7	SEPT8	RBM17	VPS25	ACTR10	0.725
TACC1	NUP188	CNPY4	SEPT8	RBM17	VPS25	LANCL2	0.725
TACC1	SEPT8	RBM17	TRIM47	VPS25	ACTR10	RCC2	0.725
CDK2	AQP1	FDFT1	SYNJ2BP	IGFBP7	TRIM47	VPS25	0.725
CDK2	AQP1	FDFT1	IGFBP7	CNPY4	SEPT8	TRIM47	0.725
CDK2	AQP1	FDFT1	NUP188	CNPY4	SEPT8	ACTR10	0.725
CDK2	AQP1	FDFT1	SEPT8	RBM17	TRIM47	RCC2	0.725
CDK2	AQP1	FDFT1	RBM17	TRIM47	LANCL2	RCC2	0.725
CDK2	AQP1	SYNJ2BP	IGFBP7	SEPT8	RBM17	LANCL2	0.725
CDK2	AQP1	SYNJ2BP	CNPY4	SEPT8	TRIM47	RCC2	0.725
CDK2	AQP1	SYNJ2BP	SEPT8	RBM17	TRIM47	LANCL2	0.725
CDK2	AQP1	SYNJ2BP	RBM17	TRIM47	LANCL2	RCC2	0.725
CDK2	AQP1	NUP188	CNPY4	RBM17	TRIM47	RCC2	0.725
CDK2	AQP1	CNPY4	SEPT8	TRIM47	VPS25	RCC2	0.725
CDK2	FDFT1	SYNJ2BP	IGFBP7	NUP188	LANCL2	ACTR10	0.725
CDK2	SYNJ2BP	IGFBP7	TRIM47	LANCL2	ACTR10	RCC2	0.725
CDK2	SYNJ2BP	SEPT8	VPS25	LANCL2	ACTR10	RCC2	0.725
CDK2	NUP188	CNPY4	SEPT8	TRIM47	LANCL2	RCC2	0.725
CDK2	RBM17	TRIM47	VPS25	LANCL2	ACTR10	RCC2	0.725
AQP1	FDFT1	SYNJ2BP	IGFBP7	NUP188	SEPT8	TRIM47	0.725
AQP1	FDFT1	SYNJ2BP	IGFBP7	SEPT8	TRIM47	RCC2	0.725
AQP1	FDFT1	SYNJ2BP	NUP188	SEPT8	TRIM47	VPS25	0.725
AQP1	FDFT1	SYNJ2BP	SEPT8	LANCL2	ACTR10	RCC2	0.725
AQP1	FDFT1	IGFBP7	CNPY4	SEPT8	RBM17	TRIM47	0.725
AQP1	FDFT1	IGFBP7	SEPT8	LANCL2	ACTR10	RCC2	0.725
AQP1	FDFT1	IGFBP7	RBM17	TRIM47	VPS25	LANCL2	0.725
AQP1	FDFT1	NUP188	SEPT8	RBM17	VPS25	LANCL2	0.725
AQP1	FDFT1	NUP188	SEPT8	TRIM47	VPS25	RCC2	0.725
AQP1	FDFT1	NUP188	SEPT8	VPS25	LANCL2	RCC2	0.725
AQP1	FDFT1	NUP188	SEPT8	LANCL2	ACTR10	RCC2	0.725
AQP1	FDFT1	SEPT8	VPS25	LANCL2	ACTR10	RCC2	0.725
AQP1	SYNJ2BP	NUP188	SEPT8	RBM17	TRIM47	VPS25	0.725
AQP1	SYNJ2BP	CNPY4	SEPT8	RBM17	VPS25	LANCL2	0.725
AQP1	SYNJ2BP	SEPT8	TRIM47	LANCL2	ACTR10	RCC2	0.725
AQP1	IGFBP7	NUP188	SEPT8	TRIM47	LANCL2	RCC2	0.725
AQP1	IGFBP7	CNPY4	SEPT8	RBM17	TRIM47	ACTR10	0.725
AQP1	IGFBP7	CNPY4	RBM17	TRIM47	VPS25	ACTR10	0.725
AQP1	IGFBP7	SEPT8	TRIM47	VPS25	LANCL2	RCC2	0.725
AQP1	IGFBP7	SEPT8	VPS25	LANCL2	ACTR10	RCC2	0.725
AQP1	NUP188	SEPT8	TRIM47	VPS25	LANCL2	RCC2	0.725
AQP1	SEPT8	RBM17	TRIM47	LANCL2	ACTR10	RCC2	0.725
FDFT1	SYNJ2BP	IGFBP7	SEPT8	TRIM47	LANCL2	ACTR10	0.725
FDFT1	SYNJ2BP	CNPY4	SEPT8	RBM17	TRIM47	LANCL2	0.725
FDFT1	IGFBP7	SEPT8	RBM17	TRIM47	LANCL2	ACTR10	0.725
SORBS3	TACC1	CDK2	AQP1	CNPY4	SEPT8	ACTR10	0.7225
SORBS3	TACC1	CDK2	AQP1	TRIM47	VPS25	LANCL2	0.7225
SORBS3	TACC1	CDK2	FDFT1	SYNJ2BP	IGFBP7	ACTR10	0.7225
SORBS3	TACC1	CDK2	IGFBP7	SEPT8	VPS25	ACTR10	0.7225
SORBS3	TACC1	CDK2	NUP188	CNPY4	RBM17	LANCL2	0.7225
SORBS3	TACC1	AQP1	FDFT1	IGFBP7	CNPY4	SEPT8	0.7225
SORBS3	TACC1	AQP1	FDFT1	NUP188	TRIM47	ACTR10	0.7225
SORBS3	TACC1	AQP1	FDFT1	NUP188	TRIM47	RCC2	0.7225
SORBS3	TACC1	AQP1	SYNJ2BP	SEPT8	VPS25	ACTR10	0.7225
SORBS3	TACC1	AQP1	NUP188	CNPY4	SEPT8	RBM17	0.7225
SORBS3	TACC1	AQP1	NUP188	SEPT8	RBM17	ACTR10	0.7225
SORBS3	TACC1	AQP1	SEPT8	VPS25	LANCL2	ACTR10	0.7225
SORBS3	TACC1	FDFT1	IGFBP7	NUP188	SEPT8	ACTR10	0.7225
SORBS3	TACC1	FDFT1	NUP188	CNPY4	LANCL2	ACTR10	0.7225
SORBS3	TACC1	SYNJ2BP	CNPY4	SEPT8	RBM17	VPS25	0.7225
SORBS3	TACC1	NUP188	CNPY4	RBM17	TRIM47	RCC2	0.7225
SORBS3	TACC1	NUP188	CNPY4	RBM17	LANCL2	ACTR10	0.7225
SORBS3	CDK2	AQP1	FDFT1	SYNJ2BP	TRIM47	VPS25	0.7225
SORBS3	CDK2	AQP1	FDFT1	SEPT8	VPS25	ACTR10	0.7225
SORBS3	CDK2	AQP1	CNPY4	SEPT8	TRIM47	RCC2	0.7225
SORBS3	CDK2	AQP1	CNPY4	SEPT8	ACTR10	RCC2	0.7225
SORBS3	CDK2	AQP1	RBM17	TRIM47	ACTR10	RCC2	0.7225
SORBS3	CDK2	FDFT1	SYNJ2BP	TRIM47	ACTR10	RCC2	0.7225
SORBS3	CDK2	FDFT1	IGFBP7	SEPT8	TRIM47	LANCL2	0.7225
SORBS3	CDK2	FDFT1	NUP188	CNPY4	RBM17	LANCL2	0.7225
SORBS3	CDK2	FDFT1	CNPY4	RBM17	TRIM47	LANCL2	0.7225
SORBS3	CDK2	FDFT1	TRIM47	VPS25	ACTR10	RCC2	0.7225
SORBS3	CDK2	SYNJ2BP	IGFBP7	SEPT8	TRIM47	RCC2	0.7225
SORBS3	CDK2	IGFBP7	CNPY4	SEPT8	RBM17	RCC2	0.7225
SORBS3	AQP1	FDFT1	SYNJ2BP	IGFBP7	RBM17	LANCL2	0.7225
SORBS3	AQP1	FDFT1	NUP188	CNPY4	RBM17	TRIM47	0.7225
SORBS3	AQP1	FDFT1	CNPY4	SEPT8	RBM17	LANCL2	0.7225
SORBS3	AQP1	FDFT1	SEPT8	VPS25	LANCL2	ACTR10	0.7225
SORBS3	FDFT1	SYNJ2BP	IGFBP7	RBM17	ACTR10	RCC2	0.7225
SORBS3	FDFT1	CNPY4	RBM17	TRIM47	LANCL2	RCC2	0.7225
SORBS3	FDFT1	RBM17	TRIM47	VPS25	LANCL2	RCC2	0.7225
SORBS3	IGFBP7	SEPT8	RBM17	TRIM47	VPS25	RCC2	0.7225
SORBS3	CNPY4	SEPT8	RBM17	TRIM47	LANCL2	ACTR10	0.7225
SORBS3	CNPY4	SEPT8	RBM17	TRIM47	ACTR10	RCC2	0.7225
TACC1	CDK2	AQP1	FDFT1	VPS25	LANCL2	ACTR10	0.7225
TACC1	CDK2	AQP1	SYNJ2BP	IGFBP7	LANCL2	RCC2	0.7225
TACC1	CDK2	AQP1	SYNJ2BP	NUP188	CNPY4	ACTR10	0.7225
TACC1	CDK2	AQP1	SYNJ2BP	TRIM47	VPS25	LANCL2	0.7225
TACC1	CDK2	AQP1	IGFBP7	TRIM47	VPS25	LANCL2	0.7225
TACC1	CDK2	AQP1	NUP188	CNPY4	SEPT8	RCC2	0.7225
TACC1	CDK2	AQP1	NUP188	RBM17	VPS25	ACTR10	0.7225
TACC1	CDK2	AQP1	CNPY4	SEPT8	TRIM47	VPS25	0.7225
TACC1	CDK2	AQP1	SEPT8	TRIM47	VPS25	LANCL2	0.7225
TACC1	CDK2	FDFT1	SYNJ2BP	IGFBP7	RBM17	ACTR10	0.7225
TACC1	CDK2	FDFT1	SYNJ2BP	TRIM47	LANCL2	ACTR10	0.7225
TACC1	CDK2	SYNJ2BP	IGFBP7	RBM17	TRIM47	ACTR10	0.7225
TACC1	CDK2	SYNJ2BP	IGFBP7	RBM17	LANCL2	ACTR10	0.7225
TACC1	CDK2	IGFBP7	NUP188	SEPT8	RBM17	LANCL2	0.7225
TACC1	AQP1	FDFT1	SYNJ2BP	IGFBP7	SEPT8	VPS25	0.7225
TACC1	AQP1	FDFT1	SYNJ2BP	TRIM47	LANCL2	ACTR10	0.7225
TACC1	AQP1	FDFT1	IGFBP7	CNPY4	SEPT8	TRIM47	0.7225
TACC1	AQP1	FDFT1	IGFBP7	SEPT8	RBM17	ACTR10	0.7225
TACC1	AQP1	FDFT1	IGFBP7	RBM17	TRIM47	LANCL2	0.7225
TACC1	AQP1	FDFT1	NUP188	SEPT8	LANCL2	RCC2	0.7225
TACC1	AQP1	FDFT1	NUP188	SEPT8	ACTR10	RCC2	0.7225
TACC1	AQP1	FDFT1	CNPY4	SEPT8	VPS25	LANCL2	0.7225
TACC1	AQP1	FDFT1	SEPT8	TRIM47	ACTR10	RCC2	0.7225
TACC1	AQP1	FDFT1	SEPT8	VPS25	LANCL2	ACTR10	0.7225
TACC1	AQP1	FDFT1	RBM17	VPS25	LANCL2	ACTR10	0.7225
TACC1	AQP1	SYNJ2BP	NUP188	CNPY4	SEPT8	ACTR10	0.7225
TACC1	AQP1	NUP188	SEPT8	RBM17	VPS25	RCC2	0.7225
TACC1	AQP1	NUP188	SEPT8	TRIM47	VPS25	ACTR10	0.7225
TACC1	FDFT1	SYNJ2BP	CNPY4	SEPT8	LANCL2	ACTR10	0.7225
TACC1	FDFT1	IGFBP7	SEPT8	RBM17	VPS25	ACTR10	0.7225
TACC1	FDFT1	IGFBP7	SEPT8	TRIM47	LANCL2	ACTR10	0.7225
TACC1	FDFT1	NUP188	SEPT8	RBM17	VPS25	RCC2	0.7225
TACC1	FDFT1	CNPY4	SEPT8	RBM17	LANCL2	ACTR10	0.7225
TACC1	SYNJ2BP	SEPT8	RBM17	TRIM47	VPS25	RCC2	0.7225
TACC1	NUP188	CNPY4	SEPT8	TRIM47	LANCL2	RCC2	0.7225
TACC1	CNPY4	SEPT8	RBM17	LANCL2	ACTR10	RCC2	0.7225
TACC1	SEPT8	RBM17	TRIM47	VPS25	LANCL2	RCC2	0.7225
CDK2	AQP1	FDFT1	SYNJ2BP	IGFBP7	SEPT8	LANCL2	0.7225
CDK2	AQP1	FDFT1	SYNJ2BP	CNPY4	SEPT8	ACTR10	0.7225
CDK2	AQP1	FDFT1	NUP188	SEPT8	TRIM47	RCC2	0.7225
CDK2	AQP1	FDFT1	NUP188	SEPT8	VPS25	ACTR10	0.7225
CDK2	AQP1	FDFT1	NUP188	RBM17	LANCL2	ACTR10	0.7225
CDK2	AQP1	FDFT1	CNPY4	SEPT8	RBM17	VPS25	0.7225
CDK2	AQP1	SYNJ2BP	IGFBP7	RBM17	TRIM47	VPS25	0.7225
CDK2	AQP1	SYNJ2BP	NUP188	CNPY4	TRIM47	RCC2	0.7225
CDK2	AQP1	SYNJ2BP	CNPY4	SEPT8	RBM17	TRIM47	0.7225
CDK2	AQP1	SYNJ2BP	CNPY4	SEPT8	RBM17	ACTR10	0.7225
CDK2	AQP1	SYNJ2BP	TRIM47	VPS25	LANCL2	RCC2	0.7225
CDK2	AQP1	IGFBP7	NUP188	SEPT8	RBM17	RCC2	0.7225
CDK2	AQP1	IGFBP7	NUP188	SEPT8	TRIM47	RCC2	0.7225
CDK2	AQP1	IGFBP7	CNPY4	TRIM47	LANCL2	RCC2	0.7225
CDK2	AQP1	NUP188	CNPY4	SEPT8	RBM17	TRIM47	0.7225
CDK2	AQP1	CNPY4	RBM17	TRIM47	LANCL2	RCC2	0.7225
CDK2	FDFT1	SYNJ2BP	IGFBP7	SEPT8	RBM17	RCC2	0.7225
AQP1	FDFT1	SYNJ2BP	NUP188	SEPT8	TRIM47	LANCL2	0.7225
AQP1	FDFT1	SYNJ2BP	CNPY4	SEPT8	RBM17	TRIM47	0.7225
AQP1	FDFT1	SYNJ2BP	CNPY4	SEPT8	LANCL2	ACTR10	0.7225
AQP1	FDFT1	SYNJ2BP	SEPT8	RBM17	VPS25	LANCL2	0.7225
AQP1	FDFT1	SYNJ2BP	SEPT8	RBM17	LANCL2	RCC2	0.7225
AQP1	FDFT1	CNPY4	SEPT8	VPS25	LANCL2	RCC2	0.7225
AQP1	FDFT1	CNPY4	RBM17	TRIM47	VPS25	ACTR10	0.7225
AQP1	FDFT1	SEPT8	RBM17	VPS25	LANCL2	RCC2	0.7225
AQP1	SYNJ2BP	IGFBP7	NUP188	SEPT8	LANCL2	RCC2	0.7225
AQP1	SYNJ2BP	IGFBP7	CNPY4	SEPT8	RBM17	RCC2	0.7225
AQP1	SYNJ2BP	IGFBP7	SEPT8	TRIM47	ACTR10	RCC2	0.7225
AQP1	SYNJ2BP	CNPY4	SEPT8	RBM17	LANCL2	RCC2	0.7225
AQP1	SYNJ2BP	CNPY4	RBM17	TRIM47	VPS25	ACTR10	0.7225
AQP1	IGFBP7	NUP188	SEPT8	RBM17	TRIM47	ACTR10	0.7225
AQP1	IGFBP7	SEPT8	RBM17	VPS25	LANCL2	ACTR10	0.7225
AQP1	NUP188	CNPY4	SEPT8	RBM17	LANCL2	ACTR10	0.7225
AQP1	NUP188	SEPT8	TRIM47	LANCL2	ACTR10	RCC2	0.7225
FDFT1	IGFBP7	NUP188	CNPY4	SEPT8	RBM17	TRIM47	0.7225
FDFT1	IGFBP7	NUP188	SEPT8	RBM17	LANCL2	RCC2	0.7225
SYNJ2BP	IGFBP7	CNPY4	SEPT8	TRIM47	LANCL2	RCC2	0.7225
IGFBP7	RBM17	TRIM47	VPS25	LANCL2	ACTR10	RCC2	0.7225
SORBS3	TACC1	CDK2	AQP1	FDFT1	NUP188	RBM17	0.72
SORBS3	TACC1	CDK2	AQP1	FDFT1	LANCL2	ACTR10	0.72
SORBS3	TACC1	CDK2	AQP1	CNPY4	TRIM47	VPS25	0.72
SORBS3	TACC1	CDK2	AQP1	CNPY4	TRIM47	LANCL2	0.72
SORBS3	TACC1	CDK2	FDFT1	IGFBP7	LANCL2	ACTR10	0.72
SORBS3	TACC1	CDK2	IGFBP7	CNPY4	SEPT8	LANCL2	0.72
SORBS3	TACC1	CDK2	IGFBP7	SEPT8	TRIM47	LANCL2	0.72
SORBS3	TACC1	CDK2	CNPY4	SEPT8	RBM17	RCC2	0.72
SORBS3	TACC1	AQP1	FDFT1	SYNJ2BP	SEPT8	TRIM47	0.72
SORBS3	TACC1	AQP1	FDFT1	SYNJ2BP	TRIM47	ACTR10	0.72
SORBS3	TACC1	AQP1	FDFT1	IGFBP7	LANCL2	ACTR10	0.72
SORBS3	TACC1	AQP1	FDFT1	RBM17	LANCL2	RCC2	0.72
SORBS3	TACC1	AQP1	CNPY4	SEPT8	TRIM47	LANCL2	0.72
SORBS3	TACC1	FDFT1	SYNJ2BP	RBM17	TRIM47	ACTR10	0.72
SORBS3	TACC1	FDFT1	IGFBP7	CNPY4	RBM17	ACTR10	0.72
SORBS3	TACC1	SYNJ2BP	CNPY4	SEPT8	RBM17	RCC2	0.72
SORBS3	CDK2	AQP1	FDFT1	CNPY4	TRIM47	RCC2	0.72
SORBS3	CDK2	AQP1	FDFT1	SEPT8	ACTR10	RCC2	0.72
SORBS3	CDK2	AQP1	SYNJ2BP	IGFBP7	SEPT8	TRIM47	0.72
SORBS3	CDK2	AQP1	NUP188	CNPY4	SEPT8	RCC2	0.72
SORBS3	CDK2	AQP1	CNPY4	SEPT8	RBM17	ACTR10	0.72
SORBS3	CDK2	AQP1	CNPY4	SEPT8	RBM17	RCC2	0.72
SORBS3	CDK2	AQP1	CNPY4	SEPT8	VPS25	LANCL2	0.72
SORBS3	CDK2	AQP1	SEPT8	RBM17	TRIM47	ACTR10	0.72
SORBS3	CDK2	AQP1	SEPT8	RBM17	VPS25	RCC2	0.72
SORBS3	CDK2	AQP1	TRIM47	VPS25	LANCL2	RCC2	0.72
SORBS3	CDK2	FDFT1	IGFBP7	NUP188	TRIM47	LANCL2	0.72
SORBS3	CDK2	FDFT1	IGFBP7	NUP188	TRIM47	ACTR10	0.72
SORBS3	CDK2	FDFT1	IGFBP7	CNPY4	SEPT8	TRIM47	0.72
SORBS3	CDK2	FDFT1	IGFBP7	CNPY4	TRIM47	VPS25	0.72
SORBS3	CDK2	FDFT1	IGFBP7	SEPT8	ACTR10	RCC2	0.72
SORBS3	CDK2	FDFT1	CNPY4	TRIM47	LANCL2	RCC2	0.72
SORBS3	CDK2	FDFT1	SEPT8	RBM17	TRIM47	RCC2	0.72
SORBS3	CDK2	FDFT1	SEPT8	TRIM47	VPS25	RCC2	0.72
SORBS3	CDK2	FDFT1	TRIM47	LANCL2	ACTR10	RCC2	0.72
SORBS3	CDK2	SYNJ2BP	CNPY4	RBM17	TRIM47	ACTR10	0.72
SORBS3	CDK2	IGFBP7	SEPT8	TRIM47	LANCL2	ACTR10	0.72
SORBS3	CDK2	NUP188	CNPY4	SEPT8	RBM17	LANCL2	0.72
SORBS3	CDK2	CNPY4	RBM17	TRIM47	LANCL2	ACTR10	0.72
SORBS3	AQP1	FDFT1	SYNJ2BP	IGFBP7	RBM17	TRIM47	0.72
SORBS3	AQP1	FDFT1	SYNJ2BP	TRIM47	LANCL2	RCC2	0.72
SORBS3	AQP1	FDFT1	RBM17	TRIM47	LANCL2	RCC2	0.72
SORBS3	AQP1	NUP188	CNPY4	SEPT8	RBM17	ACTR10	0.72
SORBS3	AQP1	CNPY4	SEPT8	RBM17	TRIM47	RCC2	0.72
SORBS3	FDFT1	SYNJ2BP	IGFBP7	TRIM47	LANCL2	RCC2	0.72
SORBS3	FDFT1	IGFBP7	NUP188	SEPT8	RBM17	LANCL2	0.72
SORBS3	SYNJ2BP	IGFBP7	SEPT8	RBM17	LANCL2	RCC2	0.72
SORBS3	CNPY4	SEPT8	RBM17	LANCL2	ACTR10	RCC2	0.72
TACC1	CDK2	AQP1	FDFT1	SYNJ2BP	CNPY4	ACTR10	0.72
TACC1	CDK2	AQP1	FDFT1	SYNJ2BP	TRIM47	ACTR10	0.72
TACC1	CDK2	AQP1	FDFT1	IGFBP7	LANCL2	RCC2	0.72
TACC1	CDK2	AQP1	SYNJ2BP	IGFBP7	TRIM47	ACTR10	0.72
TACC1	CDK2	AQP1	SYNJ2BP	SEPT8	ACTR10	RCC2	0.72
TACC1	CDK2	AQP1	IGFBP7	NUP188	SEPT8	RBM17	0.72
TACC1	CDK2	AQP1	IGFBP7	SEPT8	VPS25	LANCL2	0.72
TACC1	CDK2	AQP1	IGFBP7	RBM17	TRIM47	VPS25	0.72
TACC1	CDK2	AQP1	IGFBP7	TRIM47	LANCL2	RCC2	0.72
TACC1	CDK2	FDFT1	SEPT8	TRIM47	LANCL2	ACTR10	0.72
TACC1	CDK2	SYNJ2BP	IGFBP7	NUP188	TRIM47	LANCL2	0.72
TACC1	CDK2	SYNJ2BP	TRIM47	VPS25	LANCL2	ACTR10	0.72
TACC1	CDK2	IGFBP7	NUP188	CNPY4	RBM17	LANCL2	0.72
TACC1	CDK2	IGFBP7	NUP188	SEPT8	LANCL2	RCC2	0.72
TACC1	CDK2	NUP188	CNPY4	SEPT8	TRIM47	RCC2	0.72
TACC1	AQP1	FDFT1	SYNJ2BP	IGFBP7	SEPT8	ACTR10	0.72
TACC1	AQP1	FDFT1	NUP188	SEPT8	VPS25	ACTR10	0.72
TACC1	AQP1	SYNJ2BP	NUP188	SEPT8	VPS25	ACTR10	0.72
TACC1	AQP1	SYNJ2BP	SEPT8	RBM17	TRIM47	ACTR10	0.72
TACC1	AQP1	SYNJ2BP	SEPT8	RBM17	LANCL2	RCC2	0.72
TACC1	AQP1	SYNJ2BP	SEPT8	VPS25	ACTR10	RCC2	0.72
TACC1	AQP1	IGFBP7	NUP188	SEPT8	LANCL2	ACTR10	0.72
TACC1	AQP1	NUP188	CNPY4	SEPT8	ACTR10	RCC2	0.72
TACC1	AQP1	NUP188	RBM17	TRIM47	VPS25	RCC2	0.72
TACC1	FDFT1	SYNJ2BP	NUP188	SEPT8	RBM17	VPS25	0.72
TACC1	FDFT1	IGFBP7	RBM17	VPS25	LANCL2	ACTR10	0.72
TACC1	FDFT1	NUP188	CNPY4	RBM17	TRIM47	LANCL2	0.72
TACC1	FDFT1	CNPY4	RBM17	TRIM47	VPS25	ACTR10	0.72
TACC1	FDFT1	RBM17	TRIM47	VPS25	ACTR10	RCC2	0.72
TACC1	SYNJ2BP	IGFBP7	CNPY4	SEPT8	LANCL2	RCC2	0.72
TACC1	SYNJ2BP	IGFBP7	SEPT8	RBM17	TRIM47	VPS25	0.72
TACC1	SYNJ2BP	NUP188	CNPY4	SEPT8	LANCL2	ACTR10	0.72
TACC1	SYNJ2BP	CNPY4	SEPT8	RBM17	TRIM47	VPS25	0.72
TACC1	IGFBP7	NUP188	CNPY4	SEPT8	RBM17	VPS25	0.72
CDK2	AQP1	FDFT1	SYNJ2BP	CNPY4	LANCL2	ACTR10	0.72
CDK2	AQP1	FDFT1	SYNJ2BP	RBM17	TRIM47	RCC2	0.72
CDK2	AQP1	FDFT1	IGFBP7	NUP188	SEPT8	RBM17	0.72
CDK2	AQP1	FDFT1	NUP188	SEPT8	VPS25	RCC2	0.72
CDK2	AQP1	FDFT1	NUP188	RBM17	VPS25	ACTR10	0.72
CDK2	AQP1	FDFT1	NUP188	RBM17	VPS25	RCC2	0.72
CDK2	AQP1	FDFT1	NUP188	RBM17	ACTR10	RCC2	0.72
CDK2	AQP1	FDFT1	SEPT8	TRIM47	VPS25	ACTR10	0.72
CDK2	AQP1	SYNJ2BP	SEPT8	RBM17	LANCL2	RCC2	0.72
CDK2	AQP1	SYNJ2BP	SEPT8	TRIM47	VPS25	LANCL2	0.72
CDK2	AQP1	IGFBP7	SEPT8	TRIM47	VPS25	ACTR10	0.72
CDK2	AQP1	NUP188	SEPT8	RBM17	LANCL2	RCC2	0.72
CDK2	AQP1	CNPY4	SEPT8	TRIM47	VPS25	LANCL2	0.72
CDK2	AQP1	SEPT8	TRIM47	VPS25	ACTR10	RCC2	0.72
CDK2	AQP1	SEPT8	VPS25	LANCL2	ACTR10	RCC2	0.72
CDK2	FDFT1	SYNJ2BP	IGFBP7	LANCL2	ACTR10	RCC2	0.72
CDK2	FDFT1	SYNJ2BP	CNPY4	SEPT8	TRIM47	LANCL2	0.72
CDK2	FDFT1	IGFBP7	NUP188	SEPT8	ACTR10	RCC2	0.72
CDK2	FDFT1	IGFBP7	NUP188	RBM17	LANCL2	ACTR10	0.72
CDK2	FDFT1	CNPY4	SEPT8	LANCL2	ACTR10	RCC2	0.72
CDK2	SYNJ2BP	IGFBP7	NUP188	TRIM47	LANCL2	RCC2	0.72
CDK2	SYNJ2BP	IGFBP7	CNPY4	SEPT8	RBM17	RCC2	0.72
CDK2	SYNJ2BP	IGFBP7	SEPT8	RBM17	TRIM47	LANCL2	0.72
CDK2	SYNJ2BP	CNPY4	SEPT8	LANCL2	ACTR10	RCC2	0.72
CDK2	IGFBP7	NUP188	CNPY4	RBM17	TRIM47	LANCL2	0.72
CDK2	IGFBP7	CNPY4	SEPT8	RBM17	TRIM47	LANCL2	0.72
CDK2	IGFBP7	RBM17	TRIM47	VPS25	LANCL2	RCC2	0.72
CDK2	CNPY4	SEPT8	TRIM47	LANCL2	ACTR10	RCC2	0.72
AQP1	FDFT1	SYNJ2BP	IGFBP7	NUP188	SEPT8	RCC2	0.72
AQP1	FDFT1	SYNJ2BP	IGFBP7	RBM17	TRIM47	RCC2	0.72
AQP1	FDFT1	SYNJ2BP	CNPY4	SEPT8	RBM17	LANCL2	0.72
AQP1	FDFT1	SYNJ2BP	SEPT8	TRIM47	VPS25	RCC2	0.72
AQP1	FDFT1	SYNJ2BP	SEPT8	VPS25	LANCL2	ACTR10	0.72
AQP1	FDFT1	IGFBP7	NUP188	CNPY4	SEPT8	LANCL2	0.72
AQP1	FDFT1	IGFBP7	NUP188	SEPT8	LANCL2	ACTR10	0.72
AQP1	FDFT1	NUP188	RBM17	TRIM47	VPS25	ACTR10	0.72
AQP1	SYNJ2BP	IGFBP7	NUP188	CNPY4	SEPT8	RCC2	0.72
AQP1	SYNJ2BP	IGFBP7	SEPT8	RBM17	VPS25	LANCL2	0.72
AQP1	SYNJ2BP	NUP188	CNPY4	SEPT8	RBM17	LANCL2	0.72
AQP1	IGFBP7	SEPT8	RBM17	TRIM47	LANCL2	ACTR10	0.72
AQP1	NUP188	SEPT8	RBM17	TRIM47	ACTR10	RCC2	0.72
AQP1	NUP188	SEPT8	RBM17	VPS25	ACTR10	RCC2	0.72
FDFT1	SYNJ2BP	NUP188	CNPY4	SEPT8	RBM17	LANCL2	0.72
SYNJ2BP	IGFBP7	SEPT8	RBM17	TRIM47	VPS25	RCC2	0.72
SYNJ2BP	CNPY4	SEPT8	RBM17	TRIM47	VPS25	LANCL2	0.72
IGFBP7	NUP188	CNPY4	RBM17	TRIM47	LANCL2	RCC2	0.72
IGFBP7	NUP188	RBM17	TRIM47	LANCL2	ACTR10	RCC2	0.72
IGFBP7	CNPY4	RBM17	TRIM47	LANCL2	ACTR10	RCC2	0.72
SORBS3	TACC1	CDK2	AQP1	FDFT1	IGFBP7	SEPT8	0.7175
SORBS3	TACC1	CDK2	AQP1	SYNJ2BP	RBM17	ACTR10	0.7175
SORBS3	TACC1	CDK2	AQP1	IGFBP7	SEPT8	LANCL2	0.7175
SORBS3	TACC1	CDK2	AQP1	IGFBP7	RBM17	ACTR10	0.7175
SORBS3	TACC1	CDK2	AQP1	IGFBP7	TRIM47	LANCL2	0.7175
SORBS3	TACC1	CDK2	FDFT1	SYNJ2BP	TRIM47	LANCL2	0.7175
SORBS3	TACC1	CDK2	FDFT1	IGFBP7	NUP188	RBM17	0.7175
SORBS3	TACC1	CDK2	FDFT1	IGFBP7	CNPY4	SEPT8	0.7175
SORBS3	TACC1	CDK2	FDFT1	IGFBP7	ACTR10	RCC2	0.7175
SORBS3	TACC1	CDK2	FDFT1	CNPY4	RBM17	VPS25	0.7175
SORBS3	TACC1	CDK2	FDFT1	CNPY4	RBM17	LANCL2	0.7175
SORBS3	TACC1	CDK2	FDFT1	RBM17	ACTR10	RCC2	0.7175
SORBS3	TACC1	CDK2	FDFT1	TRIM47	ACTR10	RCC2	0.7175
SORBS3	TACC1	CDK2	SEPT8	TRIM47	VPS25	RCC2	0.7175
SORBS3	TACC1	AQP1	FDFT1	SYNJ2BP	LANCL2	ACTR10	0.7175
SORBS3	TACC1	AQP1	FDFT1	NUP188	SEPT8	VPS25	0.7175
SORBS3	TACC1	AQP1	FDFT1	CNPY4	SEPT8	VPS25	0.7175
SORBS3	TACC1	AQP1	FDFT1	TRIM47	LANCL2	ACTR10	0.7175
SORBS3	TACC1	AQP1	SYNJ2BP	SEPT8	TRIM47	ACTR10	0.7175
SORBS3	TACC1	AQP1	SYNJ2BP	SEPT8	VPS25	LANCL2	0.7175
SORBS3	TACC1	AQP1	NUP188	CNPY4	SEPT8	ACTR10	0.7175
SORBS3	TACC1	AQP1	CNPY4	SEPT8	RBM17	TRIM47	0.7175
SORBS3	TACC1	FDFT1	IGFBP7	RBM17	TRIM47	RCC2	0.7175
SORBS3	TACC1	SYNJ2BP	NUP188	CNPY4	RBM17	TRIM47	0.7175
SORBS3	TACC1	IGFBP7	CNPY4	RBM17	TRIM47	LANCL2	0.7175
SORBS3	TACC1	IGFBP7	SEPT8	TRIM47	LANCL2	ACTR10	0.7175
SORBS3	TACC1	NUP188	CNPY4	SEPT8	VPS25	ACTR10	0.7175
SORBS3	CDK2	AQP1	FDFT1	SEPT8	RBM17	VPS25	0.7175
SORBS3	CDK2	AQP1	FDFT1	SEPT8	TRIM47	VPS25	0.7175
SORBS3	CDK2	AQP1	SYNJ2BP	CNPY4	SEPT8	RBM17	0.7175
SORBS3	CDK2	AQP1	SYNJ2BP	CNPY4	SEPT8	LANCL2	0.7175
SORBS3	CDK2	AQP1	CNPY4	SEPT8	TRIM47	VPS25	0.7175
SORBS3	CDK2	FDFT1	SYNJ2BP	IGFBP7	SEPT8	ACTR10	0.7175
SORBS3	CDK2	FDFT1	IGFBP7	CNPY4	LANCL2	ACTR10	0.7175
SORBS3	CDK2	FDFT1	IGFBP7	CNPY4	ACTR10	RCC2	0.7175
SORBS3	CDK2	FDFT1	CNPY4	SEPT8	TRIM47	RCC2	0.7175
SORBS3	CDK2	FDFT1	CNPY4	TRIM47	VPS25	RCC2	0.7175
SORBS3	CDK2	IGFBP7	CNPY4	SEPT8	VPS25	RCC2	0.7175
SORBS3	CDK2	CNPY4	SEPT8	TRIM47	VPS25	RCC2	0.7175
SORBS3	AQP1	FDFT1	SYNJ2BP	RBM17	TRIM47	ACTR10	0.7175
SORBS3	AQP1	FDFT1	NUP188	CNPY4	SEPT8	TRIM47	0.7175
SORBS3	AQP1	FDFT1	SEPT8	RBM17	TRIM47	VPS25	0.7175
SORBS3	AQP1	IGFBP7	CNPY4	SEPT8	RBM17	TRIM47	0.7175
SORBS3	AQP1	SEPT8	RBM17	TRIM47	ACTR10	RCC2	0.7175
SORBS3	FDFT1	SYNJ2BP	NUP188	CNPY4	RBM17	TRIM47	0.7175
SORBS3	FDFT1	SYNJ2BP	NUP188	CNPY4	RBM17	ACTR10	0.7175
SORBS3	FDFT1	IGFBP7	NUP188	CNPY4	TRIM47	LANCL2	0.7175
SORBS3	FDFT1	IGFBP7	CNPY4	RBM17	TRIM47	LANCL2	0.7175
SORBS3	FDFT1	IGFBP7	RBM17	TRIM47	LANCL2	ACTR10	0.7175
SORBS3	FDFT1	IGFBP7	TRIM47	LANCL2	ACTR10	RCC2	0.7175
SORBS3	FDFT1	NUP188	CNPY4	SEPT8	LANCL2	RCC2	0.7175
SORBS3	FDFT1	SEPT8	RBM17	TRIM47	VPS25	LANCL2	0.7175
SORBS3	SYNJ2BP	CNPY4	SEPT8	RBM17	TRIM47	LANCL2	0.7175
SORBS3	IGFBP7	NUP188	CNPY4	SEPT8	TRIM47	RCC2	0.7175
SORBS3	IGFBP7	NUP188	CNPY4	RBM17	LANCL2	RCC2	0.7175
TACC1	CDK2	AQP1	FDFT1	SYNJ2BP	NUP188	SEPT8	0.7175
TACC1	CDK2	AQP1	FDFT1	NUP188	SEPT8	TRIM47	0.7175
TACC1	CDK2	AQP1	FDFT1	RBM17	VPS25	RCC2	0.7175
TACC1	CDK2	AQP1	SYNJ2BP	IGFBP7	NUP188	CNPY4	0.7175
TACC1	CDK2	AQP1	SYNJ2BP	IGFBP7	NUP188	ACTR10	0.7175
TACC1	CDK2	AQP1	SYNJ2BP	NUP188	RBM17	VPS25	0.7175
TACC1	CDK2	AQP1	CNPY4	SEPT8	VPS25	ACTR10	0.7175
TACC1	CDK2	FDFT1	SYNJ2BP	SEPT8	RBM17	ACTR10	0.7175
TACC1	CDK2	FDFT1	IGFBP7	NUP188	RBM17	TRIM47	0.7175
TACC1	CDK2	FDFT1	NUP188	SEPT8	RBM17	VPS25	0.7175
TACC1	CDK2	SYNJ2BP	IGFBP7	NUP188	LANCL2	RCC2	0.7175
TACC1	CDK2	SYNJ2BP	IGFBP7	CNPY4	SEPT8	TRIM47	0.7175
TACC1	CDK2	SYNJ2BP	SEPT8	VPS25	ACTR10	RCC2	0.7175
TACC1	CDK2	IGFBP7	NUP188	SEPT8	TRIM47	ACTR10	0.7175
TACC1	CDK2	IGFBP7	NUP188	SEPT8	ACTR10	RCC2	0.7175
TACC1	CDK2	IGFBP7	SEPT8	RBM17	TRIM47	LANCL2	0.7175
TACC1	AQP1	FDFT1	SYNJ2BP	IGFBP7	CNPY4	TRIM47	0.7175
TACC1	AQP1	FDFT1	SYNJ2BP	IGFBP7	RBM17	ACTR10	0.7175
TACC1	AQP1	FDFT1	SYNJ2BP	CNPY4	RBM17	ACTR10	0.7175
TACC1	AQP1	FDFT1	IGFBP7	RBM17	TRIM47	ACTR10	0.7175
TACC1	AQP1	FDFT1	NUP188	CNPY4	RBM17	VPS25	0.7175
TACC1	AQP1	FDFT1	NUP188	RBM17	VPS25	LANCL2	0.7175
TACC1	AQP1	FDFT1	TRIM47	VPS25	ACTR10	RCC2	0.7175
TACC1	AQP1	SYNJ2BP	RBM17	VPS25	ACTR10	RCC2	0.7175
TACC1	AQP1	IGFBP7	NUP188	SEPT8	LANCL2	RCC2	0.7175
TACC1	AQP1	IGFBP7	CNPY4	SEPT8	LANCL2	RCC2	0.7175
TACC1	AQP1	IGFBP7	SEPT8	RBM17	ACTR10	RCC2	0.7175
TACC1	AQP1	NUP188	RBM17	TRIM47	VPS25	ACTR10	0.7175
TACC1	AQP1	RBM17	TRIM47	VPS25	ACTR10	RCC2	0.7175
TACC1	FDFT1	SYNJ2BP	IGFBP7	RBM17	TRIM47	VPS25	0.7175
TACC1	FDFT1	SYNJ2BP	IGFBP7	RBM17	TRIM47	ACTR10	0.7175
TACC1	FDFT1	IGFBP7	NUP188	SEPT8	LANCL2	ACTR10	0.7175
TACC1	FDFT1	IGFBP7	RBM17	TRIM47	VPS25	ACTR10	0.7175
TACC1	FDFT1	NUP188	RBM17	TRIM47	VPS25	LANCL2	0.7175
TACC1	FDFT1	SEPT8	RBM17	LANCL2	ACTR10	RCC2	0.7175
TACC1	SYNJ2BP	IGFBP7	CNPY4	SEPT8	TRIM47	LANCL2	0.7175
TACC1	SYNJ2BP	IGFBP7	SEPT8	RBM17	TRIM47	LANCL2	0.7175
TACC1	SYNJ2BP	NUP188	SEPT8	RBM17	VPS25	RCC2	0.7175
TACC1	SYNJ2BP	SEPT8	RBM17	VPS25	ACTR10	RCC2	0.7175
TACC1	IGFBP7	NUP188	CNPY4	SEPT8	LANCL2	ACTR10	0.7175
TACC1	IGFBP7	NUP188	CNPY4	SEPT8	LANCL2	RCC2	0.7175
TACC1	NUP188	CNPY4	SEPT8	RBM17	TRIM47	VPS25	0.7175
TACC1	CNPY4	SEPT8	RBM17	TRIM47	VPS25	ACTR10	0.7175
CDK2	AQP1	FDFT1	IGFBP7	SEPT8	RBM17	LANCL2	0.7175
CDK2	AQP1	FDFT1	CNPY4	TRIM47	VPS25	LANCL2	0.7175
CDK2	AQP1	FDFT1	SEPT8	RBM17	VPS25	ACTR10	0.7175
CDK2	AQP1	FDFT1	SEPT8	RBM17	LANCL2	RCC2	0.7175
CDK2	AQP1	SYNJ2BP	IGFBP7	NUP188	SEPT8	RCC2	0.7175
CDK2	AQP1	SYNJ2BP	IGFBP7	RBM17	TRIM47	RCC2	0.7175
CDK2	AQP1	SYNJ2BP	CNPY4	SEPT8	RBM17	RCC2	0.7175
CDK2	AQP1	IGFBP7	NUP188	SEPT8	ACTR10	RCC2	0.7175
CDK2	AQP1	IGFBP7	CNPY4	LANCL2	ACTR10	RCC2	0.7175
CDK2	AQP1	NUP188	CNPY4	SEPT8	RBM17	ACTR10	0.7175
CDK2	AQP1	CNPY4	SEPT8	RBM17	VPS25	ACTR10	0.7175
CDK2	FDFT1	SYNJ2BP	IGFBP7	NUP188	CNPY4	LANCL2	0.7175
CDK2	FDFT1	SYNJ2BP	IGFBP7	SEPT8	TRIM47	VPS25	0.7175
CDK2	FDFT1	SYNJ2BP	IGFBP7	SEPT8	LANCL2	RCC2	0.7175
CDK2	FDFT1	SYNJ2BP	SEPT8	TRIM47	VPS25	RCC2	0.7175
CDK2	FDFT1	IGFBP7	NUP188	SEPT8	LANCL2	RCC2	0.7175
CDK2	FDFT1	IGFBP7	NUP188	TRIM47	LANCL2	RCC2	0.7175
CDK2	FDFT1	IGFBP7	RBM17	TRIM47	VPS25	ACTR10	0.7175
CDK2	FDFT1	NUP188	CNPY4	SEPT8	ACTR10	RCC2	0.7175
CDK2	FDFT1	CNPY4	SEPT8	RBM17	LANCL2	RCC2	0.7175
CDK2	IGFBP7	NUP188	SEPT8	TRIM47	LANCL2	RCC2	0.7175
CDK2	IGFBP7	CNPY4	SEPT8	RBM17	LANCL2	ACTR10	0.7175
CDK2	IGFBP7	CNPY4	SEPT8	VPS25	LANCL2	RCC2	0.7175
CDK2	IGFBP7	SEPT8	RBM17	TRIM47	VPS25	ACTR10	0.7175
CDK2	IGFBP7	SEPT8	TRIM47	VPS25	LANCL2	RCC2	0.7175
CDK2	IGFBP7	RBM17	TRIM47	LANCL2	ACTR10	RCC2	0.7175
CDK2	NUP188	CNPY4	SEPT8	LANCL2	ACTR10	RCC2	0.7175
AQP1	FDFT1	SYNJ2BP	NUP188	SEPT8	LANCL2	RCC2	0.7175
AQP1	FDFT1	IGFBP7	NUP188	SEPT8	TRIM47	ACTR10	0.7175
AQP1	SYNJ2BP	IGFBP7	CNPY4	SEPT8	RBM17	LANCL2	0.7175
AQP1	SYNJ2BP	NUP188	CNPY4	VPS25	LANCL2	RCC2	0.7175
AQP1	SYNJ2BP	SEPT8	RBM17	TRIM47	LANCL2	RCC2	0.7175
AQP1	IGFBP7	NUP188	SEPT8	RBM17	ACTR10	RCC2	0.7175
AQP1	IGFBP7	SEPT8	RBM17	VPS25	ACTR10	RCC2	0.7175
AQP1	NUP188	SEPT8	RBM17	VPS25	LANCL2	RCC2	0.7175
FDFT1	SYNJ2BP	IGFBP7	CNPY4	SEPT8	TRIM47	LANCL2	0.7175
FDFT1	SYNJ2BP	SEPT8	RBM17	TRIM47	VPS25	LANCL2	0.7175
SYNJ2BP	IGFBP7	NUP188	CNPY4	SEPT8	RBM17	RCC2	0.7175
SORBS3	TACC1	CDK2	AQP1	FDFT1	NUP188	TRIM47	0.715
SORBS3	TACC1	CDK2	AQP1	FDFT1	SEPT8	RCC2	0.715
SORBS3	TACC1	CDK2	FDFT1	SYNJ2BP	SEPT8	RBM17	0.715
SORBS3	TACC1	CDK2	FDFT1	IGFBP7	SEPT8	ACTR10	0.715
SORBS3	TACC1	CDK2	FDFT1	NUP188	RBM17	TRIM47	0.715
SORBS3	TACC1	CDK2	SYNJ2BP	SEPT8	TRIM47	ACTR10	0.715
SORBS3	TACC1	CDK2	IGFBP7	NUP188	LANCL2	ACTR10	0.715
SORBS3	TACC1	CDK2	CNPY4	RBM17	TRIM47	ACTR10	0.715
SORBS3	TACC1	CDK2	SEPT8	TRIM47	LANCL2	ACTR10	0.715
SORBS3	TACC1	AQP1	FDFT1	SYNJ2BP	CNPY4	RBM17	0.715
SORBS3	TACC1	AQP1	FDFT1	IGFBP7	SEPT8	ACTR10	0.715
SORBS3	TACC1	AQP1	FDFT1	IGFBP7	RBM17	ACTR10	0.715
SORBS3	TACC1	AQP1	FDFT1	NUP188	ACTR10	RCC2	0.715
SORBS3	TACC1	AQP1	FDFT1	CNPY4	RBM17	LANCL2	0.715
SORBS3	TACC1	AQP1	IGFBP7	CNPY4	SEPT8	LANCL2	0.715
SORBS3	TACC1	AQP1	NUP188	SEPT8	ACTR10	RCC2	0.715
SORBS3	TACC1	FDFT1	SYNJ2BP	CNPY4	RBM17	TRIM47	0.715
SORBS3	TACC1	FDFT1	SYNJ2BP	SEPT8	RBM17	ACTR10	0.715
SORBS3	TACC1	FDFT1	IGFBP7	CNPY4	TRIM47	LANCL2	0.715
SORBS3	TACC1	FDFT1	SEPT8	RBM17	VPS25	RCC2	0.715
SORBS3	TACC1	FDFT1	RBM17	TRIM47	LANCL2	RCC2	0.715
SORBS3	TACC1	SYNJ2BP	NUP188	SEPT8	LANCL2	ACTR10	0.715
SORBS3	CDK2	AQP1	FDFT1	SYNJ2BP	SEPT8	RBM17	0.715
SORBS3	CDK2	AQP1	FDFT1	CNPY4	SEPT8	RBM17	0.715
SORBS3	CDK2	AQP1	FDFT1	CNPY4	SEPT8	RCC2	0.715
SORBS3	CDK2	AQP1	SYNJ2BP	SEPT8	VPS25	LANCL2	0.715
SORBS3	CDK2	AQP1	SYNJ2BP	RBM17	TRIM47	RCC2	0.715
SORBS3	CDK2	AQP1	IGFBP7	TRIM47	LANCL2	RCC2	0.715
SORBS3	CDK2	FDFT1	SYNJ2BP	IGFBP7	SEPT8	LANCL2	0.715
SORBS3	CDK2	FDFT1	SYNJ2BP	IGFBP7	RBM17	ACTR10	0.715
SORBS3	CDK2	FDFT1	SYNJ2BP	TRIM47	LANCL2	ACTR10	0.715
SORBS3	CDK2	FDFT1	IGFBP7	NUP188	CNPY4	LANCL2	0.715
SORBS3	CDK2	FDFT1	IGFBP7	CNPY4	SEPT8	RBM17	0.715
SORBS3	CDK2	FDFT1	IGFBP7	SEPT8	RBM17	LANCL2	0.715
SORBS3	CDK2	FDFT1	IGFBP7	SEPT8	RBM17	ACTR10	0.715
SORBS3	CDK2	SYNJ2BP	IGFBP7	SEPT8	RBM17	TRIM47	0.715
SORBS3	CDK2	SYNJ2BP	IGFBP7	SEPT8	RBM17	LANCL2	0.715
SORBS3	CDK2	CNPY4	SEPT8	TRIM47	LANCL2	RCC2	0.715
SORBS3	CDK2	CNPY4	SEPT8	VPS25	ACTR10	RCC2	0.715
SORBS3	AQP1	FDFT1	SYNJ2BP	RBM17	TRIM47	RCC2	0.715
SORBS3	AQP1	FDFT1	IGFBP7	SEPT8	LANCL2	ACTR10	0.715
SORBS3	AQP1	FDFT1	NUP188	CNPY4	SEPT8	RBM17	0.715
SORBS3	AQP1	FDFT1	RBM17	TRIM47	VPS25	RCC2	0.715
SORBS3	AQP1	FDFT1	TRIM47	LANCL2	ACTR10	RCC2	0.715
SORBS3	AQP1	SYNJ2BP	RBM17	TRIM47	VPS25	RCC2	0.715
SORBS3	AQP1	IGFBP7	SEPT8	RBM17	TRIM47	ACTR10	0.715
SORBS3	AQP1	NUP188	CNPY4	RBM17	ACTR10	RCC2	0.715
SORBS3	AQP1	CNPY4	RBM17	TRIM47	LANCL2	RCC2	0.715
SORBS3	AQP1	RBM17	TRIM47	VPS25	ACTR10	RCC2	0.715
[truncated: 9,441 more rows]

## Sheet: 8
Var1	Var2	Var3	Var4	Var5	Var6	Var7	Var8	PScore
TACC1	CDK2	AQP1	FDFT1	RBM17	TRIM47	VPS25	ACTR10	0.875
TACC1	CDK2	AQP1	FDFT1	CNPY4	SEPT8	TRIM47	LANCL2	0.8725
TACC1	CDK2	AQP1	FDFT1	SEPT8	RBM17	LANCL2	ACTR10	0.8725
TACC1	CDK2	AQP1	FDFT1	IGFBP7	SEPT8	TRIM47	LANCL2	0.8625
TACC1	CDK2	AQP1	FDFT1	SEPT8	TRIM47	LANCL2	ACTR10	0.8625
TACC1	CDK2	AQP1	FDFT1	RBM17	TRIM47	VPS25	LANCL2	0.8625
SORBS3	TACC1	CDK2	AQP1	FDFT1	RBM17	TRIM47	VPS25	0.86
TACC1	CDK2	AQP1	FDFT1	SYNJ2BP	IGFBP7	SEPT8	TRIM47	0.8575
SORBS3	TACC1	FDFT1	NUP188	CNPY4	RBM17	TRIM47	ACTR10	0.855
SORBS3	TACC1	FDFT1	NUP188	CNPY4	RBM17	LANCL2	ACTR10	0.8525
TACC1	CDK2	AQP1	FDFT1	SYNJ2BP	RBM17	TRIM47	VPS25	0.8525
TACC1	CDK2	AQP1	FDFT1	SEPT8	RBM17	TRIM47	VPS25	0.85
TACC1	CDK2	AQP1	FDFT1	SEPT8	RBM17	TRIM47	ACTR10	0.85
TACC1	CDK2	AQP1	FDFT1	SYNJ2BP	SEPT8	RBM17	LANCL2	0.8475
TACC1	CDK2	FDFT1	IGFBP7	RBM17	TRIM47	VPS25	LANCL2	0.8475
SORBS3	TACC1	AQP1	FDFT1	NUP188	CNPY4	RBM17	ACTR10	0.845
SORBS3	TACC1	CDK2	AQP1	FDFT1	IGFBP7	RBM17	TRIM47	0.8425
SORBS3	TACC1	CDK2	AQP1	FDFT1	RBM17	TRIM47	LANCL2	0.8425
SORBS3	TACC1	FDFT1	IGFBP7	NUP188	CNPY4	RBM17	ACTR10	0.8425
TACC1	CDK2	AQP1	SYNJ2BP	IGFBP7	SEPT8	LANCL2	ACTR10	0.8425
TACC1	AQP1	FDFT1	SEPT8	RBM17	TRIM47	VPS25	LANCL2	0.8425
TACC1	CDK2	AQP1	FDFT1	SEPT8	TRIM47	VPS25	LANCL2	0.84
SORBS3	TACC1	CDK2	AQP1	FDFT1	SEPT8	RBM17	VPS25	0.8375
SORBS3	TACC1	CDK2	AQP1	FDFT1	RBM17	TRIM47	ACTR10	0.8375
SORBS3	TACC1	NUP188	CNPY4	SEPT8	RBM17	LANCL2	RCC2	0.8375
TACC1	CDK2	AQP1	FDFT1	SYNJ2BP	SEPT8	TRIM47	VPS25	0.8375
TACC1	CDK2	AQP1	FDFT1	IGFBP7	RBM17	VPS25	ACTR10	0.8375
TACC1	CDK2	FDFT1	IGFBP7	SEPT8	RBM17	LANCL2	ACTR10	0.8375
SORBS3	TACC1	FDFT1	IGFBP7	NUP188	CNPY4	SEPT8	RBM17	0.835
TACC1	CDK2	AQP1	FDFT1	IGFBP7	RBM17	TRIM47	LANCL2	0.835
TACC1	AQP1	FDFT1	SYNJ2BP	IGFBP7	SEPT8	RBM17	TRIM47	0.835
SORBS3	TACC1	CDK2	AQP1	FDFT1	RBM17	VPS25	ACTR10	0.8325
SORBS3	TACC1	CDK2	FDFT1	IGFBP7	CNPY4	RBM17	TRIM47	0.8325
SORBS3	TACC1	CDK2	FDFT1	IGFBP7	RBM17	TRIM47	VPS25	0.8325
SORBS3	TACC1	FDFT1	NUP188	CNPY4	SEPT8	RBM17	ACTR10	0.8325
SORBS3	CDK2	AQP1	FDFT1	CNPY4	SEPT8	TRIM47	LANCL2	0.8325
TACC1	CDK2	AQP1	FDFT1	IGFBP7	RBM17	TRIM47	VPS25	0.8325
TACC1	CDK2	AQP1	FDFT1	CNPY4	RBM17	TRIM47	VPS25	0.8325
TACC1	AQP1	FDFT1	NUP188	SEPT8	RBM17	TRIM47	VPS25	0.8325
TACC1	AQP1	FDFT1	SEPT8	TRIM47	VPS25	LANCL2	RCC2	0.83
SORBS3	TACC1	CDK2	AQP1	FDFT1	CNPY4	SEPT8	TRIM47	0.8275
SORBS3	TACC1	AQP1	FDFT1	RBM17	TRIM47	VPS25	LANCL2	0.8275
SORBS3	TACC1	FDFT1	NUP188	CNPY4	RBM17	TRIM47	LANCL2	0.8275
TACC1	CDK2	AQP1	FDFT1	SEPT8	RBM17	VPS25	ACTR10	0.8275
TACC1	CDK2	AQP1	FDFT1	SEPT8	TRIM47	LANCL2	RCC2	0.8275
SORBS3	TACC1	CDK2	AQP1	FDFT1	SYNJ2BP	RBM17	TRIM47	0.825
SORBS3	TACC1	CDK2	AQP1	FDFT1	CNPY4	RBM17	TRIM47	0.825
SORBS3	AQP1	NUP188	CNPY4	SEPT8	RBM17	LANCL2	RCC2	0.825
SORBS3	IGFBP7	NUP188	CNPY4	SEPT8	RBM17	LANCL2	RCC2	0.825
TACC1	CDK2	AQP1	FDFT1	SYNJ2BP	IGFBP7	RBM17	TRIM47	0.825
TACC1	CDK2	AQP1	FDFT1	SYNJ2BP	RBM17	VPS25	ACTR10	0.825
TACC1	CDK2	AQP1	FDFT1	IGFBP7	RBM17	LANCL2	ACTR10	0.825
TACC1	CDK2	AQP1	FDFT1	RBM17	VPS25	LANCL2	ACTR10	0.825
TACC1	CDK2	SYNJ2BP	IGFBP7	CNPY4	SEPT8	LANCL2	ACTR10	0.825
TACC1	AQP1	FDFT1	SEPT8	RBM17	TRIM47	LANCL2	ACTR10	0.825
TACC1	AQP1	FDFT1	SEPT8	TRIM47	LANCL2	ACTR10	RCC2	0.825
SORBS3	TACC1	CDK2	FDFT1	IGFBP7	SEPT8	RBM17	VPS25	0.8225
SORBS3	TACC1	AQP1	FDFT1	SYNJ2BP	IGFBP7	RBM17	TRIM47	0.8225
SORBS3	TACC1	FDFT1	NUP188	CNPY4	RBM17	VPS25	ACTR10	0.8225
TACC1	CDK2	AQP1	FDFT1	SYNJ2BP	IGFBP7	RBM17	ACTR10	0.8225
TACC1	CDK2	AQP1	FDFT1	SYNJ2BP	SEPT8	RBM17	TRIM47	0.8225
TACC1	CDK2	AQP1	FDFT1	SYNJ2BP	SEPT8	RBM17	VPS25	0.8225
TACC1	CDK2	AQP1	FDFT1	RBM17	TRIM47	VPS25	RCC2	0.8225
TACC1	AQP1	FDFT1	SYNJ2BP	SEPT8	TRIM47	VPS25	LANCL2	0.8225
SORBS3	TACC1	FDFT1	IGFBP7	NUP188	CNPY4	RBM17	TRIM47	0.82
SORBS3	CDK2	NUP188	CNPY4	SEPT8	RBM17	LANCL2	RCC2	0.82
TACC1	AQP1	FDFT1	CNPY4	SEPT8	TRIM47	LANCL2	RCC2	0.82
SORBS3	TACC1	CDK2	FDFT1	SYNJ2BP	IGFBP7	RBM17	TRIM47	0.8175
SORBS3	TACC1	CDK2	FDFT1	IGFBP7	CNPY4	SEPT8	RBM17	0.8175
SORBS3	TACC1	CDK2	FDFT1	IGFBP7	RBM17	TRIM47	LANCL2	0.8175
SORBS3	TACC1	CDK2	FDFT1	NUP188	CNPY4	RBM17	ACTR10	0.8175
SORBS3	TACC1	FDFT1	CNPY4	SEPT8	RBM17	TRIM47	VPS25	0.8175
TACC1	CDK2	AQP1	FDFT1	IGFBP7	SEPT8	RBM17	LANCL2	0.8175
TACC1	CDK2	AQP1	FDFT1	SEPT8	RBM17	VPS25	LANCL2	0.8175
TACC1	CDK2	SYNJ2BP	IGFBP7	NUP188	SEPT8	LANCL2	ACTR10	0.8175
SORBS3	TACC1	CDK2	AQP1	FDFT1	SYNJ2BP	SEPT8	TRIM47	0.815
SORBS3	TACC1	CDK2	AQP1	FDFT1	SEPT8	RBM17	ACTR10	0.815
SORBS3	TACC1	FDFT1	IGFBP7	CNPY4	SEPT8	RBM17	TRIM47	0.815
TACC1	CDK2	AQP1	FDFT1	SYNJ2BP	SEPT8	TRIM47	RCC2	0.815
TACC1	CDK2	AQP1	FDFT1	SEPT8	LANCL2	ACTR10	RCC2	0.815
TACC1	AQP1	FDFT1	SYNJ2BP	SEPT8	RBM17	TRIM47	VPS25	0.815
TACC1	AQP1	FDFT1	IGFBP7	RBM17	TRIM47	VPS25	LANCL2	0.815
TACC1	AQP1	FDFT1	CNPY4	SEPT8	RBM17	TRIM47	VPS25	0.815
CDK2	SYNJ2BP	IGFBP7	SEPT8	RBM17	TRIM47	LANCL2	RCC2	0.815
CDK2	IGFBP7	NUP188	CNPY4	SEPT8	RBM17	LANCL2	RCC2	0.815
SORBS3	TACC1	CDK2	AQP1	FDFT1	CNPY4	RBM17	ACTR10	0.8125
SORBS3	TACC1	CDK2	AQP1	FDFT1	SEPT8	TRIM47	ACTR10	0.8125
SORBS3	TACC1	CDK2	AQP1	FDFT1	RBM17	ACTR10	RCC2	0.8125
SORBS3	TACC1	CDK2	FDFT1	CNPY4	RBM17	TRIM47	ACTR10	0.8125
SORBS3	TACC1	CDK2	IGFBP7	NUP188	CNPY4	SEPT8	RBM17	0.8125
SORBS3	TACC1	AQP1	FDFT1	SEPT8	RBM17	TRIM47	VPS25	0.8125
SORBS3	TACC1	NUP188	CNPY4	SEPT8	RBM17	VPS25	RCC2	0.8125
SORBS3	CDK2	AQP1	CNPY4	SEPT8	RBM17	LANCL2	RCC2	0.8125
TACC1	CDK2	AQP1	FDFT1	IGFBP7	SEPT8	TRIM47	ACTR10	0.8125
TACC1	CDK2	AQP1	FDFT1	CNPY4	SEPT8	RBM17	TRIM47	0.8125
TACC1	CDK2	AQP1	FDFT1	CNPY4	SEPT8	TRIM47	VPS25	0.8125
TACC1	CDK2	AQP1	FDFT1	CNPY4	RBM17	TRIM47	LANCL2	0.8125
TACC1	CDK2	FDFT1	IGFBP7	RBM17	TRIM47	LANCL2	ACTR10	0.8125
TACC1	AQP1	FDFT1	IGFBP7	NUP188	SEPT8	RBM17	ACTR10	0.8125
SORBS3	TACC1	CDK2	AQP1	FDFT1	SYNJ2BP	TRIM47	ACTR10	0.81
SORBS3	TACC1	CDK2	AQP1	FDFT1	SEPT8	RBM17	TRIM47	0.81
SORBS3	TACC1	CDK2	SYNJ2BP	IGFBP7	SEPT8	LANCL2	ACTR10	0.81
SORBS3	TACC1	AQP1	FDFT1	CNPY4	SEPT8	TRIM47	VPS25	0.81
SORBS3	TACC1	FDFT1	NUP188	CNPY4	SEPT8	RBM17	RCC2	0.81
SORBS3	TACC1	IGFBP7	NUP188	CNPY4	SEPT8	RBM17	LANCL2	0.81
SORBS3	FDFT1	SYNJ2BP	IGFBP7	SEPT8	RBM17	LANCL2	RCC2	0.81
SORBS3	FDFT1	IGFBP7	NUP188	CNPY4	RBM17	TRIM47	LANCL2	0.81
TACC1	CDK2	AQP1	FDFT1	SYNJ2BP	SEPT8	TRIM47	LANCL2	0.81
TACC1	CDK2	AQP1	FDFT1	IGFBP7	SEPT8	LANCL2	RCC2	0.81
TACC1	CDK2	AQP1	FDFT1	NUP188	SEPT8	TRIM47	ACTR10	0.81
TACC1	CDK2	AQP1	FDFT1	NUP188	RBM17	TRIM47	VPS25	0.81
TACC1	CDK2	AQP1	FDFT1	SEPT8	TRIM47	VPS25	RCC2	0.81
TACC1	CDK2	AQP1	SYNJ2BP	CNPY4	SEPT8	RBM17	LANCL2	0.81
TACC1	CDK2	AQP1	SYNJ2BP	CNPY4	SEPT8	LANCL2	ACTR10	0.81
TACC1	CDK2	FDFT1	IGFBP7	CNPY4	RBM17	TRIM47	LANCL2	0.81
TACC1	CDK2	FDFT1	IGFBP7	SEPT8	RBM17	TRIM47	LANCL2	0.81
TACC1	AQP1	FDFT1	NUP188	SEPT8	RBM17	VPS25	ACTR10	0.81
CDK2	AQP1	FDFT1	CNPY4	SEPT8	TRIM47	VPS25	LANCL2	0.81
CDK2	AQP1	FDFT1	SEPT8	TRIM47	LANCL2	ACTR10	RCC2	0.81
CDK2	AQP1	SYNJ2BP	CNPY4	SEPT8	VPS25	LANCL2	RCC2	0.81
CDK2	IGFBP7	CNPY4	RBM17	TRIM47	VPS25	LANCL2	RCC2	0.81
AQP1	FDFT1	SYNJ2BP	SEPT8	RBM17	TRIM47	VPS25	LANCL2	0.81
SORBS3	SYNJ2BP	IGFBP7	CNPY4	SEPT8	RBM17	LANCL2	RCC2	0.8075
TACC1	CDK2	AQP1	FDFT1	SYNJ2BP	IGFBP7	SEPT8	RBM17	0.8075
TACC1	CDK2	AQP1	FDFT1	SYNJ2BP	TRIM47	VPS25	LANCL2	0.8075
TACC1	CDK2	AQP1	FDFT1	CNPY4	SEPT8	RBM17	LANCL2	0.8075
TACC1	CDK2	AQP1	FDFT1	CNPY4	RBM17	VPS25	ACTR10	0.8075
TACC1	CDK2	AQP1	SYNJ2BP	IGFBP7	SEPT8	RBM17	VPS25	0.8075
TACC1	AQP1	FDFT1	SYNJ2BP	IGFBP7	SEPT8	RBM17	RCC2	0.8075
CDK2	FDFT1	IGFBP7	SEPT8	TRIM47	LANCL2	ACTR10	RCC2	0.8075
AQP1	FDFT1	SYNJ2BP	SEPT8	TRIM47	VPS25	LANCL2	RCC2	0.8075
AQP1	FDFT1	CNPY4	SEPT8	TRIM47	VPS25	LANCL2	RCC2	0.8075
SORBS3	TACC1	CDK2	AQP1	FDFT1	SYNJ2BP	NUP188	ACTR10	0.805
SORBS3	TACC1	CDK2	AQP1	FDFT1	SEPT8	TRIM47	VPS25	0.805
SORBS3	TACC1	CDK2	AQP1	SYNJ2BP	IGFBP7	SEPT8	ACTR10	0.805
SORBS3	TACC1	CDK2	AQP1	SEPT8	TRIM47	LANCL2	ACTR10	0.805
SORBS3	TACC1	CDK2	FDFT1	SYNJ2BP	IGFBP7	NUP188	TRIM47	0.805
TACC1	CDK2	AQP1	FDFT1	SYNJ2BP	IGFBP7	NUP188	RBM17	0.805
TACC1	CDK2	AQP1	FDFT1	SYNJ2BP	TRIM47	LANCL2	ACTR10	0.805
TACC1	CDK2	AQP1	FDFT1	NUP188	SEPT8	TRIM47	VPS25	0.805
TACC1	CDK2	AQP1	FDFT1	SEPT8	RBM17	TRIM47	LANCL2	0.805
TACC1	AQP1	FDFT1	NUP188	CNPY4	SEPT8	RBM17	ACTR10	0.805
TACC1	AQP1	FDFT1	SEPT8	RBM17	LANCL2	ACTR10	RCC2	0.805
TACC1	AQP1	SYNJ2BP	SEPT8	RBM17	TRIM47	VPS25	LANCL2	0.805
TACC1	AQP1	CNPY4	SEPT8	TRIM47	VPS25	LANCL2	RCC2	0.805
CDK2	FDFT1	SYNJ2BP	IGFBP7	SEPT8	VPS25	LANCL2	ACTR10	0.805
CDK2	SYNJ2BP	IGFBP7	SEPT8	RBM17	LANCL2	ACTR10	RCC2	0.805
SORBS3	TACC1	CDK2	AQP1	FDFT1	TRIM47	VPS25	ACTR10	0.8025
SORBS3	TACC1	CDK2	FDFT1	IGFBP7	CNPY4	TRIM47	LANCL2	0.8025
SORBS3	TACC1	CDK2	FDFT1	IGFBP7	RBM17	TRIM47	ACTR10	0.8025
SORBS3	TACC1	FDFT1	SYNJ2BP	NUP188	CNPY4	SEPT8	RBM17	0.8025
SORBS3	FDFT1	SYNJ2BP	IGFBP7	CNPY4	SEPT8	RBM17	LANCL2	0.8025
TACC1	CDK2	AQP1	FDFT1	CNPY4	SEPT8	RBM17	VPS25	0.8025
TACC1	CDK2	AQP1	SYNJ2BP	IGFBP7	SEPT8	VPS25	ACTR10	0.8025
TACC1	CDK2	AQP1	NUP188	CNPY4	SEPT8	RBM17	LANCL2	0.8025
TACC1	CDK2	FDFT1	IGFBP7	RBM17	TRIM47	VPS25	ACTR10	0.8025
TACC1	CDK2	SYNJ2BP	IGFBP7	SEPT8	LANCL2	ACTR10	RCC2	0.8025
TACC1	AQP1	FDFT1	IGFBP7	SEPT8	RBM17	LANCL2	ACTR10	0.8025
TACC1	AQP1	FDFT1	SEPT8	RBM17	TRIM47	VPS25	ACTR10	0.8025
TACC1	FDFT1	SYNJ2BP	IGFBP7	NUP188	CNPY4	SEPT8	RBM17	0.8025
TACC1	FDFT1	SYNJ2BP	IGFBP7	NUP188	CNPY4	RBM17	ACTR10	0.8025
TACC1	FDFT1	SYNJ2BP	IGFBP7	SEPT8	RBM17	TRIM47	LANCL2	0.8025
TACC1	FDFT1	SYNJ2BP	NUP188	CNPY4	SEPT8	RBM17	LANCL2	0.8025
TACC1	FDFT1	NUP188	CNPY4	SEPT8	RBM17	LANCL2	ACTR10	0.8025
TACC1	FDFT1	NUP188	SEPT8	RBM17	TRIM47	VPS25	LANCL2	0.8025
CDK2	AQP1	FDFT1	SYNJ2BP	IGFBP7	TRIM47	VPS25	LANCL2	0.8025
CDK2	AQP1	FDFT1	SEPT8	RBM17	TRIM47	VPS25	RCC2	0.8025
CDK2	FDFT1	IGFBP7	NUP188	CNPY4	SEPT8	RBM17	LANCL2	0.8025
SORBS3	TACC1	CDK2	AQP1	FDFT1	SYNJ2BP	SEPT8	RBM17	0.8
SORBS3	TACC1	CDK2	AQP1	FDFT1	SYNJ2BP	RBM17	ACTR10	0.8
SORBS3	TACC1	CDK2	AQP1	FDFT1	SYNJ2BP	TRIM47	VPS25	0.8
SORBS3	TACC1	CDK2	AQP1	FDFT1	CNPY4	SEPT8	RBM17	0.8
SORBS3	TACC1	CDK2	FDFT1	CNPY4	SEPT8	RBM17	TRIM47	0.8
SORBS3	TACC1	CDK2	FDFT1	CNPY4	RBM17	TRIM47	LANCL2	0.8
SORBS3	TACC1	AQP1	FDFT1	CNPY4	SEPT8	TRIM47	LANCL2	0.8
SORBS3	FDFT1	SYNJ2BP	IGFBP7	SEPT8	RBM17	TRIM47	LANCL2	0.8
TACC1	CDK2	AQP1	FDFT1	SYNJ2BP	RBM17	TRIM47	LANCL2	0.8
TACC1	CDK2	AQP1	FDFT1	SYNJ2BP	RBM17	TRIM47	ACTR10	0.8
TACC1	CDK2	AQP1	FDFT1	IGFBP7	SEPT8	TRIM47	VPS25	0.8
TACC1	CDK2	AQP1	SYNJ2BP	IGFBP7	SEPT8	RBM17	ACTR10	0.8
TACC1	CDK2	AQP1	IGFBP7	CNPY4	SEPT8	LANCL2	ACTR10	0.8
TACC1	CDK2	AQP1	CNPY4	SEPT8	RBM17	TRIM47	LANCL2	0.8
TACC1	CDK2	FDFT1	IGFBP7	SEPT8	RBM17	TRIM47	ACTR10	0.8
TACC1	AQP1	FDFT1	IGFBP7	SEPT8	TRIM47	LANCL2	ACTR10	0.8
TACC1	AQP1	SYNJ2BP	IGFBP7	CNPY4	SEPT8	LANCL2	ACTR10	0.8
TACC1	IGFBP7	NUP188	CNPY4	SEPT8	RBM17	LANCL2	RCC2	0.8
SORBS3	TACC1	CDK2	AQP1	FDFT1	IGFBP7	RBM17	VPS25	0.7975
SORBS3	TACC1	CDK2	AQP1	FDFT1	NUP188	CNPY4	SEPT8	0.7975
SORBS3	TACC1	CDK2	AQP1	FDFT1	RBM17	LANCL2	ACTR10	0.7975
SORBS3	TACC1	CDK2	AQP1	CNPY4	SEPT8	TRIM47	LANCL2	0.7975
SORBS3	TACC1	CDK2	FDFT1	IGFBP7	TRIM47	LANCL2	ACTR10	0.7975
SORBS3	TACC1	CDK2	FDFT1	NUP188	CNPY4	RBM17	TRIM47	0.7975
SORBS3	TACC1	CDK2	FDFT1	CNPY4	SEPT8	RBM17	ACTR10	0.7975
SORBS3	TACC1	CDK2	FDFT1	SEPT8	RBM17	TRIM47	VPS25	0.7975
SORBS3	TACC1	CDK2	FDFT1	RBM17	TRIM47	VPS25	LANCL2	0.7975
SORBS3	TACC1	AQP1	FDFT1	NUP188	CNPY4	SEPT8	RBM17	0.7975
SORBS3	TACC1	AQP1	NUP188	CNPY4	SEPT8	RBM17	LANCL2	0.7975
SORBS3	TACC1	FDFT1	NUP188	CNPY4	SEPT8	RBM17	VPS25	0.7975
SORBS3	TACC1	FDFT1	NUP188	CNPY4	RBM17	ACTR10	RCC2	0.7975
SORBS3	TACC1	IGFBP7	NUP188	CNPY4	SEPT8	RBM17	RCC2	0.7975
SORBS3	CDK2	AQP1	NUP188	CNPY4	SEPT8	LANCL2	RCC2	0.7975
SORBS3	CDK2	FDFT1	IGFBP7	TRIM47	LANCL2	ACTR10	RCC2	0.7975
SORBS3	FDFT1	SYNJ2BP	NUP188	CNPY4	SEPT8	RBM17	LANCL2	0.7975
TACC1	CDK2	AQP1	FDFT1	SYNJ2BP	SEPT8	TRIM47	ACTR10	0.7975
TACC1	CDK2	AQP1	FDFT1	IGFBP7	SEPT8	LANCL2	ACTR10	0.7975
TACC1	CDK2	AQP1	SYNJ2BP	SEPT8	RBM17	VPS25	LANCL2	0.7975
TACC1	CDK2	AQP1	SYNJ2BP	SEPT8	RBM17	VPS25	ACTR10	0.7975
TACC1	CDK2	AQP1	IGFBP7	SEPT8	TRIM47	LANCL2	RCC2	0.7975
TACC1	CDK2	AQP1	CNPY4	SEPT8	RBM17	LANCL2	ACTR10	0.7975
TACC1	CDK2	AQP1	SEPT8	TRIM47	LANCL2	ACTR10	RCC2	0.7975
TACC1	CDK2	SYNJ2BP	IGFBP7	SEPT8	TRIM47	LANCL2	ACTR10	0.7975
TACC1	AQP1	FDFT1	SYNJ2BP	SEPT8	RBM17	LANCL2	RCC2	0.7975
TACC1	AQP1	FDFT1	SEPT8	RBM17	TRIM47	VPS25	RCC2	0.7975
TACC1	AQP1	SYNJ2BP	NUP188	CNPY4	SEPT8	RBM17	LANCL2	0.7975
TACC1	CNPY4	SEPT8	RBM17	TRIM47	VPS25	LANCL2	RCC2	0.7975
CDK2	SYNJ2BP	IGFBP7	NUP188	CNPY4	TRIM47	LANCL2	RCC2	0.7975
CDK2	SYNJ2BP	IGFBP7	CNPY4	SEPT8	LANCL2	ACTR10	RCC2	0.7975
AQP1	FDFT1	SYNJ2BP	SEPT8	TRIM47	VPS25	LANCL2	ACTR10	0.7975
AQP1	CNPY4	SEPT8	RBM17	TRIM47	VPS25	LANCL2	RCC2	0.7975
SORBS3	TACC1	CDK2	AQP1	FDFT1	CNPY4	TRIM47	VPS25	0.795
SORBS3	TACC1	CDK2	AQP1	SYNJ2BP	SEPT8	LANCL2	ACTR10	0.795
SORBS3	TACC1	CDK2	SYNJ2BP	IGFBP7	SEPT8	VPS25	LANCL2	0.795
SORBS3	TACC1	AQP1	FDFT1	NUP188	SEPT8	TRIM47	ACTR10	0.795
SORBS3	TACC1	AQP1	FDFT1	CNPY4	SEPT8	RBM17	TRIM47	0.795
SORBS3	TACC1	FDFT1	SYNJ2BP	NUP188	CNPY4	RBM17	ACTR10	0.795
SORBS3	TACC1	SYNJ2BP	NUP188	CNPY4	SEPT8	RBM17	RCC2	0.795
SORBS3	TACC1	IGFBP7	CNPY4	SEPT8	RBM17	LANCL2	RCC2	0.795
SORBS3	SYNJ2BP	NUP188	CNPY4	SEPT8	RBM17	LANCL2	RCC2	0.795
TACC1	CDK2	AQP1	FDFT1	SYNJ2BP	NUP188	SEPT8	TRIM47	0.795
TACC1	CDK2	AQP1	FDFT1	IGFBP7	SEPT8	RBM17	VPS25	0.795
TACC1	CDK2	AQP1	FDFT1	IGFBP7	RBM17	TRIM47	ACTR10	0.795
TACC1	CDK2	AQP1	FDFT1	NUP188	SEPT8	TRIM47	LANCL2	0.795
TACC1	CDK2	AQP1	FDFT1	RBM17	TRIM47	LANCL2	ACTR10	0.795
TACC1	CDK2	AQP1	SYNJ2BP	IGFBP7	NUP188	SEPT8	ACTR10	0.795
TACC1	CDK2	AQP1	SYNJ2BP	SEPT8	TRIM47	VPS25	LANCL2	0.795
TACC1	CDK2	AQP1	IGFBP7	SEPT8	RBM17	LANCL2	ACTR10	0.795
TACC1	CDK2	AQP1	IGFBP7	SEPT8	TRIM47	LANCL2	ACTR10	0.795
TACC1	CDK2	AQP1	CNPY4	SEPT8	RBM17	VPS25	LANCL2	0.795
TACC1	CDK2	FDFT1	IGFBP7	NUP188	SEPT8	RBM17	LANCL2	0.795
TACC1	CDK2	FDFT1	NUP188	CNPY4	SEPT8	RBM17	ACTR10	0.795
TACC1	AQP1	FDFT1	SYNJ2BP	IGFBP7	SEPT8	RBM17	LANCL2	0.795
TACC1	AQP1	FDFT1	NUP188	CNPY4	SEPT8	RBM17	VPS25	0.795
TACC1	AQP1	FDFT1	CNPY4	SEPT8	RBM17	TRIM47	LANCL2	0.795
TACC1	AQP1	FDFT1	RBM17	TRIM47	VPS25	LANCL2	RCC2	0.795
TACC1	AQP1	SYNJ2BP	SEPT8	RBM17	VPS25	LANCL2	ACTR10	0.795
TACC1	AQP1	SYNJ2BP	SEPT8	RBM17	VPS25	LANCL2	RCC2	0.795
TACC1	FDFT1	NUP188	CNPY4	SEPT8	RBM17	VPS25	ACTR10	0.795
CDK2	AQP1	FDFT1	CNPY4	SEPT8	RBM17	TRIM47	LANCL2	0.795
CDK2	AQP1	NUP188	CNPY4	SEPT8	RBM17	LANCL2	RCC2	0.795
CDK2	FDFT1	SYNJ2BP	IGFBP7	TRIM47	VPS25	LANCL2	ACTR10	0.795
AQP1	FDFT1	IGFBP7	NUP188	CNPY4	SEPT8	LANCL2	RCC2	0.795
AQP1	FDFT1	SEPT8	TRIM47	VPS25	LANCL2	ACTR10	RCC2	0.795
AQP1	SYNJ2BP	SEPT8	RBM17	TRIM47	VPS25	LANCL2	RCC2	0.795
AQP1	NUP188	CNPY4	SEPT8	RBM17	TRIM47	LANCL2	RCC2	0.795
SORBS3	TACC1	CDK2	AQP1	FDFT1	SYNJ2BP	IGFBP7	TRIM47	0.7925
SORBS3	TACC1	CDK2	AQP1	FDFT1	IGFBP7	RBM17	ACTR10	0.7925
SORBS3	TACC1	CDK2	AQP1	FDFT1	RBM17	TRIM47	RCC2	0.7925
SORBS3	TACC1	CDK2	AQP1	FDFT1	TRIM47	VPS25	RCC2	0.7925
SORBS3	TACC1	CDK2	FDFT1	NUP188	CNPY4	SEPT8	RBM17	0.7925
SORBS3	TACC1	CDK2	FDFT1	RBM17	TRIM47	VPS25	ACTR10	0.7925
SORBS3	TACC1	CDK2	SYNJ2BP	IGFBP7	CNPY4	SEPT8	LANCL2	0.7925
SORBS3	TACC1	CDK2	IGFBP7	NUP188	SEPT8	LANCL2	ACTR10	0.7925
SORBS3	TACC1	FDFT1	IGFBP7	NUP188	SEPT8	RBM17	VPS25	0.7925
SORBS3	TACC1	IGFBP7	NUP188	CNPY4	SEPT8	RBM17	ACTR10	0.7925
SORBS3	CDK2	SYNJ2BP	IGFBP7	SEPT8	RBM17	LANCL2	RCC2	0.7925
SORBS3	CDK2	IGFBP7	CNPY4	RBM17	TRIM47	LANCL2	RCC2	0.7925
SORBS3	AQP1	NUP188	CNPY4	SEPT8	TRIM47	LANCL2	RCC2	0.7925
SORBS3	IGFBP7	NUP188	CNPY4	RBM17	TRIM47	LANCL2	RCC2	0.7925
SORBS3	NUP188	CNPY4	SEPT8	RBM17	LANCL2	ACTR10	RCC2	0.7925
TACC1	CDK2	AQP1	FDFT1	SYNJ2BP	SEPT8	RBM17	ACTR10	0.7925
TACC1	CDK2	AQP1	FDFT1	IGFBP7	NUP188	RBM17	ACTR10	0.7925
TACC1	CDK2	AQP1	FDFT1	CNPY4	RBM17	LANCL2	ACTR10	0.7925
TACC1	CDK2	AQP1	FDFT1	SEPT8	TRIM47	VPS25	ACTR10	0.7925
TACC1	CDK2	AQP1	SYNJ2BP	IGFBP7	SEPT8	RBM17	RCC2	0.7925
TACC1	CDK2	AQP1	SYNJ2BP	IGFBP7	SEPT8	TRIM47	ACTR10	0.7925
TACC1	CDK2	AQP1	SYNJ2BP	SEPT8	VPS25	LANCL2	ACTR10	0.7925
TACC1	CDK2	AQP1	CNPY4	SEPT8	TRIM47	LANCL2	RCC2	0.7925
TACC1	CDK2	FDFT1	SYNJ2BP	IGFBP7	SEPT8	RBM17	LANCL2	0.7925
TACC1	CDK2	FDFT1	SEPT8	RBM17	TRIM47	VPS25	LANCL2	0.7925
TACC1	AQP1	FDFT1	SYNJ2BP	IGFBP7	CNPY4	SEPT8	TRIM47	0.7925
TACC1	AQP1	FDFT1	SYNJ2BP	SEPT8	RBM17	TRIM47	LANCL2	0.7925
TACC1	AQP1	FDFT1	SYNJ2BP	RBM17	TRIM47	VPS25	ACTR10	0.7925
TACC1	AQP1	FDFT1	IGFBP7	RBM17	TRIM47	VPS25	ACTR10	0.7925
TACC1	AQP1	FDFT1	SEPT8	TRIM47	VPS25	LANCL2	ACTR10	0.7925
TACC1	AQP1	SYNJ2BP	IGFBP7	SEPT8	VPS25	LANCL2	ACTR10	0.7925
TACC1	FDFT1	SYNJ2BP	NUP188	CNPY4	SEPT8	RBM17	ACTR10	0.7925
CDK2	AQP1	FDFT1	NUP188	RBM17	TRIM47	VPS25	RCC2	0.7925
AQP1	FDFT1	NUP188	CNPY4	SEPT8	TRIM47	LANCL2	RCC2	0.7925
SORBS3	TACC1	CDK2	AQP1	FDFT1	IGFBP7	SEPT8	RBM17	0.79
SORBS3	TACC1	CDK2	AQP1	FDFT1	IGFBP7	SEPT8	TRIM47	0.79
SORBS3	TACC1	CDK2	AQP1	SEPT8	TRIM47	ACTR10	RCC2	0.79
SORBS3	TACC1	CDK2	FDFT1	IGFBP7	SEPT8	RBM17	ACTR10	0.79
SORBS3	TACC1	AQP1	FDFT1	NUP188	SEPT8	RBM17	VPS25	0.79
SORBS3	TACC1	AQP1	FDFT1	NUP188	RBM17	VPS25	ACTR10	0.79
SORBS3	TACC1	FDFT1	IGFBP7	CNPY4	SEPT8	RBM17	ACTR10	0.79
SORBS3	TACC1	FDFT1	IGFBP7	SEPT8	RBM17	TRIM47	VPS25	0.79
SORBS3	TACC1	FDFT1	NUP188	CNPY4	SEPT8	RBM17	LANCL2	0.79
SORBS3	TACC1	NUP188	CNPY4	SEPT8	RBM17	ACTR10	RCC2	0.79
SORBS3	CDK2	FDFT1	SYNJ2BP	IGFBP7	TRIM47	LANCL2	ACTR10	0.79
SORBS3	CDK2	IGFBP7	CNPY4	SEPT8	RBM17	LANCL2	RCC2	0.79
SORBS3	AQP1	FDFT1	SEPT8	TRIM47	VPS25	LANCL2	ACTR10	0.79
SORBS3	FDFT1	SYNJ2BP	IGFBP7	NUP188	SEPT8	RBM17	LANCL2	0.79
TACC1	CDK2	AQP1	FDFT1	SYNJ2BP	IGFBP7	TRIM47	VPS25	0.79
TACC1	CDK2	AQP1	FDFT1	NUP188	CNPY4	SEPT8	TRIM47	0.79
TACC1	CDK2	AQP1	FDFT1	SEPT8	RBM17	LANCL2	RCC2	0.79
TACC1	CDK2	AQP1	FDFT1	RBM17	TRIM47	ACTR10	RCC2	0.79
TACC1	CDK2	AQP1	FDFT1	RBM17	VPS25	ACTR10	RCC2	0.79
TACC1	CDK2	AQP1	SYNJ2BP	SEPT8	TRIM47	LANCL2	ACTR10	0.79
TACC1	CDK2	AQP1	IGFBP7	NUP188	CNPY4	SEPT8	ACTR10	0.79
TACC1	CDK2	AQP1	SEPT8	RBM17	LANCL2	ACTR10	RCC2	0.79
TACC1	CDK2	FDFT1	SYNJ2BP	IGFBP7	SEPT8	RBM17	TRIM47	0.79
TACC1	CDK2	FDFT1	SYNJ2BP	IGFBP7	RBM17	TRIM47	VPS25	0.79
TACC1	CDK2	FDFT1	IGFBP7	SEPT8	LANCL2	ACTR10	RCC2	0.79
TACC1	CDK2	SYNJ2BP	IGFBP7	NUP188	CNPY4	SEPT8	ACTR10	0.79
TACC1	CDK2	SYNJ2BP	IGFBP7	SEPT8	VPS25	LANCL2	ACTR10	0.79
TACC1	CDK2	IGFBP7	NUP188	CNPY4	SEPT8	RBM17	LANCL2	0.79
TACC1	AQP1	FDFT1	IGFBP7	SEPT8	TRIM47	LANCL2	RCC2	0.79
TACC1	AQP1	FDFT1	CNPY4	RBM17	TRIM47	VPS25	LANCL2	0.79
TACC1	AQP1	SYNJ2BP	CNPY4	SEPT8	VPS25	LANCL2	RCC2	0.79
TACC1	AQP1	CNPY4	SEPT8	RBM17	TRIM47	LANCL2	RCC2	0.79
TACC1	SYNJ2BP	IGFBP7	CNPY4	SEPT8	RBM17	LANCL2	RCC2	0.79
TACC1	NUP188	CNPY4	SEPT8	RBM17	VPS25	LANCL2	RCC2	0.79
CDK2	AQP1	FDFT1	NUP188	CNPY4	SEPT8	LANCL2	RCC2	0.79
CDK2	AQP1	SYNJ2BP	IGFBP7	CNPY4	VPS25	LANCL2	RCC2	0.79
CDK2	AQP1	IGFBP7	CNPY4	SEPT8	RBM17	LANCL2	RCC2	0.79
CDK2	FDFT1	SYNJ2BP	IGFBP7	TRIM47	VPS25	LANCL2	RCC2	0.79
SORBS3	TACC1	CDK2	AQP1	FDFT1	IGFBP7	TRIM47	VPS25	0.7875
SORBS3	TACC1	CDK2	AQP1	CNPY4	RBM17	LANCL2	ACTR10	0.7875
SORBS3	TACC1	CDK2	FDFT1	IGFBP7	NUP188	TRIM47	ACTR10	0.7875
SORBS3	TACC1	CDK2	FDFT1	IGFBP7	SEPT8	RBM17	TRIM47	0.7875
SORBS3	TACC1	AQP1	FDFT1	SYNJ2BP	SEPT8	RBM17	TRIM47	0.7875
SORBS3	TACC1	FDFT1	NUP188	CNPY4	SEPT8	RBM17	TRIM47	0.7875
SORBS3	TACC1	FDFT1	CNPY4	SEPT8	RBM17	TRIM47	LANCL2	0.7875
SORBS3	CDK2	AQP1	CNPY4	SEPT8	VPS25	LANCL2	RCC2	0.7875
SORBS3	CDK2	FDFT1	IGFBP7	RBM17	TRIM47	LANCL2	ACTR10	0.7875
SORBS3	CDK2	FDFT1	IGFBP7	TRIM47	VPS25	ACTR10	RCC2	0.7875
TACC1	CDK2	AQP1	FDFT1	NUP188	RBM17	VPS25	LANCL2	0.7875
TACC1	CDK2	AQP1	SYNJ2BP	IGFBP7	SEPT8	LANCL2	RCC2	0.7875
TACC1	CDK2	AQP1	SYNJ2BP	CNPY4	SEPT8	TRIM47	LANCL2	0.7875
TACC1	CDK2	AQP1	SYNJ2BP	SEPT8	RBM17	TRIM47	VPS25	0.7875
TACC1	CDK2	AQP1	IGFBP7	SEPT8	LANCL2	ACTR10	RCC2	0.7875
TACC1	CDK2	AQP1	CNPY4	SEPT8	RBM17	VPS25	ACTR10	0.7875
TACC1	CDK2	AQP1	SEPT8	RBM17	TRIM47	VPS25	RCC2	0.7875
TACC1	CDK2	AQP1	SEPT8	TRIM47	VPS25	LANCL2	RCC2	0.7875
TACC1	CDK2	FDFT1	IGFBP7	NUP188	RBM17	VPS25	LANCL2	0.7875
TACC1	CDK2	FDFT1	SEPT8	RBM17	TRIM47	LANCL2	ACTR10	0.7875
TACC1	CDK2	FDFT1	RBM17	TRIM47	VPS25	LANCL2	ACTR10	0.7875
TACC1	CDK2	CNPY4	SEPT8	RBM17	TRIM47	LANCL2	RCC2	0.7875
TACC1	AQP1	FDFT1	SYNJ2BP	IGFBP7	SEPT8	TRIM47	VPS25	0.7875
TACC1	AQP1	FDFT1	SYNJ2BP	IGFBP7	RBM17	TRIM47	VPS25	0.7875
TACC1	AQP1	FDFT1	IGFBP7	SEPT8	RBM17	TRIM47	VPS25	0.7875
TACC1	AQP1	SYNJ2BP	NUP188	CNPY4	SEPT8	LANCL2	ACTR10	0.7875
TACC1	AQP1	IGFBP7	SEPT8	RBM17	LANCL2	ACTR10	RCC2	0.7875
TACC1	AQP1	NUP188	CNPY4	SEPT8	RBM17	VPS25	ACTR10	0.7875
CDK2	AQP1	FDFT1	SYNJ2BP	CNPY4	SEPT8	TRIM47	LANCL2	0.7875
CDK2	AQP1	FDFT1	SEPT8	RBM17	TRIM47	LANCL2	ACTR10	0.7875
CDK2	AQP1	CNPY4	SEPT8	RBM17	TRIM47	VPS25	RCC2	0.7875
CDK2	FDFT1	SYNJ2BP	IGFBP7	CNPY4	SEPT8	LANCL2	ACTR10	0.7875
CDK2	SYNJ2BP	IGFBP7	NUP188	SEPT8	RBM17	LANCL2	RCC2	0.7875
CDK2	SYNJ2BP	IGFBP7	CNPY4	SEPT8	RBM17	LANCL2	RCC2	0.7875
CDK2	SYNJ2BP	IGFBP7	CNPY4	RBM17	TRIM47	LANCL2	RCC2	0.7875
CDK2	IGFBP7	NUP188	CNPY4	RBM17	TRIM47	LANCL2	RCC2	0.7875
SORBS3	TACC1	CDK2	AQP1	FDFT1	IGFBP7	TRIM47	ACTR10	0.785
SORBS3	TACC1	CDK2	AQP1	FDFT1	CNPY4	TRIM47	ACTR10	0.785
SORBS3	TACC1	CDK2	AQP1	FDFT1	CNPY4	TRIM47	RCC2	0.785
SORBS3	TACC1	CDK2	AQP1	FDFT1	TRIM47	ACTR10	RCC2	0.785
SORBS3	TACC1	CDK2	AQP1	CNPY4	RBM17	TRIM47	LANCL2	0.785
SORBS3	TACC1	AQP1	NUP188	CNPY4	SEPT8	RBM17	ACTR10	0.785
SORBS3	TACC1	FDFT1	SYNJ2BP	IGFBP7	RBM17	TRIM47	VPS25	0.785
SORBS3	TACC1	FDFT1	IGFBP7	SEPT8	RBM17	TRIM47	LANCL2	0.785
SORBS3	TACC1	FDFT1	NUP188	CNPY4	RBM17	TRIM47	RCC2	0.785
SORBS3	TACC1	SYNJ2BP	IGFBP7	CNPY4	SEPT8	RBM17	LANCL2	0.785
SORBS3	CDK2	AQP1	CNPY4	SEPT8	TRIM47	VPS25	RCC2	0.785
SORBS3	CDK2	FDFT1	SYNJ2BP	IGFBP7	CNPY4	TRIM47	LANCL2	0.785
SORBS3	CDK2	FDFT1	SYNJ2BP	IGFBP7	TRIM47	LANCL2	RCC2	0.785
SORBS3	CDK2	FDFT1	IGFBP7	SEPT8	RBM17	TRIM47	VPS25	0.785
SORBS3	CDK2	FDFT1	IGFBP7	RBM17	TRIM47	LANCL2	RCC2	0.785
SORBS3	FDFT1	IGFBP7	NUP188	CNPY4	SEPT8	RBM17	LANCL2	0.785
SORBS3	NUP188	CNPY4	SEPT8	RBM17	TRIM47	LANCL2	RCC2	0.785
TACC1	CDK2	AQP1	FDFT1	CNPY4	SEPT8	TRIM47	RCC2	0.785
TACC1	CDK2	AQP1	SYNJ2BP	IGFBP7	SEPT8	RBM17	TRIM47	0.785
TACC1	CDK2	AQP1	SYNJ2BP	IGFBP7	RBM17	TRIM47	VPS25	0.785
TACC1	CDK2	AQP1	CNPY4	SEPT8	RBM17	LANCL2	RCC2	0.785
TACC1	CDK2	FDFT1	SYNJ2BP	IGFBP7	TRIM47	VPS25	LANCL2	0.785
TACC1	CDK2	SYNJ2BP	IGFBP7	SEPT8	RBM17	LANCL2	ACTR10	0.785
TACC1	AQP1	FDFT1	SYNJ2BP	IGFBP7	NUP188	RBM17	TRIM47	0.785
TACC1	AQP1	FDFT1	SYNJ2BP	IGFBP7	SEPT8	TRIM47	LANCL2	0.785
TACC1	AQP1	FDFT1	NUP188	SEPT8	RBM17	TRIM47	ACTR10	0.785
TACC1	AQP1	FDFT1	NUP188	SEPT8	RBM17	LANCL2	ACTR10	0.785
TACC1	AQP1	SYNJ2BP	NUP188	CNPY4	SEPT8	LANCL2	RCC2	0.785
TACC1	AQP1	IGFBP7	SEPT8	TRIM47	LANCL2	ACTR10	RCC2	0.785
TACC1	AQP1	NUP188	CNPY4	SEPT8	TRIM47	LANCL2	RCC2	0.785
TACC1	FDFT1	SYNJ2BP	IGFBP7	CNPY4	SEPT8	RBM17	LANCL2	0.785
TACC1	IGFBP7	NUP188	CNPY4	SEPT8	RBM17	LANCL2	ACTR10	0.785
CDK2	AQP1	FDFT1	RBM17	TRIM47	VPS25	ACTR10	RCC2	0.785
CDK2	AQP1	CNPY4	SEPT8	TRIM47	VPS25	LANCL2	RCC2	0.785
CDK2	FDFT1	IGFBP7	SEPT8	RBM17	TRIM47	LANCL2	ACTR10	0.785
AQP1	FDFT1	SYNJ2BP	NUP188	SEPT8	TRIM47	VPS25	LANCL2	0.785
AQP1	FDFT1	IGFBP7	SEPT8	TRIM47	LANCL2	ACTR10	RCC2	0.785
SORBS3	TACC1	CDK2	AQP1	FDFT1	NUP188	RBM17	ACTR10	0.7825
SORBS3	TACC1	CDK2	AQP1	SYNJ2BP	SEPT8	TRIM47	ACTR10	0.7825
SORBS3	TACC1	CDK2	FDFT1	SYNJ2BP	IGFBP7	TRIM47	LANCL2	0.7825
SORBS3	TACC1	CDK2	FDFT1	CNPY4	RBM17	TRIM47	VPS25	0.7825
SORBS3	TACC1	CDK2	NUP188	CNPY4	SEPT8	RBM17	RCC2	0.7825
SORBS3	TACC1	AQP1	FDFT1	NUP188	CNPY4	RBM17	TRIM47	0.7825
SORBS3	TACC1	AQP1	FDFT1	NUP188	RBM17	TRIM47	VPS25	0.7825
SORBS3	TACC1	FDFT1	SYNJ2BP	IGFBP7	RBM17	TRIM47	LANCL2	0.7825
SORBS3	TACC1	NUP188	CNPY4	SEPT8	RBM17	LANCL2	ACTR10	0.7825
SORBS3	CDK2	AQP1	FDFT1	SEPT8	TRIM47	LANCL2	ACTR10	0.7825
SORBS3	CDK2	FDFT1	SYNJ2BP	IGFBP7	SEPT8	LANCL2	ACTR10	0.7825
SORBS3	CDK2	FDFT1	SYNJ2BP	IGFBP7	TRIM47	VPS25	LANCL2	0.7825
SORBS3	AQP1	FDFT1	NUP188	CNPY4	SEPT8	LANCL2	RCC2	0.7825
SORBS3	NUP188	CNPY4	SEPT8	RBM17	VPS25	LANCL2	RCC2	0.7825
TACC1	CDK2	AQP1	FDFT1	SYNJ2BP	IGFBP7	TRIM47	LANCL2	0.7825
TACC1	CDK2	AQP1	FDFT1	SYNJ2BP	CNPY4	SEPT8	TRIM47	0.7825
TACC1	CDK2	AQP1	FDFT1	IGFBP7	CNPY4	SEPT8	TRIM47	0.7825
TACC1	CDK2	AQP1	SYNJ2BP	IGFBP7	TRIM47	VPS25	LANCL2	0.7825
TACC1	CDK2	AQP1	CNPY4	SEPT8	TRIM47	VPS25	LANCL2	0.7825
TACC1	CDK2	AQP1	CNPY4	RBM17	TRIM47	VPS25	LANCL2	0.7825
TACC1	CDK2	FDFT1	IGFBP7	SEPT8	RBM17	VPS25	LANCL2	0.7825
TACC1	AQP1	FDFT1	NUP188	RBM17	TRIM47	VPS25	LANCL2	0.7825
TACC1	AQP1	FDFT1	CNPY4	SEPT8	RBM17	VPS25	ACTR10	0.7825
TACC1	AQP1	SYNJ2BP	NUP188	SEPT8	RBM17	VPS25	LANCL2	0.7825
TACC1	AQP1	SEPT8	RBM17	VPS25	LANCL2	ACTR10	RCC2	0.7825
TACC1	FDFT1	IGFBP7	NUP188	SEPT8	RBM17	LANCL2	ACTR10	0.7825
TACC1	FDFT1	IGFBP7	SEPT8	RBM17	TRIM47	LANCL2	ACTR10	0.7825
CDK2	AQP1	FDFT1	CNPY4	SEPT8	TRIM47	LANCL2	ACTR10	0.7825
CDK2	AQP1	FDFT1	SEPT8	TRIM47	VPS25	LANCL2	RCC2	0.7825
CDK2	AQP1	FDFT1	RBM17	TRIM47	VPS25	LANCL2	RCC2	0.7825
CDK2	FDFT1	IGFBP7	SEPT8	RBM17	TRIM47	LANCL2	RCC2	0.7825
CDK2	IGFBP7	CNPY4	SEPT8	RBM17	LANCL2	ACTR10	RCC2	0.7825
AQP1	FDFT1	NUP188	CNPY4	SEPT8	LANCL2	ACTR10	RCC2	0.7825
AQP1	SYNJ2BP	CNPY4	SEPT8	TRIM47	VPS25	LANCL2	RCC2	0.7825
AQP1	NUP188	CNPY4	SEPT8	RBM17	VPS25	LANCL2	RCC2	0.7825
SORBS3	TACC1	CDK2	AQP1	FDFT1	CNPY4	RBM17	VPS25	0.78
SORBS3	TACC1	CDK2	AQP1	CNPY4	SEPT8	RBM17	LANCL2	0.78
SORBS3	TACC1	AQP1	FDFT1	SYNJ2BP	NUP188	RBM17	TRIM47	0.78
SORBS3	TACC1	AQP1	FDFT1	SYNJ2BP	SEPT8	RBM17	LANCL2	0.78
SORBS3	TACC1	AQP1	FDFT1	SYNJ2BP	RBM17	TRIM47	VPS25	0.78
SORBS3	TACC1	AQP1	FDFT1	RBM17	TRIM47	VPS25	RCC2	0.78
SORBS3	TACC1	FDFT1	SYNJ2BP	IGFBP7	SEPT8	RBM17	TRIM47	0.78
SORBS3	TACC1	FDFT1	SYNJ2BP	IGFBP7	SEPT8	RBM17	LANCL2	0.78
SORBS3	TACC1	NUP188	CNPY4	SEPT8	RBM17	TRIM47	RCC2	0.78
SORBS3	CDK2	FDFT1	SYNJ2BP	IGFBP7	RBM17	TRIM47	RCC2	0.78
SORBS3	CDK2	FDFT1	IGFBP7	NUP188	CNPY4	TRIM47	LANCL2	0.78
SORBS3	CDK2	FDFT1	IGFBP7	NUP188	SEPT8	LANCL2	ACTR10	0.78
SORBS3	AQP1	FDFT1	CNPY4	RBM17	TRIM47	LANCL2	RCC2	0.78
TACC1	CDK2	AQP1	FDFT1	SYNJ2BP	SEPT8	VPS25	LANCL2	0.78
TACC1	CDK2	AQP1	FDFT1	SYNJ2BP	RBM17	LANCL2	ACTR10	0.78
TACC1	CDK2	AQP1	FDFT1	IGFBP7	NUP188	SEPT8	ACTR10	0.78
TACC1	CDK2	AQP1	FDFT1	IGFBP7	NUP188	RBM17	LANCL2	0.78
TACC1	CDK2	AQP1	FDFT1	NUP188	SEPT8	LANCL2	ACTR10	0.78
TACC1	CDK2	AQP1	FDFT1	RBM17	VPS25	LANCL2	RCC2	0.78
TACC1	CDK2	AQP1	SYNJ2BP	IGFBP7	CNPY4	SEPT8	ACTR10	0.78
TACC1	CDK2	AQP1	SYNJ2BP	IGFBP7	SEPT8	TRIM47	LANCL2	0.78
TACC1	CDK2	AQP1	IGFBP7	CNPY4	SEPT8	TRIM47	LANCL2	0.78
TACC1	CDK2	AQP1	IGFBP7	SEPT8	RBM17	VPS25	ACTR10	0.78
TACC1	CDK2	AQP1	SEPT8	RBM17	TRIM47	VPS25	ACTR10	0.78
TACC1	CDK2	FDFT1	SYNJ2BP	IGFBP7	RBM17	TRIM47	LANCL2	0.78
TACC1	CDK2	FDFT1	IGFBP7	NUP188	RBM17	TRIM47	ACTR10	0.78
TACC1	CDK2	IGFBP7	SEPT8	TRIM47	LANCL2	ACTR10	RCC2	0.78
TACC1	AQP1	FDFT1	SYNJ2BP	IGFBP7	SEPT8	LANCL2	RCC2	0.78
TACC1	AQP1	FDFT1	SYNJ2BP	CNPY4	SEPT8	RBM17	TRIM47	0.78
TACC1	AQP1	FDFT1	SYNJ2BP	SEPT8	TRIM47	VPS25	RCC2	0.78
TACC1	AQP1	FDFT1	SYNJ2BP	SEPT8	TRIM47	LANCL2	RCC2	0.78
TACC1	AQP1	FDFT1	SYNJ2BP	RBM17	TRIM47	VPS25	LANCL2	0.78
TACC1	AQP1	FDFT1	IGFBP7	SEPT8	RBM17	TRIM47	ACTR10	0.78
TACC1	AQP1	FDFT1	CNPY4	SEPT8	TRIM47	VPS25	RCC2	0.78
TACC1	AQP1	SYNJ2BP	CNPY4	SEPT8	RBM17	VPS25	LANCL2	0.78
TACC1	AQP1	SYNJ2BP	SEPT8	TRIM47	VPS25	LANCL2	RCC2	0.78
TACC1	AQP1	IGFBP7	CNPY4	SEPT8	RBM17	TRIM47	VPS25	0.78
TACC1	AQP1	NUP188	CNPY4	SEPT8	VPS25	LANCL2	RCC2	0.78
TACC1	AQP1	SEPT8	TRIM47	VPS25	LANCL2	ACTR10	RCC2	0.78
TACC1	FDFT1	SYNJ2BP	IGFBP7	NUP188	CNPY4	RBM17	TRIM47	0.78
TACC1	FDFT1	SYNJ2BP	IGFBP7	NUP188	CNPY4	RBM17	LANCL2	0.78
TACC1	FDFT1	IGFBP7	NUP188	CNPY4	SEPT8	RBM17	LANCL2	0.78
TACC1	FDFT1	IGFBP7	SEPT8	TRIM47	LANCL2	ACTR10	RCC2	0.78
TACC1	SYNJ2BP	NUP188	CNPY4	SEPT8	RBM17	LANCL2	RCC2	0.78
TACC1	SYNJ2BP	CNPY4	SEPT8	RBM17	VPS25	LANCL2	RCC2	0.78
CDK2	AQP1	FDFT1	NUP188	RBM17	TRIM47	VPS25	LANCL2	0.78
CDK2	AQP1	FDFT1	CNPY4	SEPT8	TRIM47	LANCL2	RCC2	0.78
CDK2	AQP1	SYNJ2BP	SEPT8	RBM17	TRIM47	VPS25	RCC2	0.78
CDK2	FDFT1	IGFBP7	CNPY4	SEPT8	TRIM47	LANCL2	RCC2	0.78
CDK2	SYNJ2BP	IGFBP7	CNPY4	TRIM47	VPS25	LANCL2	RCC2	0.78
AQP1	FDFT1	SYNJ2BP	CNPY4	SEPT8	TRIM47	VPS25	LANCL2	0.78
AQP1	IGFBP7	NUP188	CNPY4	SEPT8	RBM17	LANCL2	RCC2	0.78
SYNJ2BP	IGFBP7	SEPT8	RBM17	TRIM47	VPS25	LANCL2	RCC2	0.78
SORBS3	TACC1	CDK2	AQP1	FDFT1	IGFBP7	CNPY4	TRIM47	0.7775
SORBS3	TACC1	CDK2	AQP1	SYNJ2BP	IGFBP7	SEPT8	LANCL2	0.7775
SORBS3	TACC1	CDK2	FDFT1	IGFBP7	NUP188	CNPY4	RBM17	0.7775
SORBS3	TACC1	CDK2	SYNJ2BP	IGFBP7	SEPT8	RBM17	LANCL2	0.7775
SORBS3	TACC1	AQP1	FDFT1	SEPT8	TRIM47	LANCL2	ACTR10	0.7775
SORBS3	TACC1	FDFT1	SYNJ2BP	IGFBP7	NUP188	CNPY4	RBM17	0.7775
SORBS3	TACC1	FDFT1	SYNJ2BP	IGFBP7	RBM17	TRIM47	RCC2	0.7775
SORBS3	TACC1	FDFT1	SYNJ2BP	SEPT8	RBM17	TRIM47	VPS25	0.7775
SORBS3	TACC1	NUP188	CNPY4	SEPT8	TRIM47	LANCL2	RCC2	0.7775
SORBS3	CDK2	FDFT1	IGFBP7	CNPY4	RBM17	TRIM47	LANCL2	0.7775
SORBS3	CDK2	FDFT1	IGFBP7	CNPY4	TRIM47	LANCL2	RCC2	0.7775
SORBS3	CDK2	CNPY4	RBM17	TRIM47	LANCL2	ACTR10	RCC2	0.7775
SORBS3	AQP1	IGFBP7	NUP188	CNPY4	SEPT8	LANCL2	RCC2	0.7775
SORBS3	SYNJ2BP	IGFBP7	CNPY4	RBM17	TRIM47	LANCL2	RCC2	0.7775
TACC1	CDK2	AQP1	FDFT1	SYNJ2BP	CNPY4	RBM17	ACTR10	0.7775
TACC1	CDK2	AQP1	FDFT1	NUP188	CNPY4	SEPT8	LANCL2	0.7775
TACC1	CDK2	AQP1	FDFT1	NUP188	RBM17	VPS25	ACTR10	0.7775
TACC1	CDK2	AQP1	FDFT1	CNPY4	SEPT8	TRIM47	ACTR10	0.7775
TACC1	CDK2	AQP1	SYNJ2BP	IGFBP7	CNPY4	LANCL2	ACTR10	0.7775
TACC1	CDK2	AQP1	SYNJ2BP	IGFBP7	SEPT8	RBM17	LANCL2	0.7775
TACC1	CDK2	AQP1	SYNJ2BP	NUP188	SEPT8	LANCL2	ACTR10	0.7775
TACC1	CDK2	AQP1	NUP188	CNPY4	SEPT8	LANCL2	RCC2	0.7775
TACC1	CDK2	AQP1	CNPY4	SEPT8	RBM17	TRIM47	VPS25	0.7775
TACC1	CDK2	AQP1	CNPY4	SEPT8	TRIM47	LANCL2	ACTR10	0.7775
TACC1	CDK2	FDFT1	SYNJ2BP	IGFBP7	NUP188	TRIM47	LANCL2	0.7775
TACC1	CDK2	FDFT1	IGFBP7	NUP188	CNPY4	RBM17	ACTR10	0.7775
TACC1	CDK2	FDFT1	IGFBP7	NUP188	RBM17	TRIM47	VPS25	0.7775
TACC1	CDK2	FDFT1	IGFBP7	SEPT8	TRIM47	LANCL2	RCC2	0.7775
TACC1	CDK2	SYNJ2BP	IGFBP7	SEPT8	RBM17	VPS25	LANCL2	0.7775
TACC1	AQP1	FDFT1	SYNJ2BP	IGFBP7	SEPT8	RBM17	VPS25	0.7775
TACC1	AQP1	FDFT1	SYNJ2BP	IGFBP7	SEPT8	TRIM47	RCC2	0.7775
TACC1	AQP1	FDFT1	SYNJ2BP	NUP188	SEPT8	RBM17	VPS25	0.7775
TACC1	AQP1	FDFT1	SYNJ2BP	NUP188	SEPT8	TRIM47	RCC2	0.7775
TACC1	AQP1	FDFT1	IGFBP7	SEPT8	LANCL2	ACTR10	RCC2	0.7775
TACC1	AQP1	FDFT1	NUP188	SEPT8	TRIM47	VPS25	LANCL2	0.7775
TACC1	AQP1	FDFT1	NUP188	RBM17	TRIM47	VPS25	RCC2	0.7775
TACC1	AQP1	FDFT1	RBM17	TRIM47	VPS25	LANCL2	ACTR10	0.7775
TACC1	AQP1	SYNJ2BP	CNPY4	SEPT8	RBM17	TRIM47	LANCL2	0.7775
TACC1	FDFT1	SYNJ2BP	IGFBP7	SEPT8	RBM17	LANCL2	RCC2	0.7775
TACC1	SYNJ2BP	IGFBP7	CNPY4	SEPT8	RBM17	TRIM47	LANCL2	0.7775
TACC1	IGFBP7	NUP188	CNPY4	SEPT8	RBM17	TRIM47	RCC2	0.7775
CDK2	AQP1	FDFT1	SYNJ2BP	SEPT8	VPS25	LANCL2	RCC2	0.7775
CDK2	AQP1	FDFT1	IGFBP7	RBM17	TRIM47	VPS25	RCC2	0.7775
CDK2	AQP1	FDFT1	CNPY4	SEPT8	RBM17	TRIM47	VPS25	0.7775
CDK2	AQP1	FDFT1	CNPY4	SEPT8	RBM17	TRIM47	RCC2	0.7775
CDK2	AQP1	FDFT1	SEPT8	RBM17	TRIM47	VPS25	LANCL2	0.7775
CDK2	AQP1	SYNJ2BP	IGFBP7	TRIM47	VPS25	LANCL2	RCC2	0.7775
CDK2	AQP1	CNPY4	SEPT8	RBM17	TRIM47	VPS25	LANCL2	0.7775
CDK2	AQP1	CNPY4	SEPT8	RBM17	VPS25	LANCL2	RCC2	0.7775
CDK2	FDFT1	SYNJ2BP	IGFBP7	NUP188	SEPT8	LANCL2	ACTR10	0.7775
CDK2	FDFT1	IGFBP7	SEPT8	VPS25	LANCL2	ACTR10	RCC2	0.7775
CDK2	FDFT1	IGFBP7	RBM17	TRIM47	LANCL2	ACTR10	RCC2	0.7775
CDK2	IGFBP7	CNPY4	SEPT8	RBM17	TRIM47	LANCL2	RCC2	0.7775
CDK2	IGFBP7	CNPY4	SEPT8	VPS25	LANCL2	ACTR10	RCC2	0.7775
AQP1	FDFT1	SYNJ2BP	IGFBP7	SEPT8	TRIM47	LANCL2	ACTR10	0.7775
AQP1	FDFT1	CNPY4	SEPT8	RBM17	TRIM47	LANCL2	RCC2	0.7775
AQP1	FDFT1	CNPY4	SEPT8	TRIM47	LANCL2	ACTR10	RCC2	0.7775
AQP1	NUP188	CNPY4	SEPT8	RBM17	TRIM47	VPS25	RCC2	0.7775
AQP1	NUP188	CNPY4	SEPT8	TRIM47	VPS25	LANCL2	RCC2	0.7775
SYNJ2BP	IGFBP7	CNPY4	SEPT8	RBM17	TRIM47	LANCL2	RCC2	0.7775
SORBS3	TACC1	CDK2	AQP1	FDFT1	SYNJ2BP	IGFBP7	RBM17	0.775
SORBS3	TACC1	CDK2	AQP1	FDFT1	SYNJ2BP	TRIM47	LANCL2	0.775
SORBS3	TACC1	CDK2	AQP1	FDFT1	NUP188	RBM17	VPS25	0.775
SORBS3	TACC1	CDK2	AQP1	FDFT1	SEPT8	TRIM47	RCC2	0.775
SORBS3	TACC1	CDK2	AQP1	SYNJ2BP	NUP188	SEPT8	LANCL2	0.775
SORBS3	TACC1	CDK2	AQP1	IGFBP7	SEPT8	TRIM47	ACTR10	0.775
SORBS3	TACC1	CDK2	AQP1	NUP188	SEPT8	TRIM47	ACTR10	0.775
SORBS3	TACC1	CDK2	AQP1	RBM17	TRIM47	VPS25	LANCL2	0.775
SORBS3	TACC1	CDK2	SYNJ2BP	IGFBP7	NUP188	SEPT8	LANCL2	0.775
SORBS3	TACC1	AQP1	CNPY4	SEPT8	TRIM47	LANCL2	RCC2	0.775
SORBS3	TACC1	FDFT1	CNPY4	SEPT8	RBM17	TRIM47	RCC2	0.775
SORBS3	TACC1	FDFT1	SEPT8	RBM17	TRIM47	VPS25	LANCL2	0.775
SORBS3	TACC1	SYNJ2BP	NUP188	CNPY4	SEPT8	RBM17	LANCL2	0.775
SORBS3	CDK2	FDFT1	SYNJ2BP	IGFBP7	SEPT8	RBM17	TRIM47	0.775
SORBS3	CDK2	FDFT1	SYNJ2BP	IGFBP7	TRIM47	ACTR10	RCC2	0.775
SORBS3	CDK2	FDFT1	IGFBP7	NUP188	CNPY4	RBM17	LANCL2	0.775
SORBS3	CDK2	FDFT1	IGFBP7	RBM17	TRIM47	VPS25	RCC2	0.775
SORBS3	AQP1	FDFT1	RBM17	TRIM47	VPS25	LANCL2	RCC2	0.775
SORBS3	AQP1	SYNJ2BP	NUP188	CNPY4	SEPT8	LANCL2	RCC2	0.775
SORBS3	AQP1	NUP188	CNPY4	SEPT8	LANCL2	ACTR10	RCC2	0.775
SORBS3	AQP1	CNPY4	SEPT8	RBM17	TRIM47	LANCL2	RCC2	0.775
TACC1	CDK2	AQP1	FDFT1	SYNJ2BP	IGFBP7	SEPT8	LANCL2	0.775
TACC1	CDK2	AQP1	FDFT1	SYNJ2BP	CNPY4	TRIM47	LANCL2	0.775
TACC1	CDK2	AQP1	FDFT1	IGFBP7	NUP188	RBM17	TRIM47	0.775
TACC1	CDK2	AQP1	FDFT1	IGFBP7	TRIM47	VPS25	ACTR10	0.775
TACC1	CDK2	AQP1	FDFT1	NUP188	RBM17	TRIM47	ACTR10	0.775
TACC1	CDK2	AQP1	SYNJ2BP	IGFBP7	RBM17	VPS25	ACTR10	0.775
TACC1	CDK2	AQP1	SYNJ2BP	CNPY4	RBM17	LANCL2	ACTR10	0.775
TACC1	CDK2	AQP1	SYNJ2BP	SEPT8	VPS25	LANCL2	RCC2	0.775
TACC1	CDK2	AQP1	IGFBP7	NUP188	SEPT8	LANCL2	ACTR10	0.775
TACC1	CDK2	AQP1	IGFBP7	SEPT8	RBM17	LANCL2	RCC2	0.775
TACC1	CDK2	AQP1	NUP188	CNPY4	SEPT8	RBM17	VPS25	0.775
TACC1	CDK2	AQP1	NUP188	CNPY4	SEPT8	TRIM47	LANCL2	0.775
TACC1	CDK2	FDFT1	SYNJ2BP	IGFBP7	NUP188	CNPY4	RBM17	0.775
TACC1	CDK2	FDFT1	SYNJ2BP	IGFBP7	TRIM47	LANCL2	RCC2	0.775
TACC1	CDK2	FDFT1	IGFBP7	NUP188	RBM17	TRIM47	LANCL2	0.775
TACC1	CDK2	FDFT1	RBM17	TRIM47	VPS25	LANCL2	RCC2	0.775
TACC1	AQP1	FDFT1	SYNJ2BP	CNPY4	SEPT8	TRIM47	VPS25	0.775
TACC1	AQP1	FDFT1	IGFBP7	NUP188	SEPT8	RBM17	TRIM47	0.775
TACC1	AQP1	FDFT1	IGFBP7	NUP188	SEPT8	RBM17	VPS25	0.775
TACC1	AQP1	FDFT1	NUP188	CNPY4	SEPT8	RBM17	TRIM47	0.775
TACC1	AQP1	FDFT1	NUP188	CNPY4	SEPT8	TRIM47	LANCL2	0.775
TACC1	AQP1	FDFT1	CNPY4	SEPT8	RBM17	LANCL2	ACTR10	0.775
TACC1	AQP1	FDFT1	CNPY4	SEPT8	TRIM47	VPS25	LANCL2	0.775
TACC1	AQP1	FDFT1	CNPY4	RBM17	TRIM47	VPS25	ACTR10	0.775
TACC1	AQP1	FDFT1	SEPT8	RBM17	VPS25	LANCL2	ACTR10	0.775
TACC1	AQP1	IGFBP7	NUP188	SEPT8	RBM17	LANCL2	ACTR10	0.775
TACC1	AQP1	NUP188	CNPY4	SEPT8	RBM17	LANCL2	RCC2	0.775
TACC1	FDFT1	SYNJ2BP	IGFBP7	CNPY4	SEPT8	RBM17	TRIM47	0.775
TACC1	SYNJ2BP	IGFBP7	SEPT8	RBM17	VPS25	LANCL2	RCC2	0.775
CDK2	AQP1	FDFT1	IGFBP7	NUP188	SEPT8	TRIM47	RCC2	0.775
CDK2	AQP1	FDFT1	IGFBP7	CNPY4	SEPT8	TRIM47	LANCL2	0.775
CDK2	AQP1	FDFT1	IGFBP7	SEPT8	RBM17	LANCL2	ACTR10	0.775
CDK2	AQP1	SYNJ2BP	IGFBP7	NUP188	SEPT8	RBM17	RCC2	0.775
CDK2	AQP1	SYNJ2BP	IGFBP7	SEPT8	RBM17	LANCL2	RCC2	0.775
CDK2	AQP1	NUP188	SEPT8	RBM17	TRIM47	VPS25	RCC2	0.775
CDK2	AQP1	CNPY4	SEPT8	RBM17	TRIM47	LANCL2	RCC2	0.775
CDK2	FDFT1	SYNJ2BP	IGFBP7	SEPT8	RBM17	LANCL2	ACTR10	0.775
CDK2	SYNJ2BP	IGFBP7	SEPT8	TRIM47	LANCL2	ACTR10	RCC2	0.775
CDK2	SYNJ2BP	IGFBP7	RBM17	TRIM47	VPS25	LANCL2	RCC2	0.775
AQP1	FDFT1	SYNJ2BP	IGFBP7	SEPT8	TRIM47	VPS25	LANCL2	0.775
AQP1	FDFT1	SYNJ2BP	CNPY4	SEPT8	TRIM47	LANCL2	RCC2	0.775
AQP1	FDFT1	NUP188	CNPY4	SEPT8	RBM17	LANCL2	RCC2	0.775
AQP1	FDFT1	SEPT8	RBM17	TRIM47	LANCL2	ACTR10	RCC2	0.775
AQP1	SYNJ2BP	IGFBP7	CNPY4	SEPT8	VPS25	LANCL2	RCC2	0.775
AQP1	SYNJ2BP	IGFBP7	CNPY4	SEPT8	LANCL2	ACTR10	RCC2	0.775
AQP1	IGFBP7	NUP188	CNPY4	SEPT8	VPS25	LANCL2	RCC2	0.775
AQP1	IGFBP7	CNPY4	SEPT8	TRIM47	VPS25	LANCL2	RCC2	0.775
SORBS3	TACC1	CDK2	AQP1	FDFT1	SYNJ2BP	TRIM47	RCC2	0.7725
SORBS3	TACC1	CDK2	AQP1	FDFT1	NUP188	RBM17	TRIM47	0.7725
SORBS3	TACC1	CDK2	AQP1	FDFT1	SEPT8	TRIM47	LANCL2	0.7725
SORBS3	TACC1	CDK2	AQP1	SYNJ2BP	IGFBP7	SEPT8	RBM17	0.7725
SORBS3	TACC1	CDK2	AQP1	NUP188	CNPY4	SEPT8	LANCL2	0.7725
SORBS3	TACC1	CDK2	AQP1	SEPT8	RBM17	TRIM47	ACTR10	0.7725
SORBS3	TACC1	CDK2	FDFT1	SYNJ2BP	CNPY4	SEPT8	RBM17	0.7725
SORBS3	TACC1	CDK2	FDFT1	IGFBP7	CNPY4	RBM17	ACTR10	0.7725
SORBS3	TACC1	CDK2	FDFT1	NUP188	RBM17	TRIM47	VPS25	0.7725
SORBS3	TACC1	AQP1	SYNJ2BP	CNPY4	SEPT8	RBM17	LANCL2	0.7725
SORBS3	TACC1	AQP1	SYNJ2BP	CNPY4	SEPT8	TRIM47	LANCL2	0.7725
SORBS3	TACC1	AQP1	NUP188	CNPY4	SEPT8	RBM17	RCC2	0.7725
SORBS3	TACC1	FDFT1	IGFBP7	CNPY4	RBM17	TRIM47	LANCL2	0.7725
SORBS3	TACC1	FDFT1	NUP188	CNPY4	RBM17	VPS25	LANCL2	0.7725
SORBS3	TACC1	FDFT1	NUP188	RBM17	TRIM47	VPS25	ACTR10	0.7725
SORBS3	TACC1	NUP188	CNPY4	SEPT8	RBM17	TRIM47	LANCL2	0.7725
SORBS3	TACC1	CNPY4	SEPT8	RBM17	TRIM47	LANCL2	RCC2	0.7725
SORBS3	CDK2	AQP1	FDFT1	SEPT8	TRIM47	ACTR10	RCC2	0.7725
SORBS3	CDK2	AQP1	IGFBP7	CNPY4	SEPT8	LANCL2	RCC2	0.7725
SORBS3	CDK2	AQP1	SEPT8	RBM17	TRIM47	VPS25	RCC2	0.7725
SORBS3	AQP1	FDFT1	CNPY4	SEPT8	TRIM47	LANCL2	RCC2	0.7725
SORBS3	FDFT1	IGFBP7	CNPY4	SEPT8	RBM17	TRIM47	RCC2	0.7725
SORBS3	FDFT1	NUP188	CNPY4	SEPT8	RBM17	LANCL2	RCC2	0.7725
SORBS3	SYNJ2BP	IGFBP7	NUP188	CNPY4	SEPT8	RBM17	LANCL2	0.7725
TACC1	CDK2	AQP1	FDFT1	SYNJ2BP	IGFBP7	RBM17	VPS25	0.7725
TACC1	CDK2	AQP1	FDFT1	SYNJ2BP	SEPT8	LANCL2	ACTR10	0.7725
TACC1	CDK2	AQP1	FDFT1	IGFBP7	TRIM47	LANCL2	ACTR10	0.7725
TACC1	CDK2	AQP1	FDFT1	NUP188	CNPY4	RBM17	ACTR10	0.7725
TACC1	CDK2	AQP1	FDFT1	CNPY4	RBM17	TRIM47	RCC2	0.7725
TACC1	CDK2	AQP1	FDFT1	CNPY4	RBM17	ACTR10	RCC2	0.7725
TACC1	CDK2	AQP1	FDFT1	SEPT8	TRIM47	ACTR10	RCC2	0.7725
TACC1	CDK2	AQP1	SYNJ2BP	IGFBP7	SEPT8	TRIM47	VPS25	0.7725
TACC1	CDK2	AQP1	SYNJ2BP	CNPY4	SEPT8	VPS25	LANCL2	0.7725
TACC1	CDK2	AQP1	SYNJ2BP	SEPT8	RBM17	LANCL2	RCC2	0.7725
TACC1	CDK2	AQP1	SYNJ2BP	SEPT8	TRIM47	VPS25	ACTR10	0.7725
TACC1	CDK2	AQP1	SEPT8	TRIM47	VPS25	LANCL2	ACTR10	0.7725
TACC1	CDK2	FDFT1	SYNJ2BP	IGFBP7	SEPT8	LANCL2	RCC2	0.7725
TACC1	CDK2	IGFBP7	CNPY4	SEPT8	RBM17	TRIM47	LANCL2	0.7725
TACC1	CDK2	IGFBP7	CNPY4	SEPT8	TRIM47	LANCL2	RCC2	0.7725
TACC1	CDK2	IGFBP7	SEPT8	RBM17	LANCL2	ACTR10	RCC2	0.7725
TACC1	CDK2	IGFBP7	SEPT8	TRIM47	VPS25	LANCL2	RCC2	0.7725
TACC1	AQP1	FDFT1	SYNJ2BP	IGFBP7	NUP188	SEPT8	RBM17	0.7725
TACC1	AQP1	FDFT1	SYNJ2BP	IGFBP7	SEPT8	RBM17	ACTR10	0.7725
TACC1	AQP1	FDFT1	SYNJ2BP	NUP188	CNPY4	RBM17	ACTR10	0.7725
TACC1	AQP1	FDFT1	SYNJ2BP	CNPY4	SEPT8	TRIM47	LANCL2	0.7725
TACC1	AQP1	FDFT1	NUP188	CNPY4	SEPT8	RBM17	LANCL2	0.7725
TACC1	AQP1	FDFT1	NUP188	CNPY4	SEPT8	LANCL2	RCC2	0.7725
TACC1	AQP1	FDFT1	NUP188	RBM17	TRIM47	VPS25	ACTR10	0.7725
TACC1	AQP1	FDFT1	CNPY4	SEPT8	RBM17	TRIM47	RCC2	0.7725
TACC1	AQP1	NUP188	CNPY4	SEPT8	RBM17	TRIM47	RCC2	0.7725
TACC1	FDFT1	SYNJ2BP	IGFBP7	NUP188	SEPT8	RBM17	LANCL2	0.7725
TACC1	FDFT1	SYNJ2BP	NUP188	CNPY4	RBM17	TRIM47	ACTR10	0.7725
TACC1	FDFT1	IGFBP7	NUP188	CNPY4	SEPT8	RBM17	ACTR10	0.7725
TACC1	FDFT1	IGFBP7	CNPY4	SEPT8	RBM17	TRIM47	VPS25	0.7725
TACC1	SYNJ2BP	IGFBP7	NUP188	CNPY4	SEPT8	RBM17	ACTR10	0.7725
CDK2	AQP1	FDFT1	SYNJ2BP	CNPY4	SEPT8	LANCL2	RCC2	0.7725
CDK2	AQP1	FDFT1	SYNJ2BP	SEPT8	RBM17	VPS25	LANCL2	0.7725
CDK2	AQP1	FDFT1	SYNJ2BP	SEPT8	TRIM47	VPS25	LANCL2	0.7725
CDK2	AQP1	FDFT1	SEPT8	RBM17	LANCL2	ACTR10	RCC2	0.7725
CDK2	AQP1	FDFT1	SEPT8	TRIM47	VPS25	LANCL2	ACTR10	0.7725
CDK2	AQP1	SYNJ2BP	IGFBP7	CNPY4	TRIM47	LANCL2	RCC2	0.7725
CDK2	AQP1	SYNJ2BP	CNPY4	SEPT8	RBM17	VPS25	LANCL2	0.7725
CDK2	AQP1	NUP188	CNPY4	SEPT8	RBM17	VPS25	RCC2	0.7725
CDK2	AQP1	CNPY4	SEPT8	RBM17	LANCL2	ACTR10	RCC2	0.7725
CDK2	FDFT1	IGFBP7	SEPT8	RBM17	LANCL2	ACTR10	RCC2	0.7725
CDK2	SYNJ2BP	IGFBP7	SEPT8	TRIM47	VPS25	LANCL2	RCC2	0.7725
IGFBP7	NUP188	CNPY4	RBM17	TRIM47	VPS25	LANCL2	RCC2	0.7725
SORBS3	TACC1	CDK2	AQP1	FDFT1	NUP188	CNPY4	RBM17	0.77
SORBS3	TACC1	CDK2	FDFT1	SYNJ2BP	IGFBP7	CNPY4	RBM17	0.77
SORBS3	TACC1	CDK2	FDFT1	SYNJ2BP	IGFBP7	TRIM47	ACTR10	0.77
SORBS3	TACC1	CDK2	FDFT1	NUP188	SEPT8	RBM17	VPS25	0.77
SORBS3	TACC1	CDK2	SYNJ2BP	IGFBP7	SEPT8	TRIM47	LANCL2	0.77
SORBS3	TACC1	CDK2	IGFBP7	CNPY4	SEPT8	RBM17	LANCL2	0.77
SORBS3	TACC1	AQP1	FDFT1	SYNJ2BP	IGFBP7	SEPT8	TRIM47	0.77
SORBS3	TACC1	AQP1	FDFT1	SYNJ2BP	NUP188	CNPY4	RBM17	0.77
SORBS3	TACC1	AQP1	FDFT1	SYNJ2BP	NUP188	SEPT8	RBM17	0.77
SORBS3	TACC1	AQP1	FDFT1	SYNJ2BP	SEPT8	RBM17	RCC2	0.77
SORBS3	TACC1	AQP1	FDFT1	CNPY4	SEPT8	TRIM47	RCC2	0.77
SORBS3	TACC1	AQP1	FDFT1	SEPT8	RBM17	TRIM47	LANCL2	0.77
SORBS3	TACC1	FDFT1	SYNJ2BP	NUP188	CNPY4	RBM17	TRIM47	0.77
SORBS3	TACC1	FDFT1	IGFBP7	NUP188	RBM17	TRIM47	ACTR10	0.77
SORBS3	TACC1	FDFT1	IGFBP7	RBM17	TRIM47	LANCL2	ACTR10	0.77
SORBS3	TACC1	FDFT1	SEPT8	RBM17	TRIM47	VPS25	RCC2	0.77
SORBS3	TACC1	SYNJ2BP	NUP188	CNPY4	SEPT8	RBM17	ACTR10	0.77
SORBS3	TACC1	SYNJ2BP	CNPY4	SEPT8	RBM17	LANCL2	RCC2	0.77
SORBS3	TACC1	NUP188	CNPY4	SEPT8	LANCL2	ACTR10	RCC2	0.77
SORBS3	CDK2	AQP1	CNPY4	SEPT8	LANCL2	ACTR10	RCC2	0.77
SORBS3	CDK2	FDFT1	IGFBP7	CNPY4	SEPT8	RBM17	TRIM47	0.77
SORBS3	AQP1	FDFT1	SYNJ2BP	SEPT8	TRIM47	VPS25	LANCL2	0.77
SORBS3	AQP1	SYNJ2BP	CNPY4	SEPT8	RBM17	LANCL2	RCC2	0.77
SORBS3	AQP1	CNPY4	SEPT8	TRIM47	VPS25	LANCL2	RCC2	0.77
SORBS3	FDFT1	SYNJ2BP	IGFBP7	NUP188	CNPY4	RBM17	TRIM47	0.77
TACC1	CDK2	AQP1	FDFT1	SYNJ2BP	NUP188	RBM17	TRIM47	0.77
TACC1	CDK2	AQP1	FDFT1	SYNJ2BP	NUP188	RBM17	ACTR10	0.77
TACC1	CDK2	AQP1	FDFT1	SYNJ2BP	CNPY4	SEPT8	RBM17	0.77
TACC1	CDK2	AQP1	FDFT1	SYNJ2BP	SEPT8	LANCL2	RCC2	0.77
TACC1	CDK2	AQP1	SYNJ2BP	IGFBP7	NUP188	SEPT8	RBM17	0.77
TACC1	CDK2	AQP1	IGFBP7	CNPY4	SEPT8	RBM17	LANCL2	0.77
TACC1	CDK2	AQP1	NUP188	CNPY4	SEPT8	RBM17	TRIM47	0.77
TACC1	CDK2	AQP1	NUP188	CNPY4	SEPT8	VPS25	LANCL2	0.77
TACC1	CDK2	AQP1	NUP188	SEPT8	RBM17	LANCL2	ACTR10	0.77
TACC1	CDK2	AQP1	SEPT8	RBM17	TRIM47	LANCL2	ACTR10	0.77
TACC1	CDK2	FDFT1	SYNJ2BP	IGFBP7	NUP188	RBM17	TRIM47	0.77
TACC1	CDK2	FDFT1	SYNJ2BP	IGFBP7	NUP188	TRIM47	ACTR10	0.77
TACC1	CDK2	FDFT1	SYNJ2BP	IGFBP7	TRIM47	VPS25	ACTR10	0.77
TACC1	CDK2	FDFT1	IGFBP7	NUP188	SEPT8	RBM17	ACTR10	0.77
TACC1	CDK2	FDFT1	IGFBP7	SEPT8	RBM17	TRIM47	VPS25	0.77
TACC1	CDK2	FDFT1	NUP188	CNPY4	RBM17	TRIM47	ACTR10	0.77
TACC1	CDK2	SYNJ2BP	IGFBP7	NUP188	SEPT8	RBM17	LANCL2	0.77
TACC1	CDK2	SYNJ2BP	IGFBP7	SEPT8	RBM17	LANCL2	RCC2	0.77
TACC1	CDK2	IGFBP7	NUP188	CNPY4	SEPT8	RBM17	ACTR10	0.77
TACC1	CDK2	IGFBP7	NUP188	CNPY4	SEPT8	LANCL2	ACTR10	0.77
TACC1	CDK2	IGFBP7	CNPY4	SEPT8	LANCL2	ACTR10	RCC2	0.77
TACC1	CDK2	IGFBP7	SEPT8	TRIM47	VPS25	LANCL2	ACTR10	0.77
TACC1	CDK2	NUP188	CNPY4	SEPT8	RBM17	TRIM47	LANCL2	0.77
TACC1	CDK2	NUP188	CNPY4	SEPT8	RBM17	LANCL2	RCC2	0.77
TACC1	AQP1	FDFT1	SYNJ2BP	SEPT8	RBM17	VPS25	RCC2	0.77
TACC1	AQP1	FDFT1	NUP188	CNPY4	SEPT8	TRIM47	VPS25	0.77
TACC1	AQP1	FDFT1	CNPY4	SEPT8	TRIM47	LANCL2	ACTR10	0.77
TACC1	AQP1	SYNJ2BP	IGFBP7	CNPY4	SEPT8	RBM17	LANCL2	0.77
TACC1	AQP1	SYNJ2BP	NUP188	SEPT8	RBM17	VPS25	ACTR10	0.77
TACC1	AQP1	SYNJ2BP	CNPY4	SEPT8	RBM17	LANCL2	RCC2	0.77
TACC1	AQP1	SYNJ2BP	SEPT8	VPS25	LANCL2	ACTR10	RCC2	0.77
TACC1	AQP1	IGFBP7	SEPT8	RBM17	VPS25	LANCL2	ACTR10	0.77
TACC1	AQP1	NUP188	CNPY4	SEPT8	RBM17	LANCL2	ACTR10	0.77
TACC1	AQP1	CNPY4	SEPT8	RBM17	TRIM47	VPS25	LANCL2	0.77
TACC1	AQP1	CNPY4	SEPT8	RBM17	TRIM47	VPS25	ACTR10	0.77
TACC1	AQP1	CNPY4	SEPT8	VPS25	LANCL2	ACTR10	RCC2	0.77
TACC1	FDFT1	SYNJ2BP	CNPY4	SEPT8	RBM17	TRIM47	LANCL2	0.77
TACC1	SYNJ2BP	IGFBP7	CNPY4	SEPT8	RBM17	VPS25	LANCL2	0.77
CDK2	AQP1	FDFT1	IGFBP7	SEPT8	TRIM47	LANCL2	RCC2	0.77
CDK2	AQP1	FDFT1	CNPY4	SEPT8	VPS25	LANCL2	RCC2	0.77
CDK2	AQP1	NUP188	CNPY4	SEPT8	VPS25	LANCL2	RCC2	0.77
CDK2	FDFT1	SYNJ2BP	IGFBP7	NUP188	TRIM47	VPS25	LANCL2	0.77
CDK2	FDFT1	SYNJ2BP	IGFBP7	CNPY4	SEPT8	LANCL2	RCC2	0.77
CDK2	FDFT1	SYNJ2BP	IGFBP7	RBM17	TRIM47	LANCL2	RCC2	0.77
CDK2	FDFT1	SYNJ2BP	IGFBP7	TRIM47	LANCL2	ACTR10	RCC2	0.77
CDK2	FDFT1	IGFBP7	NUP188	CNPY4	SEPT8	LANCL2	ACTR10	0.77
AQP1	FDFT1	NUP188	CNPY4	SEPT8	RBM17	TRIM47	RCC2	0.77
AQP1	FDFT1	SEPT8	RBM17	TRIM47	VPS25	LANCL2	ACTR10	0.77
AQP1	IGFBP7	CNPY4	SEPT8	RBM17	TRIM47	LANCL2	RCC2	0.77
IGFBP7	NUP188	CNPY4	SEPT8	RBM17	TRIM47	LANCL2	RCC2	0.77
SORBS3	TACC1	CDK2	AQP1	FDFT1	TRIM47	LANCL2	RCC2	0.7675
SORBS3	TACC1	CDK2	AQP1	IGFBP7	SEPT8	LANCL2	ACTR10	0.7675
SORBS3	TACC1	CDK2	AQP1	SEPT8	RBM17	LANCL2	ACTR10	0.7675
SORBS3	TACC1	CDK2	AQP1	SEPT8	LANCL2	ACTR10	RCC2	0.7675
SORBS3	TACC1	CDK2	FDFT1	IGFBP7	CNPY4	RBM17	LANCL2	0.7675
SORBS3	TACC1	CDK2	FDFT1	IGFBP7	TRIM47	VPS25	ACTR10	0.7675
SORBS3	TACC1	CDK2	FDFT1	RBM17	TRIM47	LANCL2	ACTR10	0.7675
SORBS3	TACC1	CDK2	SYNJ2BP	CNPY4	SEPT8	LANCL2	ACTR10	0.7675
SORBS3	TACC1	AQP1	FDFT1	IGFBP7	NUP188	RBM17	ACTR10	0.7675
SORBS3	TACC1	AQP1	FDFT1	IGFBP7	RBM17	TRIM47	VPS25	0.7675
SORBS3	TACC1	AQP1	FDFT1	NUP188	SEPT8	RBM17	ACTR10	0.7675
SORBS3	TACC1	AQP1	FDFT1	CNPY4	RBM17	TRIM47	LANCL2	0.7675
SORBS3	TACC1	AQP1	FDFT1	RBM17	TRIM47	LANCL2	ACTR10	0.7675
SORBS3	TACC1	AQP1	NUP188	CNPY4	SEPT8	LANCL2	RCC2	0.7675
SORBS3	TACC1	FDFT1	SYNJ2BP	IGFBP7	CNPY4	SEPT8	RBM17	0.7675
SORBS3	TACC1	FDFT1	SYNJ2BP	IGFBP7	SEPT8	RBM17	VPS25	0.7675
SORBS3	TACC1	FDFT1	SYNJ2BP	IGFBP7	SEPT8	RBM17	RCC2	0.7675
SORBS3	TACC1	FDFT1	SYNJ2BP	IGFBP7	RBM17	TRIM47	ACTR10	0.7675
SORBS3	TACC1	FDFT1	IGFBP7	NUP188	CNPY4	RBM17	VPS25	0.7675
SORBS3	TACC1	FDFT1	IGFBP7	RBM17	TRIM47	VPS25	LANCL2	0.7675
SORBS3	TACC1	FDFT1	IGFBP7	RBM17	TRIM47	VPS25	RCC2	0.7675
SORBS3	TACC1	FDFT1	NUP188	SEPT8	RBM17	TRIM47	VPS25	0.7675
SORBS3	TACC1	FDFT1	NUP188	SEPT8	RBM17	VPS25	LANCL2	0.7675
SORBS3	TACC1	FDFT1	NUP188	SEPT8	RBM17	VPS25	ACTR10	0.7675
SORBS3	CDK2	AQP1	FDFT1	CNPY4	SEPT8	RBM17	TRIM47	0.7675
SORBS3	CDK2	AQP1	FDFT1	CNPY4	SEPT8	TRIM47	VPS25	0.7675
SORBS3	CDK2	AQP1	SYNJ2BP	CNPY4	SEPT8	LANCL2	RCC2	0.7675
SORBS3	CDK2	FDFT1	IGFBP7	SEPT8	TRIM47	LANCL2	ACTR10	0.7675
SORBS3	CDK2	IGFBP7	NUP188	CNPY4	SEPT8	RBM17	LANCL2	0.7675
SORBS3	CDK2	IGFBP7	NUP188	CNPY4	SEPT8	RBM17	RCC2	0.7675
SORBS3	AQP1	FDFT1	NUP188	CNPY4	SEPT8	TRIM47	LANCL2	0.7675
SORBS3	AQP1	FDFT1	SEPT8	TRIM47	LANCL2	ACTR10	RCC2	0.7675
SORBS3	FDFT1	IGFBP7	NUP188	CNPY4	SEPT8	RBM17	TRIM47	0.7675
SORBS3	FDFT1	IGFBP7	NUP188	CNPY4	RBM17	TRIM47	RCC2	0.7675
TACC1	CDK2	AQP1	FDFT1	IGFBP7	SEPT8	RBM17	TRIM47	0.7675
TACC1	CDK2	AQP1	FDFT1	IGFBP7	SEPT8	RBM17	ACTR10	0.7675
TACC1	CDK2	AQP1	FDFT1	IGFBP7	RBM17	VPS25	LANCL2	0.7675
TACC1	CDK2	AQP1	FDFT1	CNPY4	RBM17	TRIM47	ACTR10	0.7675
TACC1	CDK2	AQP1	SYNJ2BP	IGFBP7	CNPY4	SEPT8	LANCL2	0.7675
TACC1	CDK2	AQP1	SYNJ2BP	IGFBP7	TRIM47	LANCL2	ACTR10	0.7675
TACC1	CDK2	AQP1	SYNJ2BP	NUP188	CNPY4	SEPT8	LANCL2	0.7675
TACC1	CDK2	AQP1	SYNJ2BP	CNPY4	RBM17	VPS25	ACTR10	0.7675
TACC1	CDK2	AQP1	SYNJ2BP	TRIM47	VPS25	LANCL2	ACTR10	0.7675
TACC1	CDK2	AQP1	IGFBP7	CNPY4	SEPT8	LANCL2	RCC2	0.7675
TACC1	CDK2	AQP1	IGFBP7	SEPT8	VPS25	LANCL2	ACTR10	0.7675
TACC1	CDK2	AQP1	NUP188	CNPY4	SEPT8	RBM17	ACTR10	0.7675
TACC1	CDK2	AQP1	NUP188	CNPY4	SEPT8	LANCL2	ACTR10	0.7675
TACC1	CDK2	AQP1	SEPT8	RBM17	VPS25	LANCL2	ACTR10	0.7675
TACC1	CDK2	FDFT1	IGFBP7	NUP188	CNPY4	RBM17	LANCL2	0.7675
TACC1	CDK2	FDFT1	IGFBP7	NUP188	SEPT8	LANCL2	ACTR10	0.7675
TACC1	CDK2	FDFT1	IGFBP7	NUP188	TRIM47	VPS25	ACTR10	0.7675
TACC1	CDK2	FDFT1	IGFBP7	RBM17	TRIM47	LANCL2	RCC2	0.7675
TACC1	CDK2	SYNJ2BP	IGFBP7	SEPT8	TRIM47	VPS25	LANCL2	0.7675
TACC1	CDK2	SYNJ2BP	NUP188	CNPY4	SEPT8	LANCL2	ACTR10	0.7675
TACC1	CDK2	IGFBP7	NUP188	SEPT8	TRIM47	VPS25	ACTR10	0.7675
TACC1	AQP1	FDFT1	IGFBP7	NUP188	RBM17	TRIM47	VPS25	0.7675
TACC1	AQP1	FDFT1	IGFBP7	CNPY4	SEPT8	TRIM47	VPS25	0.7675
TACC1	AQP1	FDFT1	NUP188	CNPY4	RBM17	TRIM47	ACTR10	0.7675
TACC1	AQP1	FDFT1	NUP188	SEPT8	RBM17	VPS25	LANCL2	0.7675
TACC1	AQP1	SYNJ2BP	IGFBP7	CNPY4	SEPT8	TRIM47	LANCL2	0.7675
TACC1	AQP1	SYNJ2BP	IGFBP7	SEPT8	RBM17	LANCL2	RCC2	0.7675
TACC1	AQP1	SYNJ2BP	IGFBP7	SEPT8	LANCL2	ACTR10	RCC2	0.7675
TACC1	AQP1	SYNJ2BP	CNPY4	SEPT8	RBM17	VPS25	ACTR10	0.7675
TACC1	FDFT1	IGFBP7	CNPY4	SEPT8	RBM17	TRIM47	LANCL2	0.7675
TACC1	IGFBP7	NUP188	CNPY4	SEPT8	RBM17	TRIM47	LANCL2	0.7675
TACC1	IGFBP7	NUP188	CNPY4	SEPT8	RBM17	VPS25	ACTR10	0.7675
TACC1	IGFBP7	SEPT8	RBM17	TRIM47	LANCL2	ACTR10	RCC2	0.7675
TACC1	IGFBP7	SEPT8	RBM17	VPS25	LANCL2	ACTR10	RCC2	0.7675
TACC1	NUP188	CNPY4	SEPT8	RBM17	TRIM47	LANCL2	RCC2	0.7675
CDK2	AQP1	FDFT1	SYNJ2BP	IGFBP7	CNPY4	TRIM47	LANCL2	0.7675
CDK2	AQP1	FDFT1	IGFBP7	RBM17	TRIM47	LANCL2	ACTR10	0.7675
CDK2	AQP1	FDFT1	NUP188	CNPY4	SEPT8	RBM17	TRIM47	0.7675
CDK2	AQP1	FDFT1	NUP188	CNPY4	SEPT8	TRIM47	VPS25	0.7675
CDK2	AQP1	FDFT1	CNPY4	RBM17	TRIM47	VPS25	RCC2	0.7675
CDK2	AQP1	SYNJ2BP	IGFBP7	CNPY4	SEPT8	LANCL2	RCC2	0.7675
CDK2	AQP1	SYNJ2BP	SEPT8	RBM17	TRIM47	VPS25	LANCL2	0.7675
CDK2	AQP1	IGFBP7	CNPY4	SEPT8	VPS25	LANCL2	RCC2	0.7675
CDK2	AQP1	IGFBP7	SEPT8	RBM17	TRIM47	LANCL2	RCC2	0.7675
CDK2	AQP1	CNPY4	RBM17	TRIM47	VPS25	LANCL2	RCC2	0.7675
CDK2	FDFT1	IGFBP7	TRIM47	VPS25	LANCL2	ACTR10	RCC2	0.7675
AQP1	FDFT1	SYNJ2BP	NUP188	CNPY4	SEPT8	TRIM47	LANCL2	0.7675
AQP1	FDFT1	IGFBP7	CNPY4	SEPT8	TRIM47	LANCL2	RCC2	0.7675
AQP1	FDFT1	NUP188	CNPY4	SEPT8	VPS25	LANCL2	RCC2	0.7675
AQP1	FDFT1	NUP188	SEPT8	TRIM47	VPS25	LANCL2	ACTR10	0.7675
FDFT1	SYNJ2BP	IGFBP7	CNPY4	SEPT8	RBM17	TRIM47	LANCL2	0.7675
SORBS3	TACC1	CDK2	AQP1	FDFT1	SYNJ2BP	NUP188	TRIM47	0.765
SORBS3	TACC1	CDK2	AQP1	FDFT1	SYNJ2BP	RBM17	VPS25	0.765
SORBS3	TACC1	CDK2	AQP1	FDFT1	CNPY4	TRIM47	LANCL2	0.765
SORBS3	TACC1	CDK2	AQP1	FDFT1	TRIM47	VPS25	LANCL2	0.765
SORBS3	TACC1	CDK2	AQP1	FDFT1	TRIM47	LANCL2	ACTR10	0.765
SORBS3	TACC1	CDK2	AQP1	SYNJ2BP	NUP188	SEPT8	ACTR10	0.765
SORBS3	TACC1	CDK2	FDFT1	SYNJ2BP	IGFBP7	SEPT8	RBM17	0.765
SORBS3	TACC1	CDK2	FDFT1	SYNJ2BP	IGFBP7	TRIM47	VPS25	0.765
SORBS3	TACC1	CDK2	FDFT1	SYNJ2BP	IGFBP7	LANCL2	ACTR10	0.765
SORBS3	TACC1	CDK2	FDFT1	NUP188	CNPY4	RBM17	LANCL2	0.765
SORBS3	TACC1	CDK2	FDFT1	CNPY4	SEPT8	RBM17	VPS25	0.765
SORBS3	TACC1	CDK2	SYNJ2BP	IGFBP7	SEPT8	RBM17	RCC2	0.765
SORBS3	TACC1	AQP1	FDFT1	SYNJ2BP	RBM17	TRIM47	ACTR10	0.765
SORBS3	TACC1	AQP1	FDFT1	NUP188	RBM17	TRIM47	ACTR10	0.765
SORBS3	TACC1	AQP1	FDFT1	CNPY4	SEPT8	RBM17	ACTR10	0.765
SORBS3	TACC1	AQP1	FDFT1	CNPY4	RBM17	TRIM47	VPS25	0.765
SORBS3	TACC1	AQP1	SYNJ2BP	SEPT8	RBM17	VPS25	ACTR10	0.765
SORBS3	TACC1	FDFT1	SYNJ2BP	NUP188	SEPT8	RBM17	LANCL2	0.765
SORBS3	TACC1	FDFT1	SYNJ2BP	RBM17	TRIM47	VPS25	LANCL2	0.765
SORBS3	TACC1	FDFT1	NUP188	CNPY4	RBM17	TRIM47	VPS25	0.765
SORBS3	TACC1	NUP188	CNPY4	SEPT8	RBM17	VPS25	LANCL2	0.765
SORBS3	CDK2	AQP1	FDFT1	SYNJ2BP	RBM17	TRIM47	RCC2	0.765
SORBS3	CDK2	AQP1	NUP188	CNPY4	SEPT8	RBM17	LANCL2	0.765
SORBS3	CDK2	FDFT1	SYNJ2BP	IGFBP7	NUP188	TRIM47	RCC2	0.765
SORBS3	CDK2	FDFT1	SYNJ2BP	IGFBP7	SEPT8	ACTR10	RCC2	0.765
SORBS3	CDK2	FDFT1	IGFBP7	NUP188	CNPY4	RBM17	TRIM47	0.765
SORBS3	CDK2	FDFT1	IGFBP7	NUP188	TRIM47	ACTR10	RCC2	0.765
SORBS3	CDK2	FDFT1	SEPT8	RBM17	TRIM47	VPS25	RCC2	0.765
SORBS3	CDK2	IGFBP7	CNPY4	SEPT8	LANCL2	ACTR10	RCC2	0.765
SORBS3	AQP1	FDFT1	NUP188	CNPY4	SEPT8	RBM17	LANCL2	0.765
SORBS3	FDFT1	IGFBP7	NUP188	CNPY4	RBM17	TRIM47	ACTR10	0.765
SORBS3	FDFT1	NUP188	CNPY4	RBM17	TRIM47	LANCL2	ACTR10	0.765
SORBS3	NUP188	CNPY4	SEPT8	RBM17	TRIM47	ACTR10	RCC2	0.765
TACC1	CDK2	AQP1	FDFT1	SYNJ2BP	IGFBP7	NUP188	SEPT8	0.765
TACC1	CDK2	AQP1	FDFT1	SYNJ2BP	NUP188	CNPY4	RBM17	0.765
TACC1	CDK2	AQP1	FDFT1	IGFBP7	CNPY4	RBM17	TRIM47	0.765
TACC1	CDK2	AQP1	FDFT1	IGFBP7	SEPT8	TRIM47	RCC2	0.765
TACC1	CDK2	AQP1	FDFT1	IGFBP7	TRIM47	VPS25	LANCL2	0.765
TACC1	CDK2	AQP1	FDFT1	CNPY4	RBM17	VPS25	LANCL2	0.765
TACC1	CDK2	AQP1	FDFT1	SEPT8	VPS25	LANCL2	RCC2	0.765
TACC1	CDK2	FDFT1	SYNJ2BP	IGFBP7	SEPT8	LANCL2	ACTR10	0.765
TACC1	CDK2	FDFT1	SYNJ2BP	IGFBP7	RBM17	TRIM47	ACTR10	0.765
TACC1	CDK2	FDFT1	IGFBP7	NUP188	RBM17	VPS25	ACTR10	0.765
TACC1	CDK2	FDFT1	IGFBP7	RBM17	VPS25	LANCL2	ACTR10	0.765
TACC1	CDK2	FDFT1	NUP188	RBM17	TRIM47	VPS25	LANCL2	0.765
TACC1	CDK2	SYNJ2BP	IGFBP7	NUP188	SEPT8	VPS25	ACTR10	0.765
TACC1	CDK2	SYNJ2BP	IGFBP7	CNPY4	SEPT8	LANCL2	RCC2	0.765
TACC1	CDK2	SYNJ2BP	IGFBP7	SEPT8	TRIM47	LANCL2	RCC2	0.765
TACC1	CDK2	SYNJ2BP	CNPY4	SEPT8	VPS25	LANCL2	ACTR10	0.765
TACC1	CDK2	IGFBP7	CNPY4	SEPT8	RBM17	VPS25	LANCL2	0.765
TACC1	CDK2	IGFBP7	CNPY4	SEPT8	RBM17	LANCL2	ACTR10	0.765
TACC1	CDK2	IGFBP7	CNPY4	SEPT8	RBM17	LANCL2	RCC2	0.765
TACC1	CDK2	IGFBP7	SEPT8	RBM17	VPS25	LANCL2	ACTR10	0.765
TACC1	CDK2	NUP188	CNPY4	SEPT8	RBM17	LANCL2	ACTR10	0.765
TACC1	CDK2	CNPY4	SEPT8	TRIM47	VPS25	LANCL2	RCC2	0.765
TACC1	AQP1	FDFT1	SYNJ2BP	IGFBP7	SEPT8	LANCL2	ACTR10	0.765
TACC1	AQP1	FDFT1	SYNJ2BP	NUP188	CNPY4	SEPT8	RBM17	0.765
TACC1	AQP1	FDFT1	NUP188	CNPY4	SEPT8	TRIM47	RCC2	0.765
TACC1	AQP1	FDFT1	NUP188	SEPT8	RBM17	VPS25	RCC2	0.765
TACC1	AQP1	FDFT1	CNPY4	SEPT8	RBM17	TRIM47	ACTR10	0.765
TACC1	AQP1	FDFT1	RBM17	TRIM47	VPS25	ACTR10	RCC2	0.765
TACC1	AQP1	SYNJ2BP	SEPT8	RBM17	TRIM47	VPS25	ACTR10	0.765
TACC1	AQP1	IGFBP7	SEPT8	RBM17	TRIM47	LANCL2	ACTR10	0.765
TACC1	AQP1	NUP188	CNPY4	SEPT8	RBM17	TRIM47	LANCL2	0.765
TACC1	AQP1	NUP188	SEPT8	RBM17	VPS25	LANCL2	ACTR10	0.765
CDK2	AQP1	FDFT1	SYNJ2BP	IGFBP7	NUP188	SEPT8	TRIM47	0.765
CDK2	AQP1	FDFT1	SYNJ2BP	IGFBP7	NUP188	RBM17	TRIM47	0.765
CDK2	AQP1	FDFT1	IGFBP7	NUP188	SEPT8	RBM17	LANCL2	0.765
CDK2	AQP1	FDFT1	IGFBP7	SEPT8	TRIM47	ACTR10	RCC2	0.765
CDK2	AQP1	FDFT1	NUP188	CNPY4	SEPT8	TRIM47	LANCL2	0.765
CDK2	AQP1	FDFT1	NUP188	CNPY4	SEPT8	LANCL2	ACTR10	0.765
CDK2	AQP1	FDFT1	CNPY4	SEPT8	RBM17	LANCL2	RCC2	0.765
CDK2	AQP1	FDFT1	SEPT8	VPS25	LANCL2	ACTR10	RCC2	0.765
CDK2	FDFT1	SYNJ2BP	IGFBP7	CNPY4	TRIM47	VPS25	LANCL2	0.765
CDK2	FDFT1	SYNJ2BP	IGFBP7	SEPT8	LANCL2	ACTR10	RCC2	0.765
CDK2	FDFT1	IGFBP7	NUP188	SEPT8	RBM17	LANCL2	ACTR10	0.765
CDK2	FDFT1	IGFBP7	RBM17	TRIM47	VPS25	LANCL2	RCC2	0.765
CDK2	SYNJ2BP	IGFBP7	SEPT8	VPS25	LANCL2	ACTR10	RCC2	0.765
CDK2	SYNJ2BP	CNPY4	SEPT8	RBM17	TRIM47	LANCL2	RCC2	0.765
CDK2	IGFBP7	SEPT8	TRIM47	VPS25	LANCL2	ACTR10	RCC2	0.765
AQP1	FDFT1	SYNJ2BP	SEPT8	RBM17	TRIM47	LANCL2	ACTR10	0.765
AQP1	FDFT1	SYNJ2BP	SEPT8	TRIM47	LANCL2	ACTR10	RCC2	0.765
AQP1	SYNJ2BP	CNPY4	SEPT8	VPS25	LANCL2	ACTR10	RCC2	0.765
AQP1	IGFBP7	NUP188	CNPY4	SEPT8	TRIM47	LANCL2	RCC2	0.765
AQP1	CNPY4	SEPT8	TRIM47	VPS25	LANCL2	ACTR10	RCC2	0.765
FDFT1	SYNJ2BP	IGFBP7	NUP188	SEPT8	RBM17	LANCL2	RCC2	0.765
FDFT1	IGFBP7	NUP188	CNPY4	SEPT8	RBM17	LANCL2	RCC2	0.765
FDFT1	IGFBP7	SEPT8	RBM17	TRIM47	LANCL2	ACTR10	RCC2	0.765
SORBS3	TACC1	CDK2	AQP1	FDFT1	NUP188	SEPT8	ACTR10	0.7625
SORBS3	TACC1	CDK2	AQP1	IGFBP7	SEPT8	RBM17	ACTR10	0.7625
SORBS3	TACC1	CDK2	AQP1	SEPT8	RBM17	TRIM47	VPS25	0.7625
SORBS3	TACC1	CDK2	AQP1	SEPT8	RBM17	VPS25	ACTR10	0.7625
SORBS3	TACC1	CDK2	FDFT1	IGFBP7	RBM17	VPS25	ACTR10	0.7625
SORBS3	TACC1	CDK2	SYNJ2BP	IGFBP7	NUP188	SEPT8	ACTR10	0.7625
SORBS3	TACC1	CDK2	IGFBP7	NUP188	SEPT8	VPS25	ACTR10	0.7625
SORBS3	TACC1	CDK2	IGFBP7	SEPT8	TRIM47	LANCL2	ACTR10	0.7625
SORBS3	TACC1	CDK2	NUP188	CNPY4	SEPT8	RBM17	LANCL2	0.7625
SORBS3	TACC1	AQP1	FDFT1	IGFBP7	CNPY4	RBM17	TRIM47	0.7625
SORBS3	TACC1	AQP1	FDFT1	NUP188	CNPY4	RBM17	VPS25	0.7625
SORBS3	TACC1	AQP1	FDFT1	RBM17	TRIM47	VPS25	ACTR10	0.7625
SORBS3	TACC1	FDFT1	SYNJ2BP	NUP188	CNPY4	RBM17	VPS25	0.7625
SORBS3	TACC1	FDFT1	SYNJ2BP	NUP188	CNPY4	RBM17	LANCL2	0.7625
SORBS3	TACC1	FDFT1	SYNJ2BP	CNPY4	SEPT8	RBM17	TRIM47	0.7625
SORBS3	TACC1	FDFT1	IGFBP7	CNPY4	SEPT8	RBM17	LANCL2	0.7625
SORBS3	TACC1	FDFT1	IGFBP7	CNPY4	RBM17	TRIM47	RCC2	0.7625
SORBS3	CDK2	AQP1	FDFT1	SYNJ2BP	SEPT8	RBM17	ACTR10	0.7625
SORBS3	CDK2	AQP1	FDFT1	CNPY4	SEPT8	LANCL2	RCC2	0.7625
SORBS3	CDK2	AQP1	FDFT1	SEPT8	VPS25	LANCL2	ACTR10	0.7625
SORBS3	CDK2	AQP1	FDFT1	RBM17	TRIM47	VPS25	LANCL2	0.7625
SORBS3	CDK2	FDFT1	SYNJ2BP	IGFBP7	SEPT8	RBM17	LANCL2	0.7625
SORBS3	CDK2	FDFT1	IGFBP7	CNPY4	TRIM47	LANCL2	ACTR10	0.7625
SORBS3	CDK2	SYNJ2BP	IGFBP7	CNPY4	SEPT8	RBM17	LANCL2	0.7625
SORBS3	AQP1	FDFT1	IGFBP7	NUP188	SEPT8	TRIM47	ACTR10	0.7625
SORBS3	AQP1	FDFT1	CNPY4	SEPT8	TRIM47	VPS25	LANCL2	0.7625
SORBS3	AQP1	IGFBP7	NUP188	CNPY4	SEPT8	TRIM47	RCC2	0.7625
SORBS3	AQP1	NUP188	CNPY4	SEPT8	RBM17	ACTR10	RCC2	0.7625
SORBS3	FDFT1	SYNJ2BP	IGFBP7	SEPT8	RBM17	VPS25	LANCL2	0.7625
SORBS3	SYNJ2BP	CNPY4	SEPT8	RBM17	TRIM47	LANCL2	RCC2	0.7625
TACC1	CDK2	AQP1	FDFT1	SYNJ2BP	IGFBP7	SEPT8	ACTR10	0.7625
TACC1	CDK2	AQP1	FDFT1	SYNJ2BP	CNPY4	RBM17	LANCL2	0.7625
TACC1	CDK2	AQP1	FDFT1	NUP188	RBM17	LANCL2	ACTR10	0.7625
TACC1	CDK2	AQP1	SYNJ2BP	NUP188	SEPT8	RBM17	LANCL2	0.7625
TACC1	CDK2	AQP1	SYNJ2BP	SEPT8	RBM17	LANCL2	ACTR10	0.7625
TACC1	CDK2	AQP1	IGFBP7	NUP188	CNPY4	SEPT8	RBM17	0.7625
TACC1	CDK2	AQP1	IGFBP7	NUP188	SEPT8	RBM17	ACTR10	0.7625
TACC1	CDK2	FDFT1	NUP188	CNPY4	SEPT8	RBM17	LANCL2	0.7625
TACC1	CDK2	SYNJ2BP	IGFBP7	CNPY4	SEPT8	RBM17	LANCL2	0.7625
TACC1	CDK2	SYNJ2BP	IGFBP7	RBM17	TRIM47	VPS25	ACTR10	0.7625
TACC1	CDK2	SYNJ2BP	CNPY4	SEPT8	TRIM47	LANCL2	ACTR10	0.7625
TACC1	CDK2	IGFBP7	NUP188	SEPT8	RBM17	VPS25	ACTR10	0.7625
TACC1	CDK2	NUP188	CNPY4	SEPT8	LANCL2	ACTR10	RCC2	0.7625
TACC1	CDK2	CNPY4	SEPT8	TRIM47	LANCL2	ACTR10	RCC2	0.7625
TACC1	AQP1	FDFT1	SYNJ2BP	IGFBP7	SEPT8	TRIM47	ACTR10	0.7625
TACC1	AQP1	FDFT1	SYNJ2BP	NUP188	CNPY4	RBM17	TRIM47	0.7625
TACC1	AQP1	FDFT1	SYNJ2BP	NUP188	RBM17	TRIM47	VPS25	0.7625
TACC1	AQP1	FDFT1	SYNJ2BP	SEPT8	TRIM47	VPS25	ACTR10	0.7625
TACC1	AQP1	FDFT1	IGFBP7	SEPT8	RBM17	TRIM47	LANCL2	0.7625
TACC1	AQP1	FDFT1	NUP188	CNPY4	RBM17	TRIM47	VPS25	0.7625
TACC1	AQP1	FDFT1	NUP188	CNPY4	RBM17	TRIM47	RCC2	0.7625
TACC1	AQP1	SYNJ2BP	IGFBP7	SEPT8	RBM17	VPS25	LANCL2	0.7625
TACC1	AQP1	IGFBP7	SEPT8	RBM17	TRIM47	VPS25	ACTR10	0.7625
TACC1	AQP1	NUP188	CNPY4	SEPT8	RBM17	VPS25	LANCL2	0.7625
TACC1	AQP1	NUP188	CNPY4	SEPT8	LANCL2	ACTR10	RCC2	0.7625
TACC1	AQP1	CNPY4	SEPT8	RBM17	TRIM47	VPS25	RCC2	0.7625
TACC1	AQP1	SEPT8	RBM17	TRIM47	VPS25	LANCL2	ACTR10	0.7625
TACC1	FDFT1	NUP188	CNPY4	SEPT8	RBM17	VPS25	LANCL2	0.7625
CDK2	AQP1	FDFT1	IGFBP7	RBM17	TRIM47	VPS25	LANCL2	0.7625
CDK2	AQP1	FDFT1	NUP188	SEPT8	TRIM47	VPS25	RCC2	0.7625
CDK2	AQP1	FDFT1	NUP188	RBM17	TRIM47	ACTR10	RCC2	0.7625
CDK2	AQP1	FDFT1	SEPT8	RBM17	TRIM47	ACTR10	RCC2	0.7625
CDK2	AQP1	FDFT1	SEPT8	RBM17	VPS25	LANCL2	ACTR10	0.7625
CDK2	AQP1	IGFBP7	NUP188	CNPY4	SEPT8	LANCL2	RCC2	0.7625
CDK2	FDFT1	SYNJ2BP	IGFBP7	SEPT8	TRIM47	VPS25	LANCL2	0.7625
CDK2	FDFT1	SYNJ2BP	IGFBP7	RBM17	TRIM47	VPS25	LANCL2	0.7625
CDK2	FDFT1	IGFBP7	CNPY4	SEPT8	RBM17	TRIM47	LANCL2	0.7625
CDK2	FDFT1	IGFBP7	CNPY4	SEPT8	LANCL2	ACTR10	RCC2	0.7625
CDK2	FDFT1	CNPY4	SEPT8	RBM17	TRIM47	LANCL2	RCC2	0.7625
AQP1	FDFT1	SYNJ2BP	IGFBP7	SEPT8	RBM17	TRIM47	LANCL2	0.7625
AQP1	FDFT1	IGFBP7	SEPT8	RBM17	TRIM47	LANCL2	ACTR10	0.7625
AQP1	FDFT1	NUP188	CNPY4	SEPT8	RBM17	VPS25	LANCL2	0.7625
AQP1	FDFT1	NUP188	SEPT8	TRIM47	VPS25	LANCL2	RCC2	0.7625
AQP1	FDFT1	CNPY4	SEPT8	TRIM47	VPS25	LANCL2	ACTR10	0.7625
AQP1	SYNJ2BP	IGFBP7	RBM17	TRIM47	VPS25	ACTR10	RCC2	0.7625
AQP1	SYNJ2BP	CNPY4	SEPT8	RBM17	TRIM47	VPS25	LANCL2	0.7625
SORBS3	TACC1	CDK2	AQP1	FDFT1	IGFBP7	SEPT8	ACTR10	0.76
SORBS3	TACC1	CDK2	AQP1	FDFT1	NUP188	TRIM47	ACTR10	0.76
SORBS3	TACC1	CDK2	AQP1	IGFBP7	NUP188	SEPT8	ACTR10	0.76
SORBS3	TACC1	CDK2	AQP1	CNPY4	RBM17	VPS25	LANCL2	0.76
SORBS3	TACC1	CDK2	FDFT1	SYNJ2BP	IGFBP7	RBM17	ACTR10	0.76
SORBS3	TACC1	CDK2	FDFT1	SYNJ2BP	NUP188	CNPY4	RBM17	0.76
SORBS3	TACC1	CDK2	SYNJ2BP	IGFBP7	SEPT8	LANCL2	RCC2	0.76
SORBS3	TACC1	CDK2	SYNJ2BP	IGFBP7	TRIM47	VPS25	LANCL2	0.76
SORBS3	TACC1	CDK2	SYNJ2BP	NUP188	CNPY4	SEPT8	RBM17	0.76
SORBS3	TACC1	CDK2	IGFBP7	SEPT8	LANCL2	ACTR10	RCC2	0.76
SORBS3	TACC1	CDK2	NUP188	CNPY4	SEPT8	ACTR10	RCC2	0.76
SORBS3	TACC1	CDK2	NUP188	CNPY4	RBM17	TRIM47	LANCL2	0.76
SORBS3	TACC1	AQP1	FDFT1	SYNJ2BP	NUP188	RBM17	RCC2	0.76
SORBS3	TACC1	AQP1	FDFT1	SYNJ2BP	RBM17	TRIM47	LANCL2	0.76
SORBS3	TACC1	AQP1	FDFT1	NUP188	CNPY4	SEPT8	TRIM47	0.76
SORBS3	TACC1	AQP1	FDFT1	NUP188	SEPT8	TRIM47	VPS25	0.76
SORBS3	TACC1	AQP1	FDFT1	CNPY4	RBM17	TRIM47	ACTR10	0.76
SORBS3	TACC1	AQP1	FDFT1	SEPT8	TRIM47	VPS25	LANCL2	0.76
SORBS3	TACC1	AQP1	NUP188	CNPY4	SEPT8	VPS25	LANCL2	0.76
SORBS3	TACC1	FDFT1	IGFBP7	CNPY4	RBM17	TRIM47	ACTR10	0.76
SORBS3	TACC1	FDFT1	IGFBP7	SEPT8	RBM17	LANCL2	ACTR10	0.76
SORBS3	TACC1	NUP188	CNPY4	SEPT8	RBM17	TRIM47	ACTR10	0.76
SORBS3	TACC1	NUP188	CNPY4	SEPT8	RBM17	VPS25	ACTR10	0.76
SORBS3	TACC1	CNPY4	SEPT8	RBM17	VPS25	LANCL2	RCC2	0.76
SORBS3	CDK2	AQP1	FDFT1	SYNJ2BP	TRIM47	VPS25	RCC2	0.76
SORBS3	CDK2	AQP1	FDFT1	NUP188	CNPY4	SEPT8	LANCL2	0.76
SORBS3	CDK2	AQP1	FDFT1	CNPY4	RBM17	TRIM47	LANCL2	0.76
SORBS3	CDK2	AQP1	FDFT1	SEPT8	RBM17	TRIM47	VPS25	0.76
SORBS3	CDK2	AQP1	IGFBP7	CNPY4	TRIM47	LANCL2	RCC2	0.76
SORBS3	CDK2	FDFT1	SYNJ2BP	IGFBP7	NUP188	RBM17	TRIM47	0.76
SORBS3	CDK2	FDFT1	SYNJ2BP	IGFBP7	NUP188	TRIM47	LANCL2	0.76
SORBS3	CDK2	FDFT1	SYNJ2BP	IGFBP7	SEPT8	TRIM47	RCC2	0.76
SORBS3	CDK2	FDFT1	SYNJ2BP	IGFBP7	RBM17	TRIM47	ACTR10	0.76
SORBS3	CDK2	FDFT1	IGFBP7	SEPT8	RBM17	TRIM47	LANCL2	0.76
SORBS3	CDK2	FDFT1	IGFBP7	SEPT8	RBM17	LANCL2	ACTR10	0.76
SORBS3	CDK2	FDFT1	IGFBP7	TRIM47	VPS25	LANCL2	ACTR10	0.76
SORBS3	CDK2	IGFBP7	CNPY4	SEPT8	TRIM47	LANCL2	RCC2	0.76
SORBS3	AQP1	FDFT1	IGFBP7	SEPT8	TRIM47	LANCL2	ACTR10	0.76
SORBS3	AQP1	NUP188	CNPY4	RBM17	TRIM47	ACTR10	RCC2	0.76
SORBS3	FDFT1	SYNJ2BP	CNPY4	SEPT8	RBM17	LANCL2	RCC2	0.76
SORBS3	FDFT1	IGFBP7	NUP188	CNPY4	SEPT8	RBM17	ACTR10	0.76
SORBS3	FDFT1	CNPY4	SEPT8	RBM17	TRIM47	LANCL2	RCC2	0.76
TACC1	CDK2	AQP1	FDFT1	SYNJ2BP	IGFBP7	TRIM47	ACTR10	0.76
TACC1	CDK2	AQP1	FDFT1	SYNJ2BP	RBM17	ACTR10	RCC2	0.76
TACC1	CDK2	AQP1	FDFT1	NUP188	SEPT8	RBM17	VPS25	0.76
TACC1	CDK2	AQP1	FDFT1	CNPY4	SEPT8	RBM17	ACTR10	0.76
TACC1	CDK2	AQP1	FDFT1	SEPT8	RBM17	VPS25	RCC2	0.76
TACC1	CDK2	AQP1	FDFT1	TRIM47	VPS25	LANCL2	ACTR10	0.76
TACC1	CDK2	AQP1	SYNJ2BP	CNPY4	RBM17	TRIM47	VPS25	0.76
TACC1	CDK2	AQP1	IGFBP7	RBM17	TRIM47	LANCL2	ACTR10	0.76
TACC1	CDK2	FDFT1	SYNJ2BP	IGFBP7	NUP188	VPS25	ACTR10	0.76
TACC1	CDK2	FDFT1	SEPT8	RBM17	TRIM47	VPS25	ACTR10	0.76
TACC1	CDK2	IGFBP7	SEPT8	RBM17	TRIM47	LANCL2	RCC2	0.76
TACC1	CDK2	IGFBP7	SEPT8	VPS25	LANCL2	ACTR10	RCC2	0.76
TACC1	CDK2	CNPY4	SEPT8	VPS25	LANCL2	ACTR10	RCC2	0.76
TACC1	AQP1	FDFT1	SYNJ2BP	NUP188	CNPY4	SEPT8	ACTR10	0.76
TACC1	AQP1	FDFT1	SYNJ2BP	SEPT8	VPS25	LANCL2	RCC2	0.76
TACC1	AQP1	FDFT1	IGFBP7	CNPY4	SEPT8	TRIM47	LANCL2	0.76
TACC1	AQP1	FDFT1	IGFBP7	SEPT8	TRIM47	VPS25	LANCL2	0.76
TACC1	AQP1	FDFT1	NUP188	CNPY4	SEPT8	LANCL2	ACTR10	0.76
TACC1	AQP1	FDFT1	NUP188	SEPT8	TRIM47	LANCL2	ACTR10	0.76
TACC1	AQP1	FDFT1	NUP188	SEPT8	LANCL2	ACTR10	RCC2	0.76
TACC1	AQP1	FDFT1	CNPY4	SEPT8	VPS25	LANCL2	RCC2	0.76
TACC1	AQP1	FDFT1	CNPY4	RBM17	TRIM47	VPS25	RCC2	0.76
TACC1	AQP1	FDFT1	SEPT8	TRIM47	VPS25	ACTR10	RCC2	0.76
TACC1	AQP1	SYNJ2BP	IGFBP7	NUP188	CNPY4	SEPT8	RBM17	0.76
TACC1	AQP1	SYNJ2BP	NUP188	CNPY4	SEPT8	RBM17	VPS25	0.76
TACC1	AQP1	SYNJ2BP	CNPY4	SEPT8	LANCL2	ACTR10	RCC2	0.76
TACC1	AQP1	SYNJ2BP	RBM17	TRIM47	VPS25	ACTR10	RCC2	0.76
TACC1	AQP1	IGFBP7	CNPY4	SEPT8	RBM17	VPS25	ACTR10	0.76
TACC1	AQP1	NUP188	SEPT8	RBM17	VPS25	LANCL2	RCC2	0.76
[truncated: 11,793 more rows]

## Sheet: 9
Var1	Var2	Var3	Var4	Var5	Var6	Var7	Var8	Var9	PScore
[truncated: 11,440 more rows]

[truncated: 7 more sheets: 10, 11, 12, 13, 14, 15, 16]
