# Supplementary material for: A Boolean-based machine learning framework identifies predictive biomarkers of HSP90-targeted therapy response in prostate cancer
Source: Front Mol Biosci. 2023 Jan 19;10:1094321. doi: 10.3389/fmolb.2023.1094321 (PMC9892654; doi:10.3389/fmolb.2023.1094321)
Supplement: Supplementary file 3 [file Table1.XLSX]

## Sheet: DataMatrix
UniProt	Gene Name	V_1	V_2	V_3	V_9	V_15	V_19	V_21	V_28	V_31	V_32	V_34	V_36	V_38	V_40	V_41	V_42	V_44	V_6	V_7	V_10	V_12	V_14	V_22	V_24	V_25	V_26	V_27	V_33	V_37	V_43	V_46	V_4	V_5	V_8	V_11	V_13	V_17	V_29	V_30	V_45
A0AV96	RBM47	8333.69	12790.9	10707.9	11338.5	10064.2	4427.41	4332.56	7334.21	4638.11	10706.9	9272.67	9997.73	12028	8854.15	9381.05	7073.31	8400.57	14240.9	6776.15	16366.3	7774.89	10168.7	8157.61	6208.93	6003.23	3256.44	4953.5	7595.89	9411.4	13194.3	5150.5	6137.53	9937.56	8694.87	8558.72	11217.4	12187.4	6457.22	7575.34	7197.34
A0AVT1	UBA6	27440	41477	8528.67	12566.8	10022.9	6433.48	7696.51	6026.66	4810.94	8465.9	16049.3	5676.05	4919.65	6278.65	4826.47	5918.3	6805.44	9293.36	8145.12	8553.65	9982.81	7289.39	8228.07	8625.61	5972.34	9008.77	9036.88	5506.38	3566.75	7537.59	4085.18	8778.02	8028.66	8596.53	11916.8	8542.93	9155.57	3766.52	6363.91	6007.62
A0FGR8	ESYT2	11390.9	10062.9	8389.6	15220.9	12910.4	6093.18	10184.5	7467.62	7736.87	6665.06	9778.07	5492.32	2427.55	7050.91	7743.56	6570.68	6564.23	11465	6973.67	7402.13	17484.8	16031.9	7424.67	6158.47	6721.54	7464.15	9360.61	4540.53	6685.26	5755.28	7674.77	9875.45	8686.28	9266.2	18107.5	12681.2	8666.34	9607.4	6309.65	3796.6
A0MZ66	SHTN1	639.843	931.445	3666.65	7533.46	2386.84	28809	23142.4	25784.2	41363.2	15627	981.73	15519.4	47774.1	26915.1	24942.5	57629.7	21391	394.211	449.685	1821.72	1103.56	1789.38	24480.5	41785.5	47005.9	34450.6	15621.2	13885.7	116927	82613.7	2170.42	673.672	397.228	1880.72	1397.93	578.049	41523.5	19408.3	32692.2	29544.3
A1A4S6	ARHGAP10	1454.49	1202.26	1204.93	1907.09	1334.13	1221.7	2149.14	4889.53	2312.89	1524.87	1993.29	1277.5	1922.03	1571.82	1105.08	770.159	1560.98	1579.92	1943.99	1091.31	613.507	871.399	1294.56	674.097	15601.8	896.789	859.906	689.575	203.644	1071.97	1560.84	1688.41	2089.46	1520.66	756.515	975.401	1525.76	592.321	1764.28	1551.02
A1L0T0	ILVBL	7513.91	6241.95	6391.76	9817.35	4936.61	6777.16	7906.62	8980.27	7478.4	6106.35	5056.52	6337.1	7849.55	6876.23	7963.53	6725.44	4715.7	9090.05	7671.32	6248.66	7055.39	3315.18	18132.3	7418.99	5182.22	31004.1	7554.73	5668.06	7148.48	7109.95	5833.22	4765.53	8006.13	6637.66	3828.18	4056	7959.32	5276.55	7018.59	5875.12
A1X283	SH3PXD2B	8720.56	8716.32	10602.6	17855.2	7775.77	9084.47	6591.02	7451.15	6611.51	6407.88	6276.29	5713.96	6297.46	7401	3152.9	5976.86	8387.77	11580	11938.2	7441.59	15583.4	5797.63	9193.79	6306.44	7486.74	8151.92	4666.43	5124.82	6893.57	5364.53	3830.06	10440.2	8733.73	9765.18	14007.5	10942.3	7715.15	5952.34	6039.56	5546.48
A2RRP1	NBAS	5342.39	2964.01	3222.06	6009	3665.17	2084.57	3353.58	1973.71	1332.57	2229.35	1805.32	1885.31	2443.34	2350.99	755.524	949.11	1625.14	4256.89	4326.5	3323.41	3844.43	3615.56	5606.43	1127.79	854.753	2337.47	1057.81	1725.48	2339.75	2503.79	2361.37	4228.59	4152.67	2889.26	3395.1	3669.92	3630.78	5122.89	1200.57	1645.34
A3KMH1	VWA8	2207.04	3308.57	3591.21	5086.55	4306.08	3320.2	2942.13	3319.89	3789.12	1570.5	1276.46	9014.06	3746.75	2052.42	629.378	1936.27	4392.54	2714.4	3256.32	6291.18	2357.31	3308.81	4035.55	2073.36	762.185	3291.51	1652.2	4819.9	1419.95	2812.06	7681.69	3344.74	8876.23	4114.15	2765.17	4576.03	4387.68	2098.9	3332.4	3969.55
A4UGR9	XIRP2	100586	40371.6	48236	18573.7	39405.2	104475	233276	147685	160892	114531	164462	23439.3	59238.9	164160	284345	180556	221918	47527.1	93604.4	65163.6	92564.6	113073	149794	92216.2	196886	177115	92591.7	40266.1	183444	82144	158899	89691.9	55480.5	53126.8	19069.9	82372.1	167444	108407	177504	31687.5
A5D8V6	VPS37C	0	0	4395.69	10777.1	4219.28	1842.26	2558.66	2712.26	1693.26	4504.88	2789.51	4141.18	2388.23	1644.28	2073.32	2517.5	2439.9	2330.15	4591.52	6019.62	2892.5	9614.52	6300.39	7109.21	6414.47	4352.83	4878.11	4130.62	2288.34	3257.44	2853.32	5711.43	4653.45	4827.16	4566.11	5298.14	3766.03	6374.17	2195.99	2225.76
A5YKK6	CNOT1	6942.64	6323.14	4404.18	6713.75	5247.53	6274.88	4052.85	3763.66	5627.16	1934.39	3303.34	2272.79	5379.16	4118.37	3371.71	3664.33	3507.97	4825.08	3902.56	4885.23	4593.52	3893	3559.81	4064.62	1263.46	4350.52	1962.83	3019.66	3254.73	4803.34	2089.82	3386.63	5089.89	3529.22	5135.89	4603.15	5232.04	2626.51	4509.4	5063.24
A6NDU8	C5orf51	4990.8	3845.95	4547.97	3921.14	3966.2	7157.3	16020.7	5771.57	7200.02	20633.3	11429.7	14770.1	8413.04	3450.85	13709.9	3361.51	7901.36	5155.19	6053.63	6242.33	4104.05	1809.67	11638.3	9949.37	4109.46	6338.61	4902.08	5526.28	2642.6	3153.85	7135.55	5266.11	6849.33	5793.88	4229.5	6264.29	3955.41	4697.4	5811.85	2554.68
A6NHQ2	FBLL1	52553.9	62421.6	117954	138357	141922	51395.9	16129.5	32821.8	46236.9	16071.6	8770.98	12915.6	47713.6	28780.5	21086.2	38602.6	24352.3	110564	108589	167971	71750.7	192451	20074.6	23616.1	11115.5	6829.59	2972.18	22649.6	30634.2	48887	39213.1	61195.1	245642	71082.7	132131	118881	36864.1	77583.4	32759	83786.9
A6NHR9	SMCHD1	1900.8	3159.2	2585.53	4188.2	2899.02	1440.75	2406.13	458.666	2552.58	2673.45	1976.28	4525.35	971.835	2522.32	2561.91	664.669	783.56	6996.28	2188.7	3036.18	2016.96	4284.25	1167.87	1836.44	654.985	1764.82	633.717	1143.33	190.892	1505.77	466.293	2175.85	2768.52	2596.5	3935.93	2848.75	1635.78	1939.34	3197	1923.22
A8MXV4	NUDT19	3762.83	4871.37	5704.64	12486.9	5442.09	2766.96	4638.73	6675.53	5250.42	7319.02	10436.8	11138.6	2873.81	3091.62	2014.29	2747.86	5221.13	5233.35	7112.64	11498.3	1333.23	6500.91	2829	6351.59	4127.72	2771.63	4760.35	5081.85	1959.01	4775.47	3466.01	2703.1	11863.8	2319.79	6579.29	5282.19	8246.67	5087.68	3824.16	2440.21
O00115	DNASE2	1925.64	3157.64	3326.6	5121.5	4973.83	2361.78	4468.25	4071.59	2708.89	3213.65	11891.9	4958	3177.99	4495.03	5906.16	3052.52	3475.03	2680.75	2748.09	7823.45	2898.17	8017.06	5098.25	3335	6610.46	4865.46	4434.96	2976.67	2572.3	4053.65	4372.79	3608.44	2265	4800.69	5316.5	3046.94	5336.51	6672.43	3196.58	5987.73
O00116	AGPS	3411.73	2260.25	2829.02	5415.16	3264.17	5744.34	3239.48	3997.97	6074.3	7304.4	2796.62	4000.91	11080	6793.19	6234.07	5427.53	7509.71	3256.9	2339.39	3499.83	3741.94	2960.75	4354.74	5303.88	3986.33	4933.67	4245.89	4728.48	7811.81	2826.14	2622.46	2314.4	3676.47	2289.79	2819.83	3209.12	3003.97	3624.92	5840.82	12294.5
O00139	KIF2A	2977.5	2987.71	4176.58	1615.24	3725.73	4366.18	7846.05	3782.87	4335.78	24757.9	17157.8	15903.6	3597.75	4230.52	3778.39	3788.25	3515.18	4253.37	4815.79	4432.49	2619.41	3565.91	9675.35	9957.65	7452.95	9907.18	12583.8	7000.21	3260.55	4547.58	3136.01	4435.07	4758.88	3528.42	1582.35	4483	5385.14	3583.95	3055.72	4534.55
O00142	TK2	3375.79	3194.54	7028.3	7300.48	10185.7	2008.81	5135.44	5054.1	5583.93	5355.39	7097.63	4185.68	3516.35	5719.91	3102.98	4956.51	4046.3	8157.19	7179.46	10590.5	8052.78	8728.9	7315.35	5553.85	5470.36	4792.14	7008.02	6332.83	5083.29	6188.25	6799.58	5879.75	10334.8	8337.64	6353.76	9085.96	6209.21	2182.47	4930.99	4813.88
O00148	DDX39A	335.888	1827.79	2177.06	424.737	3471.74	4345.49	2355.35	4959.11	2427.55	3500.45	2629.23	6258.68	1060.53	1868.02	1895.96	1936.21	1987.38	342.389	2245.34	1367.53	8295.68	4245.09	8093.43	3443.52	9996.65	3798.6	1755.21	3814.79	7782.26	1049.31	1235.16	1386.24	3362.84	3463.85	2509.74	2746.08	1124.33	5461.06	1105.23	2534.95
O00151	PDLIM1	32263.4	24237.8	25553.8	25789.5	32091.3	29636.6	25372.9	33242.8	15539.5	26057.5	22207.5	43911.6	26285.1	32204.6	26193.7	27770.5	22542.2	30249.1	14880.8	16680.4	60937	12413.8	24934.5	40984.2	43020.6	38706.4	38341.9	43826.6	48594	18425.4	16914.9	26723.9	14797.7	43343.6	97688.5	22440.2	19689.9	17747.7	21919.5	16593.6
O00154	ACOT7	14432	11462.7	18107.9	16553.8	17256.1	13768.4	9848.57	14904.3	7772.09	10070.8	16136.6	10610.6	8194.14	9121.01	6933.44	10287.3	7967.96	16641.9	11123.3	8113.81	13330.4	9822.71	10597.9	15221.8	8299.89	18044.3	13506.9	11997.4	7514.52	6597.57	3418.08	13866.5	12238.3	18027.8	24112.4	14978.3	10421.5	4835.77	9133.93	5970.55
O00159	MYO1C	133677	83473	90854.8	152868	102956	69573.6	112193	96925	121460	84950.4	110629	93418.1	102979	108247	102047	102245	103556	145161	116283	101091	188378	128572	113040	106185	88001	91377.4	114442	113384	115735	73543.7	100182	117466	119379	109325	150600	113024	87540.5	70604.1	93814.1	78897.5
O00161	SNAP23	13171.2	12673.6	16343.1	34155	22369.7	5449.64	2041.07	4308.69	5972.59	1331.81	3028.87	3002.94	7998.16	5088.52	3106.63	6710.56	5539.42	18057.2	16182.2	18844	18119.4	22636.2	2062.5	2712.1	1296.09	2348.84	16669.4	2723.09	5377.98	6260.65	5354.52	17094.3	18753.8	16304.3	21156.3	17751.2	2291.04	9151.89	6648.32	7631.53
O00165	HAX1	892.377	1514.44	1508.67	1190.62	1466.44	2773.13	678.872	2716.02	2521.95	3513.86	4903.14	4387.45	2347.81	2575.06	3368.02	2870.62	1152.97	987.13	1706.85	2139.03	1662.88	1796.33	3401.06	5451.46	5775.9	1441.17	7011.02	6008.92	4347.13	1526.34	4324.57	1688.28	1428.47	1519.38	1074.22	2018.01	4027.3	6141.72	2219.03	1665.52
O00170	AIP	8874.91	8455.22	12192.3	15799.4	13202.4	6173.97	6105.32	4594.79	3539.62	7972.5	5672.52	19659	6112.06	6973.78	6047.32	5706.2	4349.57	12290.5	11359.5	11889	16000.5	4616.33	7418.54	7996.43	7018.61	9203.07	4955.46	11810	5421.41	6076.87	5876.68	13013.8	7923.43	14105.2	19826.8	11616.2	6229.03	5978.14	4826.82	5882.25
O00178	GTPBP1	2686.4	3113.35	5485.5	7095.39	5473.02	3422.12	1757.01	2087.72	6602.29	1162.85	4844.04	1232.01	3434.89	4326.03	2427.16	5240.51	1897.07	5263.25	4805.78	5057.9	4670.24	4942.45	4206.51	3807.67	5187.98	7219.7	2212.96	2180.04	3471.65	2865.4	6378	4582.52	5709.12	3949.75	5424.68	4842.19	3024.31	1949.27	5708.24	4585.74
O00182	LGALS9	823.658	1092.57	9753.64	3218.7	9477.33	4568.79	3766.11	4784.59	2708.35	5612.66	12193.3	21021.8	7330.55	4271.16	2118.23	1634.59	13080.5	8327.15	4738.48	7688.54	19449	11795.2	7371.31	7078.29	2855.4	10236.1	9341.93	8324.06	1419.95	2528.87	1667.43	13888.3	1104.31	1554.15	15071.9	1444.49	4875.79	11674.9	3735.78	1748.33
O00186	STXBP3	39276.9	63299.6	80256.2	102198	70430.1	11710.3	13860.2	11451.7	8048.05	13436.5	12884.4	6723.49	5595.5	9176.85	7887.69	9374.06	11297.8	10637.5	64646.8	108227	133267	166178	10670.8	6625.27	8917.34	9273.02	11110.9	7049.64	6939.62	11970.1	8260.47	10403.5	8545.99	70603.1	88673.7	69208.5	13156.3	8700.71	8431.87	7142.09
O00193	SMAP	0	0	5587.02	4379.88	4957.97	9073.5	2617.41	9258.6	7021.97	3121.68	4129.58	4191.63	5830.29	7940.96	6596.19	7875.29	5170.26	3414.87	2807.65	4259.59	5142.2	4882.55	6832.78	6185.34	6744.14	3632.38	5581.59	10186	14249.5	5184.41	22121.8	7743.43	2382.46	4166.67	7197.12	4230.57	3526.83	8586.35	5423.92	2047.67
O00194	RAB27B	16987.9	17297.3	19646	32336.3	19928.1	8787.73	8228.83	12705.1	4403.9	4004.18	2907.14	5045.9	6342.45	10343.8	3420.34	9209.37	13607.9	16464.3	17605.8	37965.3	19208.2	31592.4	5729.3	5402.03	7642.52	4411.73	3085.39	2823.06	3692.17	15257.9	10914.3	20630.4	18531.9	15948.9	12205.5	22278.1	13868.9	15021.5	8413.65	9617.07
O00203	AP3B1	12081.9	11326.3	13386.9	20746.8	18142.9	9407.23	5520.15	6098.22	7255.32	5890.43	9329.53	8541.81	6515.42	7619.37	6394.89	7850.7	7581.96	17835.4	15082.2	18300.2	16514.7	18968.9	7097.38	7287.26	4968.15	9725.76	6305.19	6993.14	7017.76	9659.75	9367.79	14660.6	20718.4	15660.9	14813.5	17216.8	6914.76	7664.9	8359.98	11659.5
O00204	SULT2B1	1994.9	5818.77	3299.94	2349.23	6546.81	2489.01	797.93	2676.46	4084.39	1842.52	1877.71	2399.05	2740.2	3323.96	3224.8	1865.48	3692.83	6705.29	6268.58	15897.3	3530.74	1765.24	2681.67	3973.11	3975.72	2609.05	3366.53	3695.37	2076.59	3177.17	5867.25	8755.24	18701.7	8891.54	2913.84	3640.98	2649.25	3540.57	2869.55	1358.14
O00214	LGALS8	688.915	1193.65	3967.1	3161.87	2387.21	1692.45	1208.86	1602.14	806.889	933.107	1821.66	4681.03	1310.44	1337.29	1137.82	1025.51	1870.01	3706.75	2348.09	6042.41	3436.68	4871.8	1211.07	1287.47	1725.33	894.286	1557.4	2026.16	1261.17	1056.27	2311.7	1761.96	2627.79	3080.67	3663.41	2753.24	1537.08	2399.86	869.551	1051.6
O00217	NDUFS8	44129	56213.8	52154.3	52158.2	65171.4	25155.9	24890.7	39738.3	31634.8	21133.9	37055.1	22009.3	22452.5	33596.4	28247.2	34814.3	33135.8	54351.5	47008.3	61151.4	56383.2	115105	23566.3	28587.1	39148.8	28854	33499.5	35281.7	30107.5	36792.4	41012	69078.2	87135.5	58057.4	75510.9	70916.2	47194.2	86541.5	26027.9	27452.2
O00231	PSMD11	29987.1	32941.7	44320.4	25341.6	34343.1	16615.6	21900.8	18539.6	13486.5	22761.8	35119	21440.4	15783.4	16463.1	14399.6	17614.4	17563.2	33945.3	32371.6	37077.6	31329.2	30416.3	25290.6	27554.2	20207	27136.6	22528.9	23506.5	17771.2	19294.3	14343.1	40692.6	37987.1	30945.6	33165.1	28477.6	23757.1	20853.8	18217.3	15437.4
O00232	PSMD12	18081	21537.1	43006.1	62230.5	45411.7	24123.5	14345.3	47207.1	30059.8	16296.2	30535.2	15658.3	31819.5	27237.2	26228.4	30429.8	15463.7	36948.3	26179.2	39628.9	138440	92240.9	18297.5	15411	31930.6	18382.6	21852.8	19302.5	72608.9	26398.4	71066.4	48291.9	42165.4	43252.3	59586.2	36741.5	22143.4	23598	34138.8	21578.1
O00233	PSMD9	3680.56	3387.58	5162.82	12722.6	5241.04	2778.64	1234.61	8972.7	1692.38	2715.97	3680.11	5614.54	2098.81	5027.76	2006.2	1920.25	2049.99	4189.06	5557.99	2812.21	5785.68	13943.7	3211.8	665.441	10267.4	1385.82	7684.17	1427.27	2103.61	2233.49	2131.51	13778.2	13047.1	5929.32	7792.69	4226.67	3565.53	2298.54	7814.03	2550.97
O00244	ATOX1	3841.72	3511.48	6797.81	4262.72	2066.5	3482.04	611.359	2186.18	1961.29	432.165	221.057	23.9549	2442.08	3173.07	3397.49	3182	3021.32	2849.88	3166.64	1063.04	3814.93	198.721	369.522	364.756	659.673	546.184	155.374	304.006	3207.74	2928.76	1421.68	4555.21	1720.86	2941.88	4615.56	2437.47	1468.67	1449.73	2800.74	2362.37
O00264	PGRMC1	96406.4	60617.1	105362	157662	97884.1	65212.4	69535.7	70818.2	92875.4	91215.9	89437.6	64308.4	69065.1	95272.3	95670.5	93195.7	91212.7	134172	134906	80213.5	167093	112910	61511.5	75910.7	66918.2	75375.1	46722.8	84463.8	76376.1	49167.4	46019.7	74468.9	113295	64235	111542	108017	62991.4	50920.1	105548	49321.8
O00267	SUPT5H	817.047	2236.64	2023.34	1345.44	1097.57	20995.7	18471.7	21844.7	36097.7	14974.1	21648.3	5684.08	29467.2	37448.5	57507.1	34155.2	43555.7	1820.14	2360.98	2100.57	1222.42	4123	18121.3	14170.3	19184	19339	14738.7	12254.8	29629.7	20957.4	28123.4	2555.57	1903.7	1547.09	1947.45	2057.26	15871.2	14732.6	37722.3	18684.5
O00273	DFFA	5898.63	5725.66	9152.23	4935.66	6423.54	3230.51	1846.19	1587.37	1635.59	1229.88	376.479	3371.88	2521.4	1793.1	2077.86	1450.89	1511.18	5761.92	6673.5	3028.09	7798.54	3132.76	1316.75	2941.77	3611.23	940.457	965.58	3682.42	3518.21	1433.33	2613.83	6095.1	3971	7285.63	10858.2	6048.5	1003.61	3088.29	1255.96	1978.36
O00291	HIP1	22113.9	5802.42	5027.65	9107.33	9655.28	17441.4	15964.7	23529.8	24609.1	18515.2	25875.1	1987.17	23662.8	16965.6	19876.4	22980.1	25803.7	5472.84	6277.44	5206.77	22879.3	10073.9	17211.6	16780.9	28326.5	14589.4	15692.2	22673	20955	1172.13	35837.6	5638.52	5541.59	4331.12	9050.82	9993.6	30796.3	17208.7	18126.2	22290.9
O00299	CLIC1	132672	113261	231517	225262	201324	82891.8	80384.1	67723.4	61192.7	73720.7	87648.3	90542.4	74215.5	89715.5	68748.2	75351.7	83326.3	182169	192257	134703	187366	130966	89269.6	94341.5	114035	87757.4	67128	84058.2	83376.6	84644.2	51691.9	179799	132365	196814	231211	151862	94988.9	45724.1	93720.3	87421.9
O00303	EIF3F	29872.4	26190.1	21808.1	32493.4	22549.6	8448.49	3483.37	7581.42	4968.17	4251.6	4481.84	5508.62	11028.5	8591.27	7310.96	9248.5	9029.48	32843.2	33997	26342.2	38010.1	21961.2	6873.51	6179.48	5388.2	5953.11	4126.78	7086.67	7183.47	9322.61	5103.95	24420.1	31863.3	19432.1	31732.6	28126.5	9167.65	13650.1	8435.88	9859.79
O00330	PDHX	9052.36	10035.9	10028.5	9899.23	8774.07	7998.54	9968.49	10374.1	8463.51	18125	5962.02	5394.48	5168.48	10760.6	31882.8	26648.5	11580.3	10271	7159.42	11229	9496.45	19937.2	10100.3	12307.9	10059.6	23381.1	5610.12	7445.7	10655.9	9858.89	9416.88	9539.87	9170.3	8430.34	12926.3	11292	11570.6	10736.4	21275	6634.28
O00339	MATN2	34666.3	24376	21271.6	32511.7	18493.6	21134.4	25309.8	16297.5	27717.3	35178.3	20293	22798.6	14767.2	22440.5	39554.9	19347.3	18854.5	30804	32321.1	11006.4	50713.3	25125.1	13494.5	41098.2	14494.9	19512.8	22243.2	25791.5	22423.6	10405.9	9518.67	26076.9	28590.6	29492	28485.5	26062.3	10817.7	17427.7	19045.2	16117.5
O00391	QSOX1	8103.03	5186.71	5916.63	4495.55	1740.37	8622.16	2725.19	3184.58	5245.48	2754.22	10056.1	3592.69	4126.36	4007.58	2247.67	4003.23	1452.66	3202.92	2625.91	3916.45	5686.53	1853.78	4697.17	4322.2	15485.8	5222.83	3967.51	4343.26	3209.46	3844.2	2649.69	4672.49	2733.53	4390.5	4540.41	4136.38	4561.07	752.163	3704.91	3251.82
O00400	SLC33A1	4246.25	4334.33	4006.72	3455.19	4558.74	2194.5	13690.6	11818	6762.86	14490.3	7643.99	18334	1455.53	1579.75	18251	6483.95	5783.52	5121.01	3265.34	3698.18	4524.81	3035.77	10683.4	6705.86	17358.7	11347.4	8413.98	14664.2	10814.7	4656.78	9584.94	2834.23	3829.09	4322.5	5413.67	4904.67	5585.16	10077.5	7072.05	3478.4
O00410	IPO5	10396.9	6509.22	9502.96	10253.9	10818.9	9666.25	3604.69	5353.49	5394.38	4154.5	2072.74	3459.58	7162.52	5668.63	2975.43	5944.79	6508.91	10132.2	12163.8	8251.01	14355.6	6077.32	3737.02	3376.58	13242.5	1931.32	3367.19	2645.51	3749.78	7583.22	3586.23	10697	9123.27	10703.5	8110.55	10797.3	4446.46	2540.07	5736.43	9778.85
O00422	SAP18	12235.8	8679.27	7754.26	8774.06	11002.3	5069.19	6149.75	5907.4	5599.78	3339.78	3209.85	5586.34	16123.2	2156.13	2791.85	5234.6	4273.08	7670.81	7869.56	14572.3	8799.19	12365.5	5817.89	9167.36	8907.6	6017.58	4877.92	4669.36	1355.92	5113.87	6066.07	9559.92	12816.5	7835.34	10341.2	10999	5912.04	11913	4818.42	6757.06
O00429	DNM1L	11833.6	14871.8	23809	18920.5	12857.7	11670.4	6463.33	8868.41	7138.55	5378.6	5442.69	6928.11	11899	6273.76	9508.49	7293.89	9810.97	23693.8	15155.2	12713.1	22454.7	11425	7144.39	6294.51	4813.44	4987.83	5238.58	7133.62	5837.92	10480.3	8905.45	18159.1	14713.5	15270.3	19773.3	14290.4	8743.63	7231.32	6826.69	11053.7
O00442	RTCA	10171.8	12094.1	13759.8	18351.4	15868.3	8272.15	2043.05	5487.09	5711.41	4000.49	5959.7	5934.17	8630.54	5780.85	4500.89	5346.08	9350.22	14597.2	16555.9	24041.8	14280	17675.3	3246.31	8377.62	4063.97	4694.77	2425.97	2084.91	3382.84	11908.2	7478.52	14057.2	14016	12645.1	12907.3	16195.2	7027.17	6362.78	5393.25	11429.9
O00462	MANBA	4108.07	3263	6030.83	6504.47	5037.68	2510.76	17530.4	1631.25	1705.17	9014	3081.52	2691.76	1473.55	1383.64	2477.04	4089.3	2066.52	4137.31	3133.31	6938.56	3281.6	2636.7	19425.9	3384.73	3187.06	2381.12	6426.66	2056.91	4913.14	5304.19	1800.98	3866.79	4427.12	6861.2	4380.89	4374.84	5622.4	2231.99	2218.44	3282.49
O00468	AGRN	13766.3	20431.3	32257.1	40670.1	28390.9	22163.4	20339.3	24041.1	24865.4	25996.9	30947.7	29337.4	18918.3	21365.6	15897.6	18118.9	18171.4	32452.1	24542.1	22517.9	35513.5	28059.1	24058.4	29030.9	25361.2	18415.6	22779.2	34184.8	24612.1	18135.6	12131.2	24156.3	41950	24968	33577.9	25710.7	25006.3	35141.8	19857	21611.4
O00469	PLOD2	1099.32	1329.75	2713.05	1327.85	2170.02	2833.56	4339.12	14834.5	25486.1	5301.9	7169.92	16162.8	26628.9	21053.9	28258.3	24010.2	11347.5	1079.43	1948.38	611.153	621.564	524.922	8294.79	18184.9	13119.9	10849.2	18281	7907.75	33452.1	16956.1	1896.12	804.739	1096.35	1238.71	1922.06	1485.39	3073.12	24525.5	22511.3	14381.8
O00471	EXOC5	4231.82	3727.16	4132.03	4251.58	4385.49	23814.9	9689.26	30201.8	59025.1	13206.2	19611.7	14983.2	51221.9	35518.5	46158.7	28207.3	44868.6	4142.91	3869.26	4346.39	3896.79	5309.98	11096.8	7298.86	7030.58	17792	4541.93	40993	48548	21842.6	25551.5	3580.08	4485.96	3276.97	4717.45	4368.27	6464.84	16644	40769	45673.1
O00483	NDUFA4	34025.3	25531.7	38582.1	83157.6	66066.7	14603.1	6850.27	7936.1	20274.4	4027.26	6733.48	3323.92	12305.6	8504.81	7383.22	10838	8288.21	60199	48415.1	33419.1	50761.4	59225.4	11954.3	4004.1	13128.6	10512.8	2799.38	2965.91	8856.88	9282.14	11251.5	49511.2	98648.8	58809.5	47008.1	64189.3	6469.57	4333.24	10867.8	7304.17
O00487	PSMD14	22549.8	22703.4	27842.7	27655.7	24035.4	14892.1	13964.7	15869.1	11078.2	16042.2	17146.1	15439.3	14277.7	14065.6	10839.1	13681.6	15394.4	24572.4	22888.4	33036.3	22348	27284.9	20171.5	17636	17640.8	18138.4	18484.3	18755.3	12265.6	20661.2	12338.9	24281.4	26299	22850.3	25423.7	24838	20908.6	25337.2	11927.5	17977
O00499	BIN1	20992.6	8727.12	9341.66	3608.64	8752.48	7513.67	5419.03	5530.53	3975.39	6338.76	3667.5	2686.32	9635.08	6430.95	6756.16	4920.33	6156.14	11497.2	13432.8	7433.11	16652.7	3933.38	9742.54	8950.16	12925.6	3119.94	5448.13	4968.59	8061.51	6142.48	7750.8	11484.5	9609.46	9509.16	10965.8	9585.24	3621.05	6515.11	7003.37	10439
O00505	KPNA3	10000.7	8699.73	10682	12671.8	9921.48	5994.41	3464.07	3699.68	5440.14	5169.89	3839.3	8749.95	7039.76	3912.3	6211.68	5133.12	4406.35	11337.7	9258.74	8434.08	12688.3	6379.06	3549.92	4756.08	2134.19	5722.51	19673	23506.7	4995.36	4489.01	2848.07	9687.36	8310.56	10535.9	15625.4	9543.09	3957.18	2303.02	5127.82	3771.42
O00515	LAD1	2514.73	5368.53	2897.87	2108.38	2939.7	3536.93	1268.84	2009.19	1063.02	2516.35	1752.53	4802.94	2166.57	2109.26	1562.14	5953.63	5825.82	2869.53	1027.35	1426.15	5458.75	2921.92	2212.44	3355.13	2981.22	4952.89	3339.08	4642.26	3122.91	1606.55	4241.82	3983.3	2262.18	3256.83	4760.29	2503.66	3176.41	2728.35	1289.76	1814.09
O00519	FAAH	2337.84	8358.96	10101.6	7008.47	10370.1	4288.23	8026.88	8209.17	2861.09	12870.7	8825.07	7833.33	5529.15	3454.05	5515.73	3173.64	6122.01	7450.81	9193.4	21983.8	3534.67	14127.2	7735.36	5502.75	5976.14	5371.07	5816.72	10570.1	2094.6	15823.1	13810.9	8957.34	7177.43	5921.48	4919.54	6335.41	17173.6	1908.77	5632.9	7245.08
O00534	VWA5A	11840.4	8817.84	10482.5	16427.8	11158.9	6594.48	7072.97	4159.25	7426.19	2713.18	5948.95	4709.42	3033.88	6780.76	7383.07	5377.57	3281.31	10500.1	8191.52	3385.98	15746.2	10355.8	4319.76	8349.35	2389.99	5243.29	7839.83	8414.19	7617.57	3936.02	6818.67	11147.1	5785.53	15389.6	28768.8	14998.5	2906.51	2529.25	4594.86	5875.72
O00541	PES1	2540.96	2750.7	4932.62	4897.5	5439.62	2827.85	2548.89	7141.84	1641.23	5809.52	7375.95	840.782	2548.2	2261.44	2782.03	1879.06	1699.3	4861.26	4735.21	8364.29	3282.78	4617.37	593.546	426.039	1672.43	2435.85	2895.98	584.778	2877.92	2677.01	816.425	3479.04	7241.29	2462.79	4362.65	5066.72	1673.24	2411.43	3229.25	1492.58
O00560	SDCBP	8678.67	6748.88	17153.5	65750.7	12708.4	4640.9	5135.67	5333.99	3825.15	11958.1	13456.1	8374.91	5151.63	4780.52	4310.61	5205.28	5152.31	9216.4	11589.9	16163.8	10877	22326.6	6693.59	6422.29	12587.9	8203.11	7335.44	4708.44	4083.72	4254.43	5872.36	9802.79	13307.4	10789.2	9908.72	14083.4	6381.88	11496.2	5132.32	6128.13
O00567	NOP56	14510.4	17247.3	57887.4	84250	51069.3	34330.6	18153.5	63366.8	38397.2	21143.5	43986.7	23244.8	37362.8	31072.9	32432.8	38557.4	14396.7	41667.8	30343.9	49423.8	195012	113379	22549.9	19682	44991.8	25048.4	28791.8	25131.6	98068.5	25720.4	103814	62570.2	48315.9	55590.4	75221.1	47238.7	25207.2	38313	41173	25031.2
O00571	DDX3X	110415	102446	157088	206640	181609	8822.77	10113.8	9318.3	8129.08	10460.4	19648.8	8050.64	4967.03	7374.25	6746.46	8882.63	8989.13	177800	159861	167214	130121	119129	6743.08	5757.15	11725.4	12278.9	12417	8236.33	5775.91	8995.1	5858.07	136316	183187	154086	191574	169242	11399.7	14744.6	8144.86	3423.96
O00584	RNASET2	10634.6	15019	40014.4	39313.2	26595.5	7389.85	5259.84	7638.02	7656.98	3557.66	7225.17	3768.35	9123.07	7701.81	6593.56	9045.32	7068.5	19335.1	23655.3	77263.3	16198.7	47335.6	4672.95	3217.98	8323.88	1875.18	3835.91	2931.89	6556.47	8787.03	9484.04	17300.3	36565.7	18947.7	52981.9	17764	7853.78	42861.1	6420.43	11903.4
O00629	KPNA4	5293.48	4605.66	3851.02	3601.23	4073.1	5923.48	7383.85	4257.46	6794.2	46344.8	6701.73	4555.68	3310.85	8224.95	6622.41	4972.04	5111.79	4361.93	5012.84	3152.81	4099.23	1264.42	6408.31	3679.3	6809.86	8579.74	4814.04	7672.62	6059.96	3886.55	2023.2	3678.4	3330.07	4053.61	3399.1	3622.08	6122.69	3248.36	6059.45	3157.34
O00743	PPP6C	5271.91	6481.82	8565.02	6350.56	7639.7	3677.07	3151.31	2517.13	3086.77	2253.63	3296.84	1607.47	2283.09	3397.28	3372.42	3165.76	3279.77	5850.42	7606.19	7004.1	6220.74	4781.76	2583.13	3262.21	2672.15	3965.59	2740.91	1719.61	2060.94	3653.63	2137.99	9008.3	8010.07	8443.34	5169.93	7811.18	3450.04	3669.64	3053.79	2814.95
O00746	NME4	1004.16	1420.5	2715.93	2435.05	2069.34	5298.86	2104.85	2836.38	2689.03	10099.2	3282.61	8581.7	6745	3597.89	5879.18	6287.49	2385.84	2134.69	1987.78	4586.53	2153.37	1374.59	2448.58	9349.26	3287.35	5815.58	7084.44	8240.65	6549.7	2506.4	1816.77	1529.26	2450.76	2499.46	3047.66	1682	3926.57	2354.81	3221.13	4675.92
O00754	MAN2B1	7318.88	18830.1	20769.7	18034.4	15628.5	4063.11	4878.31	3856.47	2796	7671.29	7428.54	4686.2	3889.46	4712.21	2171.18	4174.12	4995.08	16183.1	9950.24	19226.5	7888.33	39150.9	5934.28	5984.94	10776.7	13002.6	4885.95	3987.26	2031.1	11226.7	9366.36	12988.7	23604.7	14128.8	10353	18333.3	6291.97	14063.9	3385.99	6204.82
O00764	PDXK	5994.35	4529.61	2809.14	2981.04	3664.26	2764.15	6174.89	1028.41	969.024	3267.09	2485.55	4723.63	1210.26	2072.41	2199.36	1557.42	1485.72	2892.09	3715.74	2737.16	4031.04	2230.84	6334.49	5555.4	4059.02	5983.6	3165.36	5449.12	697.744	2409.21	499.541	2238.17	1627.01	3952.63	4529.83	3755.02	4755.22	1173.05	1271.17	2509.68
O00767	SCD	0	0	1351.92	1036.42	1424.65	2433.36	3436.29	2462.94	1248.65	1809.28	1497.86	2524.03	1489.56	6129.98	1135.53	3323.2	1618.19	1956.42	1388.97	5225.36	1003.88	527.328	9970.44	11196.7	1271.29	1694.17	1614.64	13177.6	7428.87	1942.81	10614.6	3129.14	1295.45	1415.9	1757.04	1161.98	4851.4	1589.44	4298.01	8632.43
O14494	PLPP1	8023.12	18026.9	25919.4	32999.2	13073.7	3794.65	2021.06	5057.19	7480.16	15366.5	3438.82	9539.51	9377.89	3435.63	2227.75	4265.69	3254.91	11290.2	7853.54	32985.6	6954.28	13678.3	15624.6	10309.5	5656.35	3125.48	3591.37	2955.46	6349.55	8435.99	7066.83	11031.2	18388	14145.6	9760.49	12138.9	5686.48	4209.78	4121.91	11967.9
O14495	PLPP3	5993.34	11262.4	8901.11	18463.3	9980.69	5331.09	3440.51	5733.43	11267.6	4681.04	3023.05	2027.68	7693.56	3493.26	4036.48	4737.67	1969.33	17999.7	7823.06	5996.1	22282.4	14924.9	4221.07	446.235	1123.13	1213.39	2472.05	2730.59	6639.89	5965.78	9967.84	13515.7	16133	14655.3	17658.2	10754.3	1431.11	2089.22	5124.23	9460.09
O14548	COX7A2L	1853.79	2778.62	2787.5	4726.71	2417.02	3823.55	3560	3365.22	3104.17	3405.1	3619.46	2838.24	2913.36	3029.31	2664.59	3222.66	2987.6	2844.82	2217.85	5197.94	4852.23	2705.52	5272.88	4004.66	2778.7	3535.75	4014.49	2772	1614.91	2714.76	2516.5	3056.41	5397.7	3221.93	3276.77	2309.38	5634.48	8246.54	2513.93	4830.99
O14556	GAPDHS	0	0	871.633	1774.57	9108.62	2752.89	5355.71	1527.51	7478.81	3215.39	953.427	1666.02	6228.53	12454.5	6633.57	9115.77	6358.47	3360.68	3638.39	407.069	1072.97	1891.26	4076.38	3574.88	7671.68	1748.77	7568.04	4670.45	9281.4	5711.9	6217.87	4433.33	10818.9	7787.42	1705.67	12415.8	3400.24	1114.47	7457.07	5614.01
O14558	HSPB6	92549	84639.6	68478.1	104073	80545	49788.4	51134.7	58338.2	52153.2	64780.5	44586.1	54015.9	77067.1	57403.5	129878	64563	93023.7	129878	172965	93879.2	131692	78824.1	38660.7	47853.7	85819.4	49514.3	43688.2	54884.1	72159.8	35487	47803.8	99800.4	94640.2	77780.1	100236	125585	45018.5	11783.3	70903	33787.6
O14561	NDUFAB1	7867.4	10933.6	10572.2	8362.1	14520.2	6841.6	2984.56	5926.55	9338.19	19656.9	18040.3	12188.3	5240.98	5293.5	3839.08	4873.07	5930.04	10764.9	12456.8	17215.2	11476.8	23358.7	23477	21232	31597.2	24845.9	16578.7	5569.03	4420.79	8414.47	5852.06	12272.5	20485.5	13121.6	11746	17617	23609	16890	4510.97	9891.6
O14562	UBFD1	1703.01	2556.71	2998.62	5515.55	4015.59	3017.11	4218.55	5107.11	12207.2	14604.1	16164.8	18544.7	11649.9	11011.3	9229.43	7768.72	8180.29	2295.39	2724.13	1087.8	4151.44	4121.37	14474.7	11538.4	10790	15733.1	18409.1	11117	6200.47	1391.53	4691.97	3385.36	4882.88	2547.58	2850.97	1096.65	4819.93	1353.66	7081.24	2954.19
O14569	CYB561D2	3469.79	2156.82	1827.04	4106.6	3499.36	2600.23	7532.97	2202.26	2706.88	10028.9	6285.43	1744.09	1447.62	1999.91	1698.48	2440.19	2751.37	2854.23	2338.84	3387.59	2392.65	3366.54	6835.89	4888.98	4561.58	2952.59	5322.08	7652.64	3583.32	2553.16	3907.99	1691.36	3470	1942.36	2527.87	3102.83	3861.97	2274.08	2420.41	2637.08
O14579	COPE	14828	15812.9	18323.4	15066.1	20079.4	10667.5	13030.9	9352.02	7946.7	16708	17493.3	15153	10307	11259.6	7493.13	9706.05	13091.9	19243.7	18127.3	13996.2	16386.4	22103.5	15079.7	13751.9	18139.8	12538.2	12268.6	14062.2	9428.82	17493	6532.73	18053.5	15294.5	19222.9	21891	21616.9	17095.1	16186.9	10568.2	12333.1
O14617	AP3D1	6993.32	7222.62	5769.41	9430.83	8856.32	5158.24	4091.22	2786.74	4145.94	3523.49	9320.58	4283.68	4785.56	4415.17	3689.61	4063.1	3815.82	8508	6601.29	6930.37	5628.18	6301.79	5799.17	4993.33	5858.29	4605	4574.87	4462.58	3493.01	5718.52	3198.45	5884.04	9437.57	7253.14	5864.86	7770.72	4841.1	2124.5	4066.31	5882.74
O14618	CCS	6058.31	7504.77	7438.5	8601.23	6802.65	2853.19	7834.33	6767.99	1899.55	6101.76	4796.5	7441.14	4756.84	5536.36	3554.46	3081.28	3274.01	7461.49	6382.58	7107.2	7439.54	5391.98	6883.84	5444.19	15391.9	5889.85	4093.21	5989.64	3149.73	4074.44	3253.33	6071.67	4943.35	7815.64	10325.6	6575.12	5136.42	10791.5	1871.64	3681
O14653	GOSR2	3079	5017.71	5809.45	5826.94	3898.35	6899.28	13437.1	2385.36	3495.98	12284.5	8364.39	8780.52	2395.1	3779.82	5290.41	6586.59	5778.23	5550.81	5359.28	4643.44	4843.94	4594.6	7058.79	15136.8	6771.85	6542.83	8760.97	13876.2	4989.3	4344.11	4497.04	5192.12	4953.61	2676.61	2675.66	5369.26	6640.2	2538.99	4015.55	3123.39
O14656	TOR1A	2297.49	2625.93	2455.94	5168.89	2969.08	2980.27	3219.69	4628.07	4567.41	8267.86	3291.39	6201.61	4361.21	3670.21	2852.48	3137.07	2940.51	2695.42	1528.71	3969.36	2675.31	3841.11	3573.02	5013.52	2552.74	2486.62	2934.28	5878.81	3133.38	7917.89	6748.28	2119.65	3997.34	1953.07	3201.71	1974.42	2243.57	7103.57	3894.79	1890.27
O14657	TOR1B	2959.82	5357.5	5957.35	3865.44	7483.63	1676.08	6308.52	1014.34	1473.48	453.977	6167.55	2124.66	1614.02	1444.38	1024.31	1543.45	1317.4	9300.25	5840.93	2602.3	7182.8	2125.11	3322.07	1167.47	1047.07	4180.82	2568.17	567.259	736.663	6383.79	1812.55	6564.99	2121.3	9712.55	6489	10762.8	3095.63	2539.25	1212.12	1801.14
O14672	ADAM10	11279.4	10622.9	16183.6	26386.6	16252.6	8846.45	4665.91	14309.7	9034.96	5161.97	8226.63	3906.25	2978.93	7745.46	5493.85	9055.48	9084.14	19515.8	18720.6	17408.1	14423.3	19575.5	4493.21	3132.11	9311.54	4833.24	3529.99	5875.3	6699.33	9542.62	5023.59	15707.1	16038.4	15544.1	15003.1	13416.2	11458.4	7743.2	6817.65	5510.87
O14734	ACOT8	3604.98	4909.36	3192.56	5066.84	3251.59	60468.4	6798.31	36903.5	43766.3	16678.6	13897.4	17562.5	36741.5	26383.1	30398.3	29216.3	33458.3	2219.87	3629.4	8510.13	3781.96	4614.01	12063.1	14414.8	16248.6	11560.4	10535	15000.6	42177.6	28519.9	63429.8	3654.22	4098.24	2276.35	2453.11	4556.69	16500.6	56427.9	34542.8	37087.7
O14735	CDIPT	41134.3	31259.5	44936.2	81231.3	62034.3	12444.9	13391.7	19562.3	28288.6	14046.6	16669.9	15875	20340.6	16661.3	14949.8	17805.4	16279.4	63435.6	50408.3	53262.6	81077.7	66660.7	12646	15613.5	12440.3	9539.41	13206.6	17891.1	20628.8	18134.7	20633.4	52621.4	58453.7	47798.1	66954.9	50141.5	14258.3	12537.4	16955	19748.7
O14737	PDCD5	19805	13289.6	20782.9	16723.4	18289.6	9487.56	6672.5	8266.45	5822.7	7158.09	7018.49	7229.98	7422.38	8027.63	8746.22	7625.18	6505.59	17069.4	14236.5	10735.8	25909.6	8365.08	10500.4	13838.4	14646.7	14163.3	7208.87	10122.3	9026.61	5897.58	6118.31	19562.1	11772.3	20836.7	31211.9	17753.3	8036.82	6851.77	7172.62	8221.74
O14744	PRMT5	8813.57	12650.9	17555.4	15042.6	11961.2	10791.8	8844.46	10306.3	6895.85	19254.4	18754	21160.5	11279.4	9259.16	9756.27	9522.98	10483.3	14292.5	15418	11554.7	13823	10578.8	16238.4	20919.2	8040.82	20495.3	19753.6	16590.9	8352.87	11693.3	6150.79	11850.1	14319	12703.7	17195.3	12274.4	14417.2	6890.46	9454.19	10332
O14745	SLC9A3R1	12613.4	10860.7	16592.5	25818.3	15594.3	10467.6	7408.72	9158.48	5908.01	11152.7	12068.8	13597.7	10909.4	10244.1	9819.62	10947.1	10944	10246.8	8607.69	10287.8	12402.7	5885.88	12248	11115.4	11904.6	13162.4	6991.38	14188.8	10834.4	10807.8	3748.84	18269.1	6839.42	17630.8	18288.1	8411.71	8863.03	15310.3	10784.6	8434.01
O14756	HSD17B6	2897.19	6153.95	4031.42	10341.2	4409.68	4226.05	7321.85	6206.9	7323.57	20064.4	8663.78	22262.3	4555.84	4645.06	5393.3	4776.6	9483.07	6191.98	5672.84	1764.01	6759.28	19550.6	6985.79	6904.37	10913.8	4803.61	12654.8	14889.7	6182.79	1561.19	4997.88	7851.38	4248.62	3813.14	9745.07	4420.42	13317.6	22060.7	8082.51	10362.7
O14773	TPP1	13509.2	18260.9	46371.1	17879.4	25437.4	4661.65	8924.68	10402.1	10529.1	27571.5	52033.6	18928.4	13899.7	14229.2	10580.2	19559.9	13990.3	26419.9	22137.9	32373.2	12556.1	40752.9	15154.6	18529.4	30406	15509.6	16516.5	18485.2	11694.2	22010.4	12048.6	28090.4	30341.7	26776.3	20103.2	18664.7	24536.9	20447.1	15835.5	17491.6
O14776	TCERG1	4834.55	4847.21	7960.65	3375.81	5856.93	3024.71	4551.34	2387.36	1527.95	1701.25	1334.42	2132.99	2606.4	2327.01	1465.79	1622.99	2062.97	5782.9	5740.92	3719.05	4406.61	4074.58	2314.34	2866.62	2184.05	4908.55	4812.48	1701.75	3378.63	2259.27	1597.12	5932.1	5219.69	6376.97	6312.76	5271.84	3331.22	3516.35	2210.94	2454.78
O14786	NRP1	2779.97	3793.75	6469.17	13570.2	13162.9	35450.2	21674.6	18040.8	34767.6	13972	18206.6	12633.6	22752.8	10495.3	15673	18975.3	16139.7	6302.35	4374.04	10375.8	7051.08	5922.62	18936.8	17526.5	12923.1	13841.8	13326.3	10386.5	24994.7	27237.1	40588.3	4650.78	9552.35	8397.47	9656.58	6669.9	15889.5	11950	19275.7	49633.8
O14787	TNPO2	2279.33	3153.96	4091.84	6301.18	8100.98	8859.5	5996.96	5316.64	4013.19	6039.52	4117.2	6300.93	6013.41	3662.36	3089.2	2277.3	6150.32	5505.31	5296.23	4324.44	5271.42	5080.99	5781.92	2825.58	856.986	2890.01	1766.43	2758.6	3630.59	5568.06	4433.61	3945.55	7081.93	5700.51	3984.09	7365.15	3985.2	4086.32	4636.8	5876.89
O14818	PSMA7	33037.7	26255.4	34643.4	30169.2	23933	8441.39	7694.85	4438.51	4960.19	3989.11	5109.38	6719.98	4368.36	4009.7	2202.19	4959.04	5305.19	28357.2	29217.7	20565.4	33197	14974.9	5051.57	4215.13	7338.14	4922.95	5319.83	3915.51	3733.44	5295.44	2061.78	27121.2	23005.2	37588	37379.7	27672.1	5428.45	2454.49	4089.52	3268.86
O14828	SCAMP3	4701.45	2930.05	5734.27	6384.47	6966.86	3959.36	9853.86	2850.14	3250.89	10508.6	11871.2	17092.9	8965.87	2731.39	7441.46	3621.05	2184.78	6013.28	5618.14	6836.26	4972.39	3319.53	6312.57	10081	10253.1	9370.75	17071.8	11370.4	17875.8	5548.98	2385.73	4627.88	6377.55	3205.9	6792.75	4503.69	4874.26	18894.1	3381.76	2249.51
O14841	OPLAH	4131.57	4369.02	4403.3	7958.24	5633.53	4092.72	7758.86	6438.52	5661.16	7638.77	8128.05	8587.98	4232.03	4871.34	5046.67	5020.66	5928.9	6061.89	6534.69	18119.1	4480.29	2101.58	6581.27	4187.52	8599.11	4764.4	8581.41	6134.25	2877.63	8295.76	4749.28	3280.58	7986.12	5378.46	4041.51	3654.06	7322.58	8144.9	4042.86	5264.88
O14874	BCKDK	4010.78	4254.29	3651.35	3872.67	2836.54	2616.29	3924.59	1713.77	2913.46	13632.2	166317	943335	243370	911362	1104.66	1678.49	2538.21	4483.88	3526.62	7856.47	1859.08	3566.2	2580.84	1579.09	600962	3588.99	1257.29	1.46257e+06	65708	3248.19	2547.27	4435.61	6401.43	2507.98	2095.48	4165.48	5042.65	3703.71	1250.64	2973.24
O14879	IFIT3	885.821	606.674	897.117	1751.6	1106.41	2388.78	7334.08	6771.72	2115.21	664.544	1618.99	4769.84	845.473	7434.54	2242.27	6017.52	1044.43	805.63	1207.71	1073.66	2741.09	778.044	10986.7	1371.27	11669.6	7351.18	997.614	5989.81	3746.2	755.213	3106.9	815.759	972.932	5213.12	2803.83	633.794	2137.15	2564.47	7653.95	5705.5
O14880	MGST3	58819.9	70919.7	78354.7	173286	121222	30835.4	27227.7	38322.9	40578.6	9751.28	23614.6	10039.9	25606	24113	16442.7	21355.3	33448.7	146975	102604	227282	189797	104329	15584.5	9518.12	15470.1	16682.9	9743.21	8119.06	17422.7	28846.7	30165.1	129704	65329.7	119325	115161	124712	26853.5	21010.3	24692.8	8540.16
O14896	IRF6	3675.92	3193.25	3771.43	2827.18	2412.41	3646.89	5942.67	7306.46	7768.07	9088.37	11435.1	1170.77	6449.37	1466.48	8511.66	1241.19	5948.68	4933.75	3629.8	4922.83	2384.49	2372.6	1803.85	833.115	11836.2	1888.38	1093.13	2405.92	2333.87	3187.81	9903.3	3914.57	1824.55	4508.02	4605.65	2778.91	2543.8	10178.4	5749.06	5332.67
O14907	TAX1BP3	26236	15676.5	23143.9	25061.6	19303.6	8920.32	22650.6	5590.79	5784.9	25391	11873.4	21460.8	8823.24	5552.87	5747.2	5043.18	4898.25	17049.6	15179.7	12368.3	24181.6	17692.2	24377.2	16785.6	1930.45	27989.9	8540.52	21142.1	6014.84	5197.5	4650.94	20064.5	15076.9	26532.1	40659.8	21125.5	1360.24	6083.95	7238.11	5374.46
O14908	GIPC1	2740.12	3333.06	4035.63	5603.49	5707.38	6481.28	6100.88	10764.6	15871.3	11053.7	4911.45	8045.07	11923.4	5664.89	13314.4	9935.03	12705.3	2295.88	2762.15	1824.15	3877.95	3146.64	4644.59	6911.21	13263	2171.33	14269.5	11033	16660.7	10247	17655.6	2419.6	1866.07	5546.81	5025.15	2536.56	18802.3	21750.3	16602.8	9667.31
O14920	IKBKB	2491.18	2343.22	3116.88	3112.81	1843.6	1806.26	4444.06	3876.59	1573.4	4534.01	6775.59	4637.23	4385.39	3453.55	2178.8	3913.36	1293.43	2447.26	4070.51	1924.43	4210.54	3870.01	3760.55	4580.34	2808.69	4607.39	6099.95	8388.53	2308.39	2304.81	3619.17	1582.9	2777.62	3891.73	3264.19	4020.49	5059.42	2388.97	1866.12	1548.27
O14929	HAT1	6873.39	4227.57	5632.15	3596.3	3271.64	5594.4	38818.1	11917.8	2104.9	61592.3	10983.5	9987.78	4178.15	6051.48	26324.7	4491.72	2194.94	4567.92	4465.11	2894.1	3000.57	1333.71	30152.8	10366.7	40311.9	46370.4	53821.6	70424.9	17351.2	2979.29	10683.8	5158.9	4414.87	4183.82	5088.54	2841	15565.3	2064.65	11500.8	2672.15
O14936	CASK	3467.64	3663.06	4168.56	6445.91	3832.53	4236.53	1506.54	2043.7	2507.7	997.878	1330.12	2040.26	3654.3	3311.4	1099.89	2401.48	3348.91	6482.81	5112.06	4030.49	4050.11	4355.67	2122.22	1096.44	1347.24	2559.53	3429.39	1439.55	1299.5	4634.07	2491.31	4523.69	4891.52	3701.2	3838.81	4657.62	2686.64	1187.45	1714.65	4118.1
O14949	UQCRQ	3579.29	4076.6	5099.06	4549.68	7252.91	9428.32	11653.8	9900.47	9185.89	5043.75	17096.9	4820.12	2569.07	7101.6	4941.1	7638.71	9830.46	4015.79	6315.59	7899.89	5428.89	9044.96	7105.57	5557.7	8623.11	9894.68	6607.02	3142.24	2839.05	11289.5	9421.79	5653.4	9590.18	6501.93	4526.99	6992.92	14088	18712.6	6963.99	4985.93
O14964	HGS	3208.98	3295.17	6479.9	2904.09	5952.96	13323.2	16691.8	8310.11	3880.73	26804.8	31046.3	22019.3	20635.4	19325.9	23679.3	16929.1	18674.4	3631.6	6829.95	4726.77	2502.23	4585.45	20501.3	14657.3	20657.1	17631.9	3594.64	18074.2	9371.12	8952.74	7902.92	7824.98	5656.23	6568.68	2132.13	6465.31	23501.2	25104.7	22669.8	9095.15
O14967	CLGN	1224.57	3160.09	2788.8	3898.14	4004.54	4523.13	3919.96	5503.2	3664.01	43150.1	34568.5	29642.2	5313.39	4121.92	4073.23	5283.03	5619.77	2328.99	2550.01	3949.28	2408.63	4470.24	2982.28	17007.8	33418.4	13964.3	5063.27	27082.8	3447.02	5579.23	3406.82	3928.97	2758.07	2180.32	1691.19	3323.23	8757.36	4045.85	3405.21	2687.95
O14972	VPS26C	1273.42	1517.77	1073.43	1721.47	1765.3	1532.87	313.565	588.27	1238.3	748.623	476.192	1138.08	1337.73	683.881	935.135	830.495	766.811	1384.74	1062.41	1514.24	860.878	1434.94	1414.47	417.717	601.715	744.222	162.873	1144.86	451.777	1743.18	1584.1	1254.65	1156.34	1293.84	857.441	1109.45	435.613	612.491	879.517	983.334
O14974	PPP1R12A	21799	11904.1	38234.5	19092	26499.1	4524.37	6757.6	4814.76	5178.98	14621.8	5007.13	8161.91	4909.66	6354.69	11959.6	6549.27	4587.24	26387.2	40895.6	10945.3	47746.5	7814.13	6502.19	8869.15	13230.2	13016.7	6375.21	10675.3	7401.63	4554.1	7156.13	32027.3	13853	31528.4	30321.1	19179.1	3793.03	2687.94	3606.06	3467.33
O14976	GAK	2633.69	2965.78	3372.19	4530.48	2952.91	2188.63	9517.78	1304.93	2055.45	977.676	1112.33	1650.76	1207.84	1825.53	1103.85	1130.31	1561.98	2883.65	2734.85	4528.91	2408.52	3477.64	1138.06	1817.83	1018.57	1015.82	965.013	1729.77	350.343	1814.92	588.052	2674.24	4104.99	2741.08	2773.37	3334.46	2629.09	2353.24	1797.82	2292.64
O14979	HNRNPDL	17385.2	20525.8	45383.6	16907.1	34787.2	21024.6	9509.93	19576.1	18018.7	6344.43	8227.35	6490.79	17885.1	19640.6	16939.9	17985.3	19247.5	28570.2	29727.5	25153.7	31169.7	30367.1	10756.6	11943.1	13542	8954.44	7624.51	7946.49	26741.1	23936.2	16741.9	41347.5	20751.2	37564.8	35754.9	33737.7	15160.6	29596.6	21857.7	17412.9
O14980	XPO1	17939	14786.5	17867.5	27449.2	22452.1	10541.9	4081.68	9366.73	8890.34	3343.13	5793.36	4972.52	11784.2	10718.6	7641.05	8798.17	8862.21	23673.9	19613.7	20879.9	23658.9	17428.6	6097.21	6417.68	5126.36	4306.62	3809.42	9016.84	9832.49	11158.5	5470.16	16729.7	19642.5	17595	26910.6	20306.5	9866.94	4882.28	9126.21	11531.4
O15020	SPTBN2	2512.3	6785.57	7062.36	8886.81	8486.34	3700.58	1341.28	3637.16	2305.33	2429.8	1105.93	2233.8	5256.21	5932.26	1521.44	3537.44	5440.96	8733.77	9893.54	9653.75	4017.38	5546.22	3082.05	1412.79	2551.98	1099.67	1269.63	1856.66	4989.34	5473.13	5712.53	10088.4	6935.34	7665.27	4312.42	6125.38	6566.21	3469.78	4262.8	4520.84
O15027	SEC16A	4001.29	5675.59	4819.53	5692.58	4191.4	3705.77	10567.5	1875.81	1740.04	5930.37	4143.42	4267.27	3868.83	3499.28	3917.02	4378.84	3630.82	5130.05	5017.98	4274.74	4913	2712.8	8405.18	5097.37	5094.31	6295.69	5608.65	3023.8	4458.64	7240.5	2106.33	5507.97	3595.51	5708.56	4834.36	5265.75	5637.45	1491.95	3777.26	6499.33
O15031	PLXNB2	7854.78	7703.21	6144.95	7177.14	9089.17	1858.46	2336.57	3094.53	2079.43	2053.55	2103.29	1761.66	2270.24	2458.79	1690.68	2008.3	2225.79	7119.99	6701.74	9120.86	6746.35	13597.3	3035.4	2339.01	2116.76	2060.8	2110.86	1958.78	1955.96	2797.02	2442.52	5473.54	6998.81	6986.3	8020.72	8645.6	4127.76	8407.54	2175.29	2629.82
O15042	U2SURP	4607.09	6429.03	6301.89	7529.21	7281.12	7090.74	3237	4217.07	4521.79	9612.23	13429.6	12105.6	4872.07	5317.4	4684.42	5029.43	5179.08	7763.61	7975.38	7616.6	7831.68	6624.93	3183.63	4140.06	10757.3	3243.58	7262.41	8652.96	7318.92	5851.32	2513.02	6434.39	7175.86	6767.66	6488.61	7691.03	4101.09	5141.01	5608.98	5632.04
O15050	TRANK1	7529.09	35942.3	26622	21865.6	26646.4	18191.3	4790.28	15060.7	18144.1	5877.34	3439.59	5711.01	23433.1	19980.4	13838.8	26551.4	26496.4	20787.3	22238.3	21988.2	19935.3	27219.8	7286.29	5012.86	7949.97	2364.08	1362.15	9633.12	21819.7	30389.2	20846.5	24556.4	13185.4	22206.2	8926.39	24071.2	7937.51	14025.9	14111.6	34669.2
O15061	SYNM	843306	394727	348460	895186	451750	205207	296111	167327	325175	565275	209408	379367	352301	358821	649108	242121	508615	897015	1.03561e+06	662473	871439	471707	409544	326699	433610	452510	89820.1	437697	203880	133909	166303	507951	834314	253714	582394	649315	211232	51022.3	385832	102474
O15067	PFAS	4208.54	10235.1	10053.7	4658.04	10515	4956.82	1932	2705.64	2426.24	5517.29	6470.12	25880.5	3119.13	4314.31	2123.92	5819.49	2564.38	6955.35	6865.9	11521.4	3527.84	12570.4	3745.25	15583.2	10869.7	9073.28	15386.6	10880.1	2378.62	6448.09	3941.98	8535.97	10720.2	11041.3	5620.74	10393	4693.38	13477	2156.85	4012.62
O15075	DCLK1	1498.38	1993.08	3903.35	2756.3	3953.2	4515.32	3802.51	6753.66	7327.27	4799.06	2272.32	10138.5	7408.55	4730.78	5927.44	5510.71	3220.99	2011.69	1724.45	5577.32	6789.78	4654.39	4883.83	4766.34	4742.16	5145.93	7393.99	4890.82	8016.01	5525.6	4544.22	834.903	1531.08	3530.03	6307.93	1354.28	3913.17	2675.67	6735.43	2344.87
O15118	NPC1	4625.93	5164.84	7209.46	11034.2	10673.6	5844.99	6261.82	3665.34	5743.69	2745.98	72602.7	11279	4399.86	5345.88	1023.21	4017.1	3726.2	8046.89	4577.21	5532.92	5992.12	4300.01	5207.95	5794.06	4716.72	9290.2	2477.06	3518.69	2775.57	4259.23	2613.53	4407.32	10090.6	5024.1	6818.14	5856.16	5605.43	2757	4170.83	6527.7
O15121	DEGS1	4134.36	2839.41	4654.8	2798.76	6068.37	6440.3	8896.67	6310.33	7723.92	25088.4	13398.6	20714.1	10357.6	9439.98	6070.5	7040.59	7886.74	5468.9	6615.06	13834.4	5301	6469.2	5337.74	7358.71	7111.33	6497.38	5417.41	13229.6	5660.13	9286.26	12055.2	6238.82	6150.75	4741.91	2037.13	6335.69	11494.5	3276.21	8624.66	10531.9
O15123	ANGPT2	8470.55	5458.41	2083.78	25793	1899.23	3754.28	1560.91	2582.83	2047.41	9747.71	15004.1	17999.7	12957.2	2369.92	6675.43	2296.95	1933.09	7238.75	377.658	2314.28	10373.5	3544.39	5027.52	10122	4434.57	2629.87	6182.96	19189	5482.96	1578.21	4172.52	3106.71	894.833	1769.59	13836.7	2064.1	3574.65	2156.63	3070.78	5172.92
O15126	SCAMP1	4770.14	5127.83	6570.93	8643.84	5161.88	4035.76	3488.81	4132.48	3416.14	3688.49	3139.72	11433.2	3295.21	2928.09	3392.81	2842.92	13408.2	6039.52	5845.75	4783.91	7454.48	4307.26	3808.89	3575.67	4747.35	2947.41	2667.72	3344.61	3604.93	3294.64	5193.45	6565.54	6224.01	5265.61	9453.15	3814.65	3313.28	3332.39	4028.71	3322.36
O15127	SCAMP2	5732.37	5987.27	3950.44	5620.84	3807.61	7326.57	6757.16	8493.94	10928.6	9510.1	12898.8	3928.08	6246.69	8445.29	4173.3	7054.96	6078.51	4985.21	5178.52	10522.4	3319.92	3197.57	6312.08	4276.25	3808.65	5473.45	4196.17	25816.4	7064.82	10624.6	9556.75	4981.14	4524.34	4465.78	3300.01	4156.89	8204.29	8438.8	9206.1	9707.67
O15143	ARPC1B	20726.5	19255.8	22569.6	24059.4	20631.2	8326.44	10187.1	7810.52	4205.54	8436.34	10397.1	8687.06	6954.68	6025.83	13152.7	6929.75	7576.74	23363.4	21701.7	13780.4	22572.4	16612.4	10165.1	11312.1	6800.04	12987.3	8996.02	8950.32	6974.58	6421.32	8418.69	16666.9	17248.1	22254.1	25393.9	22939.6	8094.3	12879.6	5515.75	2896.76
O15144	ARPC2	50461.6	43299.7	50316.4	57354.3	49542.6	31112.9	23815.2	28551.9	32638	28896	23582.9	30672.7	35721.7	41094.3	43816.8	36217.9	35900.7	56456.9	51051.2	32601.8	52542.5	38034.3	27263.1	33903	28916.1	21824.6	26553.6	31483.5	42162.6	37353.2	30921.2	44307.4	39632.6	49809.6	59254.7	49848.8	25872.8	34633	36172.3	33545.3
O15145	ARPC3	82952.2	63525.6	115857	154748	94422.7	41760.2	20177.3	33240.6	28515.4	20993.6	17461.5	22101.5	45205.9	35240	41830.2	34303.1	35754.8	125915	111892	74508.6	150802	80703.7	25111.6	24504.3	21886.2	20381.2	18948	26497.9	38328.1	36405.8	42071.2	104569	84041	104982	159713	107177	21901.4	41607.4	31867.1	34325
O15155	BET1	3221.1	3382.62	3139.13	2568.42	3139.32	5131.37	3461.57	6535.62	4616.13	5595.99	4600.68	3323.46	6185.74	2333.63	5888.26	2935.9	2018.85	2390.38	2657.16	2740.6	2926.87	4743.39	5106.84	9973.02	11432	6646.96	6931.39	4849.67	8264.4	2187.63	1369.18	2911.97	2863.83	2852.03	2500.74	2704.31	3890.32	8022.49	4582.19	1620.84
O15160	POLR1C	113690	51381.3	63532.7	162566	97024.9	32608.7	16543.1	36840.6	53234.9	20264.4	17746.1	19979.5	53841.2	53233.5	70715.6	50380.3	59543.9	129618	126023	91757.1	161771	90279.4	22295	19133.3	17331.2	17011.4	11461.2	17373.3	42682.1	26057.2	36238.6	73565.2	93330.4	88805.4	101845	98361.9	21360.9	14728.6	42016.5	47005.4
O15162	PLSCR1	279.753	1615.82	790.973	754.594	641.139	2005.45	3206.7	2202.49	643.32	3877.24	2298.07	4157.93	1158.31	4238.66	3551.98	2943.05	3232.19	633.068	355.812	515.904	773.673	1452.64	5245.33	4118.76	10173.3	1989.66	2971.41	2149.3	4561.31	583.153	1200.2	1114.14	678.444	778.274	626.289	479.181	3003.31	3954.71	780.41	834.358
O15173	PGRMC2	22532.4	27266.4	41721.6	54165.6	44063.7	21551.5	29553.7	30759	30528.7	24082.7	34981.3	24517.3	18661.4	29677.8	22974.5	27828.9	25807.4	50274.4	41900.3	48459	54517.3	51388.4	24406.1	28485.3	22272.8	24406.9	22812	24195.8	27242.1	28805.9	32463	39887.6	42404.8	35452.4	44789.8	39224.3	25784.7	28085.5	26872.9	19290.3
O15212	PFDN6	14999.1	10953.4	14142.5	10368.9	12082.6	5154.24	3474.95	4572.27	2753.19	5012	2896.82	5822.02	5001.29	3969.49	4695.1	4493.45	2978.84	11446	10603.3	8212.4	12727.5	9791.32	4815.25	6681.16	8445.05	5150.06	5632.89	7622.55	5549.29	4536.26	3763.71	11288	7951.2	13763.6	16164.9	11537.4	4621.76	6244.72	3762.21	6105.75
O15213	WDR46	27767.5	23848.8	26254.5	53180.8	18851.8	1745.64	47941.6	22642.3	554.469	28581.3	24524	2838.68	3136.32	2057.92	37364.9	36641.5	3605.11	27602.7	9197.51	13029.8	47218.7	16748.4	38552.9	2535.47	24308.9	21617.4	20338	2186.85	958.438	45138.9	27016.5	7152.56	167.687	29325.4	42155.4	17621	45249.9	2657.34	30798.8	1822.16
O15230	LAMA5	88501.8	48993	65449.8	94251.7	112471	56564	62088.8	60602	83989.5	64794.4	86857.3	70287	64029.4	55840.4	89418.9	59316.4	54273.6	90472.2	76312.4	43499.7	105832	56622.3	84823.4	77195.4	53400.1	73802.7	101954	70753.9	77897.7	31944.7	41269.1	62941.6	73163.9	96491.1	69157.6	91090.6	61626.6	22790	48757	58592.3
O15231	ZNF185	16651	19548.7	15569.2	38343.9	13796.9	10361.9	3692.72	5851.17	7012.87	10110.2	5942.43	8538.42	8268.72	10301	22736.1	7425.43	6303.88	23292.7	16316.8	11682.3	26770.8	10087.9	13275.7	13554	9801.76	12637.5	1999.28	13501.2	4141.24	2788.23	471.755	9535.81	19574.2	10258.8	24520.6	18980.2	8654.13	1091.08	7343.32	5042.52
O15254	ACOX3	6184.88	10677.6	8342.06	18062.2	9284.28	13227.2	8771.18	15753.8	18255.7	14054.8	13638.3	14934.3	14372.2	17919.9	17239.8	14309.9	17577.1	15448.8	12346.2	16571.4	6486.33	13105.4	13939.5	17748.6	15873	13795.8	14251.8	17051.4	22451.2	13903.3	17827.3	10784.9	10332.1	7831.02	6095.71	16169.9	24781.2	15751	17594.9	21962.4
O15258	RER1	10650.9	9048.6	11102	15417	14018.4	7885.73	9591.86	12087	19685	6410.49	28983.2	1447.72	21521	16239.7	18001.7	15348.2	17899.4	15482.8	10242.8	14479.4	6970.76	10756.5	18768.4	40662.3	6343.44	922.962	966.118	20053	17123	13538	20140.2	9833.71	11530.6	11429.3	10383.6	12689.9	17233.4	5739.48	25036.8	12489.2
O15260	SURF4	63349.1	61489.4	97373.6	115953	121169	34834.9	42763.6	36887.7	48263.6	42010.8	64462.9	40556.7	34265.1	38598.4	31938.5	33007.9	37655.8	124788	118935	100143	120307	90161.3	41696.5	42141.3	29185.9	36690.7	40377.4	35695	38748.3	52748.8	34350.2	95199.3	150276	101464	93723.3	123378	41228	32882	44905.9	49765.2
O15269	SPTLC1	7026.23	5790.1	7308.49	9035.51	13532.1	2767.24	2305	2748.52	4369.09	4649.34	3920.4	9097.77	6114.11	5952.51	3939.16	6383.3	6315.73	8698.26	7353.21	7845.52	8082.74	8546.23	6276.03	7698.04	3868.74	2507.56	4335.05	4976.09	3321.22	6659.71	4532.21	7855.39	8492.96	6855.38	9642.87	8632.32	3621.49	2468.17	6697.17	8001.81
O15294	OGT	3365.89	3028.23	2820.44	3581.76	3632.89	3549.38	13190	3555.64	10817.1	6307.42	16039.8	26585.6	6439.46	4989.22	6522.22	11315.1	7862.9	2566.84	2038.25	2187.3	2009.46	2953.36	6651.8	18473.3	31247.5	11864.2	22774.9	23339.9	3417.15	4537.67	3235.71	2195.82	3053.49	2105.41	2491.41	2670.76	12888	12603.4	5613.33	6914.39
O15296	ALOX15B	5344.52	22375.1	13441.2	75972.7	25301.6	6550.35	33519.2	7093.87	10797	16464.8	37505.6	32552.6	28629.8	15091.6	13386.7	14676.6	54886.3	30477.3	19499.8	88160.9	8531.89	23270.4	16421.6	18706.6	24017.6	10262.8	16185	47845.8	21068.6	18195.6	5381.75	24624.5	7480.87	17586	12715.6	30119.3	44450.1	26275	9455.78	12307.9
O15305	PMM2	2549.64	2119.41	1823.32	2551.3	2512.79	4596.1	7492.96	4788.37	5022.3	24384.6	14462.5	7888.65	5517.87	6696.14	9725.3	6284.79	7982.24	4214.28	3090.95	1500.53	4246.26	2050.68	6803.34	9258.76	10444.8	5527.5	3618.12	9787.22	4156.09	8411.99	6657.11	2604.41	2497.38	2108.83	2484.47	3333.01	6548.38	5555.47	5809.88	6312.75
O15321	TM9SF1	6481.02	6438.86	6762.86	7309.01	7145.86	5443.61	3636.59	4732.86	4812.37	2327.3	2435.82	1640.84	3994.01	6531.88	10095.2	6278.55	6619.11	8067.76	5908.23	11643.9	14871.1	7563.45	2327.24	1779.72	6445.52	2029.98	2149	3491.06	5503.82	7743.6	9136.97	6112.8	8800.02	5209.96	4134.15	7575.2	7411.1	4272.79	4944.5	6369.61
O15355	PPM1G	4464.84	4688.69	5965.82	4225.75	7073.55	2739.45	2180.44	1562.66	1468.7	1276.9	4366.42	1898.22	6131.12	1676.99	7673.11	4757.89	3086.81	4727.36	5823.04	4382.17	4646.57	3134.26	2335.34	3500.78	6128.84	1849	1427.03	7477.15	7641.57	1481.77	5106.13	6861.26	5721.29	6283.73	5465.34	5890	2371.92	6007.22	2216.2	2251.01
O15371	EIF3D	7972.15	7327.47	7238.18	11313	9376.39	7506.85	3619.77	6168.79	5607.5	6457.97	8648.68	7892.52	6260.06	8128.92	5588.35	7409.11	6234.22	7814.78	8256.81	7285.98	9713.73	9985.81	8554.24	9678.55	5811.6	7119.15	5969.42	8123.02	5997.72	6445.9	4453.75	5832.95	8515.34	8058.67	10929.1	9579.67	8525.37	5762.05	7772.59	6216.75
O15372	EIF3H	11524.3	12585.7	16744.9	3622.67	3991.18	6332.35	10607.6	4518.16	3475.46	11988.9	4360.43	4057.14	2162.04	4625.04	2393.85	3961.02	4034.04	8816.18	6738.52	17606.4	15196.6	19283.1	10477.1	3449.75	6522.71	7718.47	7405.36	4406.26	2722.15	3849.5	2126.32	20136.5	9430.78	9922.58	4754.7	6031.87	6270.11	7091.49	4462.52	3635.42
O15382	BCAT2	18988.6	40339.8	25505	36959.2	27336.2	10759.6	14143.1	10298.5	12410.9	18200.6	22301.5	17944.9	10035.5	10711.2	7492.95	12389.7	13397.6	28159.2	25477.3	49246.7	22096.4	51926.9	15853.7	13923.5	18621.9	13495.9	11747.8	14324	7848.53	13990.4	12909.3	30737.7	46497.5	24763.2	36129.7	30965.5	21027.5	30129.2	11027.6	15772.7
O15393	TMPRSS2	7602.33	13908.9	3129.29	12020.7	10840.5	7913.15	6880.12	1912.84	4135.12	7071.55	25469.1	9222.77	2424.8	6498.04	2076.59	5929.5	2921.71	4789	5117.49	21611.4	6300.35	14172.2	5911.98	3820.35	9693.91	13382.4	7521.83	9595.73	1872.05	3156.1	4958.26	8255.09	7220.1	6758.84	3656.71	7011.7	6719.3	7014.95	2401.9	4480.08
O15394	NCAM2	972.234	1440.69	2268.8	3339.01	1042.12	1951.01	3971.38	3237.75	4041.08	14080.2	32844.2	17923.9	1540.09	2993.9	2641.5	2776.5	2058.29	1359.62	1823.05	1290.42	1158.47	2573.58	7686.86	8222.63	25163.9	9834.36	13779.8	12143	2770.11	7597.7	2924.4	3851.34	1911.1	2854.66	6699.52	1075.62	2878.08	4820.34	3361.87	9722.2
O15400	STX7	12064	6775.28	11393.8	16447.7	13255.7	5028.62	5746.91	6248.23	7445.23	9466.11	5147.94	4359.87	5376.53	7096.63	7318.35	6291.22	4334.25	14444.9	11302.2	11577	13518.5	10623.4	2923.67	5518.38	3011.66	4950	2983.52	5621.38	7554.27	6037.02	9860.26	8628.75	12336.6	10663.8	13701.5	15715.5	5191.19	8616.05	7123.97	4732.27
O15439	ABCC4	6236.47	14051.9	16242.8	28155.6	20213.5	12006.8	13444.3	15673.5	8796.3	13657.1	10897.8	9813.4	8743.87	22072.3	6750.58	11140.8	24831.1	16071.5	20831.1	22160.9	10771.5	23726.7	16167.9	8066.59	16458.7	8283.44	5589.7	9522.72	6752.04	30598.4	14051.8	30972.8	23691.7	12060.9	6842.43	22135.5	30648.5	12835.4	11613.4	9408.82
O15460	P4HA2	6888.22	5102.17	4710.09	19227.9	3433.62	896.991	599.171	1601.87	5616.43	17305.1	3738.59	11443.6	15701.9	4431.63	14662.5	6343.16	6104.68	10791	1378.61	2646.01	9772.33	5167.86	1237.84	6162.26	2538.92	2863.03	13385.7	8286.95	8281.11	3731.88	11181	1703.56	1419.36	2803.94	11872	2516.9	2236.97	3344.26	3814.84	8287.44
O15484	CAPN5	8273.7	10227.1	14883.2	8502.41	9298.08	5116.19	13287.7	10181.6	5364.44	16229.1	9627.02	15213.3	11527.4	7719.06	8344.23	7245.55	7775.53	19736.7	11674	22456.1	23654.2	12606.4	11510.8	9241.29	7947.2	8542.1	11201	13272.3	7778.37	6528.43	5865.87	15834.4	9358.68	11359.5	17927.3	9426.66	13138.1	4068.23	7367.96	6971.45
O15498	YKT6	6149.27	5293.89	5921.1	4826.45	5245.25	2621.14	3882.55	2788.72	2788.9	919.142	1619.24	1663.12	3057.95	3318.24	4306.07	2786.09	2606.59	4402.3	4865.29	3492	3680.39	3554.59	1220.73	1105.52	1036.97	1420.56	1771.46	3123.1	3482.13	3082.51	3149.49	5071.18	4597	4909.74	5003.34	4977.89	1215.3	1412.9	3449.15	2303.34
O15511	ARPC5	33262.9	21299.4	32869.3	35117.9	30580.9	14004.9	9532.27	11209.6	12021.5	8405.54	7659.4	8711.58	14288.9	13933.6	15862.4	13081.6	11301	28088.3	29024.7	21916.5	38140.9	25677.2	9445.82	10828.2	10837.8	9696.67	8483.29	8784.71	14374.5	13954.4	14110.3	29214.9	21066	29656.6	44439.4	30023.5	9447.39	30324.3	13526.9	13515.5
O15530	PDPK1	5206.97	5064.63	2612.09	2419.29	2088.21	4256.71	3151.48	3694.25	1774.71	53761.8	5496.27	7262.44	3949.05	3903.35	3979.63	3639.03	1404.73	1978.09	2669.41	2747.59	2368.62	2507.74	3946.2	46476	3177.7	5815.66	10461.5	5771.09	2775.21	4746.03	1792.89	2354.14	2501.75	2044.03	1951.97	2065.02	3726.89	3295.83	1706.27	5446.99
O15533	TAPBP	47718.4	13973.2	40687.2	34209.1	19703.3	15896.7	16440	9287.54	9558.3	19139.3	24575.2	19943.6	11466.1	9769.26	10669.9	9857.5	12055.4	28059.1	19502.1	23809.7	26389.9	25124.2	15750.7	18839.3	12331.4	11685.6	15639.2	12804.9	11140.3	11640.2	12938.8	16512.3	19026.4	23385.2	22957.3	27078.7	13095.4	22542	14987.7	11006.6
O15551	CLDN3	8113.68	12581	14904.7	21008.8	21545.9	5568.54	3239.59	4707.21	3577.87	1692.53	2306.65	1434.54	4951.2	1981.46	3157.8	1321.71	2000.64	12681.4	11197.3	27479.3	5574.55	23024.8	2285.65	4153.38	3721.96	33064.5	16760.4	1297.26	826.166	6884.4	4166.33	8535.51	15080.9	9820.38	16399.1	15140.2	4902.44	3269.94	8017.03	7142.14
O43143	DHX15	23648.5	27460.1	34220.2	33408.9	34886.2	9345.81	8550.71	10255.3	5667.95	9472.65	11347.2	11284.2	8702.03	7467.26	5674.89	8756.39	7639.9	34668.5	32027.9	39599.1	26102.4	33241.3	10950.8	11470.5	8831.46	10891.4	9705.65	8736.41	5556.82	10113.9	6951.96	26841.2	40659.1	27924.9	34820.1	31955.8	16780.7	12086.6	7028.12	8738.23
O43148	RNMT	1050.01	956.768	971.168	17471.2	1966.72	3371.28	7726.13	7455.69	8559.75	11424.2	5103.05	15784.8	11077.7	6448.11	13171.9	7784.71	2265.89	2365.68	1384.14	3535.77	2281.36	4257.84	10855.6	8542.04	9946.89	31307	18463.8	11494.6	8531.5	6426.92	4494.69	1448.05	1336.12	656.011	2862.07	2873.33	9694.14	23801.3	10062.8	5692.19
O43169	CYB5B	30307.8	30291.7	30367.3	48169.9	45102.9	21820.8	27689.5	29098.4	25887.4	30182.6	34003.8	30016.7	25840.5	22097.2	20331.8	26619.1	23760.2	44665.5	36229	38180.6	40900.5	54858.1	29276.1	29120.6	24601	29104	27017.9	39223	23359.9	18282.9	25028.1	31768	44125.7	36064.5	39434.3	42047.8	35937.5	37200.1	21187	17376.7
O43172	PRPF4	2478.98	3102.3	4112.62	4428.5	3663.29	1631.88	1871.49	1717.69	6887.93	27087.8	13923.2	56014.8	3073.43	3136.23	26572.9	2200.02	717.754	4509.98	4834.89	3029.41	3394.66	4163.51	31949.4	20449.1	12284	2803.32	64471.1	7381.45	2823.69	1320.61	4596.12	3158.51	4353.41	3057.07	3619.85	3731.98	4430.65	1708.53	3052.04	4105.77
O43175	PHGDH	88235.8	134478	151104	94920.1	127481	114569	223813	83240.6	71350.7	100424	124734	122627	90812.4	100667	55061.1	87983.8	67302.1	180075	156688	213427	160012	132491	155597	109126	125987	93276.8	80840.7	122281	110339	197402	48377.3	201244	59394	187258	114971	137052	134203	15981.1	74358.5	85470.7
O43181	NDUFS4	2540.03	3789.27	3967.74	3241.93	3242.41	12114	13231	5121.29	6546.83	5711.6	7952.57	16348.7	4224.05	4584.71	6197.6	4230.51	5206.26	4372.86	3543.62	5001.47	933.856	4680.55	7580.35	3625.33	7297.18	6581.9	7543.1	5420.06	12564.9	4267.68	3476.83	4950.15	9314.87	5180.08	3227.48	3747.08	6122.22	8578.22	2524.53	2159.41
O43182	ARHGAP6	3082.64	6880.07	6546	4207.67	2838.81	2823.87	64149.2	71448.7	5508.3	2872.73	2467.81	11452.4	3293.55	3415.68	50203.7	62968.2	1410.06	4079.2	3262.23	4843.44	5625.78	6555.75	3808.43	53128.8	72975.5	10915.8	3109.16	2646.05	34750	10019.1	7627.29	5494.96	5251.92	4193.86	1498.92	2515.83	4133.6	3200.05	407.688	1286.77
O43237	DYNC1LI2	5283.57	7164.06	9431.02	5947.82	8169.34	4833.65	5509.85	4506.51	4910.55	7389.39	5422.23	16503	3880.36	5021.36	6490.55	5238.22	5371.17	8590.24	9331.72	10261.4	8281.17	11030.3	3539.11	22039.5	6229.65	5418.98	18094.8	8633.57	5071.19	6205.95	4435.56	9425.19	10263.7	8433.33	6481.66	9554.82	4890.41	4047.92	4609.47	11981.1
O43240	KLK10	20411.1	14031	8558.46	8430.46	9458.36	5229.21	6088.35	406.751	1861.94	352.476	424.732	2465.34	5778.47	2422.33	764.3	1521.44	1691.16	14112.6	10957.4	7580.2	9092.72	7859.49	2169.3	2287.29	2902.71	1988.21	1859.86	3821.69	658.668	404.686	916.35	7135.16	12874.2	11653.1	10759.5	11089.1	2254.65	430.386	1507.35	1166.69
O43242	PSMD3	13475.9	12727.9	14807.2	17522.6	13588.5	18133.6	12700.4	12942.3	9896.46	3069.37	12780.7	1532.26	6488.72	9236.32	4697.68	8518.26	11195.9	13200.2	12916.1	13929.5	14198.9	11211.3	9677.76	4719.89	6951.49	9841.35	2525.54	2480.04	5176.55	18271.5	10669.9	12993	15996.1	12698.8	12253.5	14005.6	16453.1	8514.66	12594.5	12658
O43252	PAPSS1	5023.47	9491.55	7143.07	6349.47	9792.91	3579.68	2878.56	2581.02	2414.75	2177.83	5457.15	14903.1	5664.58	3897.32	2069.83	3178.06	4417.5	5543.34	7005.54	7804.48	3875.24	6301.61	5707.49	3583.68	13612.4	3329.66	5397.32	7581.37	4363.27	3038.32	1295.32	5789.93	18241.6	7039.13	6077.62	8849.61	2180.98	4233.48	3272.08	5625.84
O43264	ZW10	5767.13	4354.44	5132.12	5606.62	7696.53	5504.29	4077.95	4567.55	3298.89	1585.58	1010.34	2683.53	2742.96	2704.19	2326.27	3179.04	2913.15	7021.82	5256.72	3858.85	3729.44	4412.27	2908.13	2370.33	3554.63	1342.45	2755.14	1670.04	2748.03	3851.76	8079.09	4774.04	5838.22	4633.24	5605.04	5833.61	4158.05	5673.91	3148.09	5355.01
O43278	SPINT1	3435.45	5125.45	7555.42	6187.02	6811.13	8309.36	652.067	5184.45	2437.11	68179.7	4107.46	2875.25	7663.47	2452.23	2263.94	5584.94	5541.37	5646.08	4559.6	4077.92	4255.65	3916.63	746.469	3582.16	4834.58	5963.12	997.088	5884.74	2800.88	7438.62	1915.03	5819.76	4838.76	7003.54	8319.96	5422.97	7424.84	5443.54	5598.24	9728.45
O43290	SART1	205401	115389	184607	213658	146103	3271.35	4344.04	40404.1	44610.9	17276.6	12482.3	7044.06	64944.8	40195.4	24839.4	50860.9	30569	243025	216998	182026	200424	313508	2009.7	3009.39	29746.7	9615.22	8865.37	7884.63	27269.6	69987.1	82981.2	220055	191152	116486	210838	244451	4761.93	23290.5	59774	67391.5
O43291	SPINT2	0	0	2144.97	579.415	2222.97	7573.53	4125.73	6638.52	6960.91	3574.04	3814.41	2786.74	2716.66	6732.48	3207.77	5819.39	5565.26	1707.93	1606.2	3549.08	1435.18	392.094	3076.1	5245.58	2698.23	2436.89	5623.55	2988.58	4280.17	8339.21	6649.33	1967.06	1979.86	1067.17	2474.59	1493.22	9781.76	11503.9	5531.72	11164.9
O43292	GPAA1	3965.89	3977.3	4175.65	5275.8	5081.66	6203.06	8909.55	20401.1	12367.2	6427.98	16700.1	6459.25	27378.1	2483.89	9740.72	23450.5	22185.6	4501.82	3528.08	6676.53	4264.62	5331.87	4727.39	12925.1	5451.43	8058.31	9627.68	14659.3	6570.44	20319.1	23694.8	3862.94	6532.89	3430.44	5067.7	5540.27	11160.3	17889.9	20280.3	19760.3
O43294	TGFB1I1	123318	76439.8	93231.1	189308	98707.8	53028.4	120359	45217.5	74789.9	120819	119498	114495	72700.8	82650.4	106101	67422.4	63906.8	154473	139699	81872	217455	149351	116690	87557.8	69708.5	93965.4	106854	64458.7	94598.2	44389.8	65441.2	120431	106281	92895.4	167706	112400	53332.1	28416.3	63737.8	69880
O43301	HSPA12A	9328.19	5024.42	5676.81	10330	6995.75	3105.3	1391.56	4603.25	5011.64	9880.07	5786.36	6461.96	4346.45	4254.91	5675.66	4765.16	3524.54	9817.61	6759.68	5352.64	13393.1	7252.54	6192.07	24632.6	10508	5893.4	20742.7	34375	5630.14	4348.85	4386.75	2395.84	7646.47	3812.35	14344.8	7445.78	2867.55	2392.04	3338.5	8874.86
O43324	EEF1E1	15507.2	17894	28484.9	25560.5	26644.2	6740.64	6089.44	5295.4	3775.78	10313	11396.7	8755.97	4713.47	4833.31	3509.96	5403.19	7243.31	25063.8	27240.4	40875.2	22622.1	22667.5	4790.45	6756.59	4440.24	8856.78	6668.08	6239.45	3718.08	8129.77	4126.96	25947.5	31343.7	24597.9	25455.1	27780	10083.3	9429.86	5035.37	7118.26
O43390	HNRNPR	82583	93052	97762.8	76059	75502.8	30328.4	25317.3	29094.7	20222.7	34322.8	38211.5	35965.8	27041.5	27215	18717.9	21650.8	24885.6	89168.6	87182.2	92469.2	81503.7	98076.4	30875.6	36193.5	41909.7	26462.2	27954.1	37836.2	25249.8	28550.1	17543.3	73187.8	87506.3	72312	104541	86849.6	36234.4	53107.9	28133	27550.7
O43396	TXNL1	28625	27728.2	49938.9	48426.3	40103.8	25338.1	44048.7	29457.2	21340.1	51251.3	62873.1	54287.8	34060.2	29092.5	31249	28725.6	34664.4	39819.9	35408.6	42942.8	42583.2	40739.4	45559.8	46081.5	44731.2	43053.4	40568.4	45866.2	30899.7	36403.6	22400.7	39059	31426.8	37682	45921.2	43523.4	42136.9	25224.5	28081.4	28957.2
O43399	TPD52L2	18278.1	12111.7	22407.2	18884.5	18936.1	5452.11	5011.91	3747.39	2674.27	12240.3	9456.29	14579.8	4854.38	4874.88	7100.31	4667.74	3753.08	18620.7	18358.3	14533	19773.8	8374.13	8069.21	9123.77	10294.1	10912.1	9527.81	12981.1	4988.67	2886.82	2309.1	19232.8	11852.1	23609.6	31281.6	16715.8	5071.65	4312.18	4524.65	4981.95
O43405	COCH	2148.96	2842.19	9283.44	8724.68	5016.36	4884.96	9504.34	19796.6	7367.14	6082.09	12452.9	52801	6739.62	4751.81	3061	10549	2645.34	4719.81	4870.45	3624.47	86290.1	57271	4887.95	6971.71	9562.06	5328.63	17092.8	15525.4	86534.9	2548.48	2876.16	10431.5	6222.53	13835.7	23821.6	5422.35	3472.12	4557.87	4205.91	3307.16
O43414	ERI3	5384.42	5994.24	4301.99	5754.47	5225.63	6834.01	5590.76	6487.32	5183.72	27185.6	5961.77	8625.75	7790.08	5662.62	4129.08	6738.59	3052.11	5752.64	6072.06	5880	4115.2	5110.67	3210.04	15416.1	4427.53	14189.3	4012.44	7251.81	8371.18	5918.98	5681.07	3699.83	3372.81	4064.17	5511.39	6982.94	3016.19	4425.68	6718.95	11052.7
O43427	FIBP	1194.06	1092.58	1392.59	1255.89	1016.49	4589.43	3449.27	2034.48	3774.69	2862.41	2775.75	2268.07	4720.42	3638.9	6422.92	2301.73	2491.81	946.606	1051.04	1543.69	468.601	1080.58	4251.71	4622.31	2800.11	4550.81	3470.89	2542.14	2002.79	2193.78	1458.13	1050.98	851.489	782.688	835.774	1295.88	4753.09	2388.27	2847.97	1927.3
O43447	PPIH	12096.9	12252.3	16845	16720.2	13729.9	6468.18	7801.57	5052.97	4655.9	7651.56	7907.09	9930.53	7221.17	5792.48	4288.16	5333.68	6226.68	13988.4	12715.8	12523.5	14186.8	9418.41	8748.07	9034.97	7590.99	7340.47	6398.5	10189.7	5315.77	5754.2	4441.48	13681	12910.4	14291	17004.7	12159.7	7397.85	4873.33	5741.34	6492.14
O43464	HTRA2	8452.6	9950.87	10390.8	9231.76	13286.4	4581.91	19880.2	5979.04	5765.29	11469.6	27149.4	10956.5	8750.94	8305.32	4389.75	5201.78	5714.08	10737.8	7735.83	17097.5	9469.86	14508.9	11184	34489.7	16082.5	14614.2	22339.9	19586.1	4152.08	5916.44	3449.23	10835.4	14272.2	11858.3	12815.3	11277.7	8924.02	19251.2	4776.98	4447.69
O43488	AKR7A2	45184.5	60526.2	64797.3	65808.6	63606.9	8008.69	13438.4	10857.6	10890.2	12774.3	9998.56	12306.8	9598.98	11573.8	7721.93	9898.13	9438.4	72189.3	68127.2	68157.8	96072.3	53856.2	11309.5	13732	9736.64	9638.04	11376.2	16152.9	11350.6	10931.4	13723.3	73835.7	61316.8	72419.6	92550.4	56454.3	8980.36	5039.96	10359.1	11355.5
O43491	EPB41L2	4960.84	5599.28	8617.05	8815.68	8732.27	7199.04	5825.98	7573.43	6642.21	1566.35	2234.1	3379.36	4592.89	7143.47	7664.63	7029.15	6302.15	11819.1	8518.81	4739.11	14617.4	8635.03	2756.67	1751.79	3600.7	1503.66	2549.19	9486.78	8462.92	7488.79	8298.7	5986.42	7757.91	8263.23	13936.3	9196.96	2515.97	8340.2	5666.43	4578.9
O43493	TGOLN2	1888.73	2412.03	5524.85	2339.82	2930.86	108113	19011.2	56876.1	67228	13127.5	12437	13034.5	43140.1	40867.1	50391.9	43722.1	68383.6	3083.81	3037.48	5315.23	17247.4	7718.3	16526.5	18663.3	18615.4	18253.6	12856.3	24930.2	84159.9	34962.8	97563	3496.59	2984.15	2698.21	825.012	4274.04	17906.9	22626	62044.2	17997.5
O43520	ATP8B1	867.977	2445.12	2507.4	2817.79	2924.75	2099.47	6661.53	1983.62	3892.59	2869.22	9062.92	4030.4	1733.11	2324.76	2237.08	1816.64	1406.79	3780.92	2660.47	3592.43	1647.37	3059.44	3531.45	3073.66	7386.7	4082.11	4953.73	3685.85	1493.29	2807.33	1794.19	2880.29	2912.76	2301.74	1519.68	2063.43	4391.73	2851.04	6013.43	1569.19
O43581	SYT7	3716.59	5218.04	4730.6	8593.9	3472.44	1503.61	639.686	3021.66	1293	3240.26	1270.62	2177.07	3321.6	2319.73	1502.22	2105.02	3229.28	4632.75	4864.6	2734.47	2709.34	7430.6	881.576	2730.35	397.898	2132.33	628.473	3985.45	957.288	3882.43	3552.04	7085.6	2474.52	3640.25	1432.88	5421.49	3759.31	3617.69	782.44	3415.81
O43583	DENR	2945.87	2726.85	5037.32	3740.24	3577.73	3303.32	3131.2	4538.37	2912.77	3290.46	2626.79	2776.65	1937.6	2058.36	2071.67	2095.6	3244.94	4033	2264.27	2254.17	2841.79	1770.12	5358.88	4070.94	7834.82	1799.23	4873.64	6565.05	3071.3	2323.34	3033.18	3487.52	2433.81	3246.15	4236.33	2817.1	2357.5	2820.3	2594.42	3799.68
O43592	XPOT	7267.59	6266.42	9223.26	8114.63	13085.1	3633.82	4737.87	4445.61	3612.91	6875.4	1047.88	5652.74	1445.92	2088.11	3141.92	2655.84	4459	11026	11307.4	12200.8	8717.07	9622.4	2825.69	2258.14	2388.65	2358.28	4548.33	3390.35	3210.78	1549.88	5883.92	8542.23	10210.5	10094.4	9722.09	10806.7	4229.71	2485.13	2612.48	3743.76
O43598	DNPH1	5660.89	6249.6	11020.5	6789.38	11245.2	8832.62	8148.12	6490.04	6506.01	7540.12	8299.8	5099.15	9572.99	11313.1	17049.6	10765.8	15476.7	8234.65	9187.3	10934.8	7618.04	4268.81	8747.52	9031.78	15477.2	7793.6	3677.72	4907.35	8576.19	9399.12	10640.5	8659.4	8154.75	7214.33	7380.37	9211.97	13371.9	6364.33	8200.84	11068.5
O43615	TIMM44	10034.8	9992.33	14291.5	17767	18909.8	9329	6988.09	5673.46	8346.19	6386.92	3833.98	5600.41	9110.77	6467.45	5525.69	5743.08	5404.3	15244.2	13999.1	21992.9	14602.3	21482.6	7692.55	7075.83	2815.28	3785.15	4138.66	7374.43	3949.42	8985.32	5794.7	12885.2	24375.9	11629.3	20383.3	18498.4	7147.13	5160.63	6840.11	7087.4
O43617	TRAPPC3	65665.9	183840	17760	48968.6	14940.7	10761.2	10625.9	17772.6	14520.4	16044	29298.6	26144.5	26373.7	24786.8	29898.2	15316.8	8753.69	25470.9	13148.7	17459.2	24721.2	16677.2	43085.1	33852.6	7276.46	39170.4	4854.89	43509.4	17709.4	19412.8	8397.08	12069.3	13702	13922.1	30588.5	16437.7	17085.7	12691.4	19655.2	10505.6
O43633	CHMP2A	9450.9	13492.6	20624.1	13987.8	14194	6325.04	13602.2	6164.3	5332.66	15249.5	13748	14940.1	5736.85	4785.98	5224.51	4871.83	5708.29	14104	12866.4	21755.8	16499.5	21395	9550.03	14518.1	10833.2	8905.73	9601.14	14209.3	5412.51	5469.06	6725.51	17028.9	13584.7	13628.8	17169.1	14711.6	10508.8	18756.3	4525.99	5776.92
O43639	NCK2	850.409	2590.04	4048.19	3424.87	3099.78	3036.76	4130.28	910.765	2554.42	5514.52	6128.58	5003.33	5361.9	1026.31	978.67	480.687	1908.34	3141.23	2736.04	2699.95	2793.56	1425.19	800.541	4896.6	3469.22	2324.33	3388.32	4189.23	3391.82	910.518	3621.24	2957.46	2824.36	3953.23	3290.78	2118.72	1828.97	6573.71	647.722	4728.55
O43657	TSPAN6	2197.89	1549.95	3601.15	3189.79	4100.65	5318.33	1728.8	1922.99	3992.41	3123.53	4326.65	1769.58	3120.43	1668.16	1401.92	1389.39	1533.48	2085.51	2158.17	6672.74	4871.24	10981.9	2356.21	1735.96	835.472	2132.52	2457.29	1964.52	6289.26	982.971	1737.7	2638.03	2337.48	2221.2	2860.36	3344.31	2376.34	2108.06	3474.43	1475.22
O43665	RGS10	0	0	2722.2	1318.43	2240.66	3341.34	2010.32	2179.21	3466.97	1748.28	2661.3	373.291	1990.97	2680.67	1580.34	1955.66	1198.39	1265.3	1681.78	2624.7	1987.91	1194.84	3543.38	2178.35	8527.15	1392.22	2669.23	1983.55	1442.77	4670.63	2175.23	1865.72	1356.33	1987.08	2944.63	1273.52	1925.17	3468.41	3140.02	5258.8
O43670	ZNF207	4743.52	5525.29	8307.39	5817.05	5214.26	3632.54	2783.03	3406.81	4407.05	4048.53	4333.87	4315.25	2855.61	3526.85	2578.01	2931.41	3707.07	4968.44	3687.56	3597.31	5099.87	3733.47	3526.91	5675.54	3215.1	4841.16	4589.24	4642.29	3614.46	4022.96	4045.85	5474.71	4141.64	6126.4	9310.48	5308.59	5209.65	4773.27	3164.26	5310.46
O43674	NDUFB5	7550.34	10446.9	10577.1	18590.1	8031.32	8228.35	11025.7	9647.9	10202.1	5813.18	6184.86	7181.9	8563.12	10301.1	7582.73	11617.8	9108.57	10085.9	10089.2	12234.8	15250.4	16003.3	8668.38	9159.89	5427.94	7446.01	10727.3	6355.87	7958.91	9234.16	11980.2	10376.1	15454	7089.78	14271.2	8877.93	15079.2	9864.04	10266.4	8525.31
O43676	NDUFB3	6272.81	5954.87	5656.88	8143.23	6558.92	2978.62	1991.6	4250.28	3797.6	1863.39	2431.57	1626.39	4368.71	3613.43	3774.35	3967.41	4140.4	6029.08	7100.63	7777.65	6130.8	13010.7	1600.83	2739.12	3693.24	2190.7	3046.52	2706.39	2999.51	3068.02	3800.63	6253	11443.8	6268.93	8167.15	7171.26	4091.91	4276.47	3100.84	3335.72
O43678	NDUFA2	26882.3	38958.6	43546.5	53658.5	45633.1	18615.1	25787.7	77230.8	20689.5	28813.8	35097.3	22214.2	23130.2	19467.7	20033.6	23035.2	19894.6	46530.1	40704.1	60245.9	52239.1	87217.6	25120.8	23026.8	44625	21588.8	27112.6	27159.4	24892.4	19115.7	26775.3	48060.8	73196.3	48669.4	65175.2	49480	22874.6	42407.1	17264.7	15049.7
O43681	ASNA1	13609.8	10897.7	10953.8	15883.4	13015	6040.75	7265.5	5865.15	6633.87	9734.57	5077.8	22499.6	9386.99	6415.91	6688.2	6866.19	6441.7	12793	11577.3	14308.2	14159.3	12458.8	8516.17	8202.09	4562.16	5127.77	7957.1	12920.2	5336.27	6621.97	6029.94	12302.7	11045.9	12353.3	14809.8	11807.1	7906.6	5555.76	6218.97	8081.04
O43684	BUB3	8853.84	12874.2	16990.6	11415	12099	12543.1	13104.9	11285.9	10069.6	15506.7	22727	18137.3	13127.5	12029.1	6349.96	11906.4	11307.7	14156.9	9857.65	10090	11858.7	15299.3	17966.2	19062.9	11904.3	18425.3	14305.1	16951.3	10512.8	14697.1	6801.69	12200.1	13288.5	13241.4	16846.5	13656.5	15288.4	19102.9	13197.2	12496.5
O43692	PI15	27887.4	31850	24271.6	60203.3	19600.8	12303.9	10700.7	4577.56	14119.8	13397	15761.4	5837.33	14378.7	9408.22	11604.2	18054.2	10068.7	22920.8	13161	6586.76	53642.9	27074	20181.9	11379.3	21211.8	12851.7	22739.9	16840.3	20230.9	17595.6	8018.96	10134.1	77863.6	23185.8	11409.9	26322.9	14194.8	4325.88	6281.25	9466.99
O43707	ACTN4	120047	84236.6	132565	123005	120230	26797.6	28827.1	32613.9	23901.2	20563.6	19096.4	31112.5	26560.8	33206.5	29387.5	28800.9	24653.4	139150	124050	71811.5	203884	71666	23021.1	27262.9	21371.6	25782	32633.2	24957.6	45303	26634.9	28219	122216	80543.3	145591	235626	101293	18573.2	19616	28041.1	30363.8
O43708	GSTZ1	15657.3	20865.1	18070.1	17183.7	21672.9	9479.03	7749.27	8547.75	5701.64	13839.5	11652.7	23331.6	6428.53	7625.6	6168.59	8185.16	12178.4	16287.7	23066.4	21897.6	12252.5	17638.6	7156.52	11561.9	9839.66	4735.86	10689.7	16711.6	2827.14	11105.3	3521.57	22617.1	31761.9	18185.9	12492.8	15903.3	11774.5	9394.16	6545.26	9525.38
O43747	AP1G1	8016.63	6976.23	8139.96	12084.2	7905.03	5412.82	3555.08	3089.97	2757.2	2779.12	3192.44	1953.85	5152.14	5295.69	2094.56	4077.65	5864.78	10041.1	8569.21	4374.49	7224.14	5916.86	3900.56	2475.15	2676.77	2167.23	2533.24	2055.4	2191.69	5937.41	906.375	8212.88	8862.54	8544.78	6449.75	8706.44	6253.73	532.261	4081.36	9261.59
O43760	SYNGR2	11646.2	9151.16	18092.8	33324.8	21766.3	3627.65	7184.04	3738.1	4802.16	1253.14	2122.69	2583.09	1468.92	3434.75	1260.12	3365.05	5905.08	21808.6	16660.7	49732.7	10780.2	22187.6	4262.18	757.073	2789.99	1215.33	1270.97	1106.51	1882.31	8743.07	4025.4	13348.2	29731.3	16448.7	15136.7	19627.3	6153.2	5524.57	4229.95	4199.7
O43765	SGTA	5760.99	5504.76	4862.87	3874.72	2880.04	6321.28	6866.05	10785.4	2458.19	4802.22	27055.7	10181.1	10137.3	11095.6	17215.6	7163.11	7652.31	3281.77	2870.13	1984.78	3365.34	1883.38	3828.95	8979.37	12184.1	2874.33	7678.7	2727.7	23134.2	7589.48	14572.7	4179.8	2660.94	3550.28	4906.77	2679.51	7281.34	14177.3	19319	7173.85
O43772	SLC25A20	5997.01	8123.02	5027.33	9278.09	7685.61	4599.9	4696.25	6811.47	4737.99	5361.66	3968.91	4570.75	8723.06	4984.73	2326.83	6709.92	8147.71	9493.3	7597.14	4147.64	5882.43	6419.22	3965.73	3667.5	3462.28	3041.33	3367.59	4131.95	4630.99	10761.3	7385.02	10049.8	7415.76	8307.23	5584.19	7768.93	10172.1	6005.3	5086.62	8214.26
O43776	NARS	33535.2	37827.3	38264	50991.4	42208.1	20870.7	16013.9	15620.9	19184.4	15820	21570.7	15500.7	17026.9	19104.4	17544.8	17210.2	20802.2	41419.5	39985.9	43939.6	45142.5	38694.3	16246.7	16212.2	12704.5	13035.2	11701.8	16013.5	16584.7	25266.1	13103.2	35010.3	41950.4	42050.2	33400.5	53473.9	18930.5	5761.34	18345.9	22421.9
O43795	MYO1B	152258	134566	11161.9	14484.9	9325.25	7967.56	14959.5	5554.32	4828.39	18188.1	8570.24	21743.8	2300.97	3425.86	3607.66	4108.27	5693.53	10490.2	10072.8	13378	9655.05	19156.2	16049.3	4755.61	3368.78	14571.7	9980.47	16656.7	5418.3	10101.3	3704.18	8873.98	15961.7	8162.69	9652.84	9156.22	8076.49	7272.58	3452.03	2962.79
O43809	NUDT21	5316.62	7115.37	8836.38	8740.71	7844.1	7100.39	10877.8	7227.11	4755.66	14345.6	19708.3	13622.1	8321.39	5230.97	14258.9	7618.92	9161.3	9659.29	9451.09	8880.87	5577.95	5367.52	20687.1	11322.8	10303.9	12657.4	16925.5	14888.9	7034.38	9148.69	9086.41	7048.84	9860.44	9185.81	7928.99	11512.9	13783.5	12826.2	3662	9621.69
O43813	LANCL1	7042.84	5050.91	5278.88	7869.8	7727.25	14480.2	11306.8	18160.3	21366.7	6676.22	9672.99	6594.67	19369.5	19528.3	26254.2	19555.9	23094.5	6800.96	7156.48	4648.69	8489.34	5307.28	14662.2	11312	11599.8	12479	8085.02	16901.2	24820.5	23941.1	16857	4647.36	6721.28	6828.6	7101.51	7310.12	13473	14063.2	20304.6	18085.9
O43815	STRN	9583.19	7873.83	1481.97	2652.44	4092.55	1880.86	7638.43	4154.83	3241.08	5153.31	6698.54	10193.5	5046.72	5398.05	3683.63	3842.06	4080.53	6325.14	1467.05	1776.05	3603.53	3677.01	3676.09	9085.89	4253.16	5356.79	6469.77	6077.23	3830.86	3611.99	4645.96	2039.61	3534.49	5432.53	3201.8	6491.74	5223.77	2701.65	4161.09	3181.11
O43818	RRP9	2362.27	2500.84	2185.73	364.796	1730.71	3373.14	3366.36	4314.16	3290.1	4722.43	4974.07	4518.61	2742.08	3165.39	4012.97	3733.31	3350.45	2149.89	2094.43	3650.25	2597.2	2660.78	4321	5469.23	4181.84	2806.6	3041.29	4299.46	3765.92	2479.14	4135.68	1160.18	3456.38	2050.01	3200.8	1696.58	2538.74	3734.47	3283.94	4350.65
O43837	IDH3B	10163.1	9825.17	11362.6	17230.4	11728.3	6141.94	9048.13	7442.42	6746.31	8101.9	11657.8	7446.52	6164.99	5638.16	4034.39	6764.04	6028.38	13238.2	11204.9	13581.3	12398.2	14343.9	7288.44	7628.77	5909.08	8417.57	7132.71	7075.01	7271.83	6629.54	6709.3	11619.8	13206	12576.9	16021.7	12138.5	7510.34	7444.42	5042.69	5797.03
O43852	CALU	77518.8	88839.3	93125.3	71769	104271	28036.6	21947.7	34513.3	39627.6	19128.5	23627.5	19050.1	37757.8	36157.4	33009.6	36181.9	42488.1	90604.3	80201.6	131403	81244.3	142092	19138.5	21034.9	53993.4	20616.7	21676.4	18540.2	43634.2	51144.9	35799.8	111403	91422	101826	90332.4	101655	28434.8	126674	35689.3	24716
O43865	AHCYL1	15843.1	12389.9	12917	23241.5	20158.6	5922.91	3925.32	5213.64	6714.33	2317.71	6309.53	727.168	4896.96	5027.37	3992.54	5022.84	6474.2	14856.2	14216.8	21990	17135.6	25499.9	3038.43	2910.05	3216.67	3400.61	2847.41	2072.54	4124.88	10205.1	4844.25	14800.4	15227.5	14070.2	18807.6	18306.8	8208	3412.18	5777.23	9149.64
O43920	NDUFS5	13843.9	15562.2	17598.1	18727.3	16341.7	8939.01	6261.83	10570.7	9832.21	5504.18	3556.76	5049.44	9731.11	7632.22	8741.36	7399.77	8976.41	21003.1	20077.8	20743.7	22201.4	20947.1	4994.04	5770.9	8660.76	7387.04	5527.48	5185.96	8142.02	7826.84	7641.52	21091.3	30982.3	18121.9	26820.8	14746	7117.74	15944.8	7054.84	5414.82
O43927	CXCL13	713.526	2932.61	1236.05	615.256	7357.72	3986.03	15821.2	2083.44	3966.47	2903.21	2305.34	10425.9	3757.35	941.033	1140.96	3980.22	15258.6	502.558	1570.84	1625.99	20333.1	6566.88	2763.3	3737.29	4272.22	5850.71	3658.33	6681.97	7347.22	1798.78	6721.01	8132.41	4234.57	9369.84	21452.5	4185.02	2382.12	7776.48	3041.4	1307.34
O60216	RAD21	6156.6	5625.15	6358.45	4188.23	5908.55	31879.8	19532.6	12649.6	13784	16364.8	12903.3	14634.9	23833	27478.7	99115	15404.5	30824.5	5885.93	6386.58	4067.75	6719.09	5177.43	16932.4	101035	14117.7	16972	110852	16524.9	96779.6	38935.6	84159.2	2942.18	4670.44	6336.02	8067.61	6153.72	34974.2	24194	74838.4	25575.8
O60237	PPP1R12B	450177	341550	431600	1.04465e+06	398983	309806	347311	344950	432849	523323	448960	529208	336184	470947	582290	374260	476428	753839	626210	456406	895632	463534	442562	376770	371839	481089	404752	663626	332457	160746	221378	463633	548612	377047	522384	474115	424379	64673.3	382666	243783
O60256	PRPSAP2	6349.16	5110.46	7220.55	3479.39	7570.72	3905.44	4186.61	4212.74	3917.09	4511.62	4403.69	2677.48	5212.02	4341.73	3382.99	4520.79	4170.48	5684.43	6817.35	7336.6	7081.91	13130.7	4545.93	2475.7	8349.7	2383.76	4401.92	5167.9	6848.24	5049.01	5404.43	8276.77	6524.38	8527.56	6189.05	6307.6	4509.5	2023.22	4656.79	5030.47
O60264	SMARCA5	6829.38	6908.5	10253.2	6388.15	11265.5	4465.32	1874.6	2224.91	3009.51	1122.58	229.403	2630.34	3750.61	3016.92	1447.17	2248.24	1712.93	9277.29	9737.35	12906.2	6422.43	13752.6	2032.81	3403.47	1253.61	3622.7	1678.07	2307.34	3922.46	3404.99	2282.53	8254.58	11242	8602.97	6262.42	10966.1	2678.57	6419.1	3151.16	3800.05
O60271	SPAG9	24008.3	724.257	1706.4	9037.28	12309.1	12379.8	27143.2	14274.7	16522.8	26580.9	44204.5	27999.5	9888.23	15548.1	20032.4	11630.6	9295.92	1491.69	660.334	13614.5	25231.7	20250.8	21568.8	20013.7	20545	25438.2	9166.23	10128.6	15697.3	4753.51	4553.46	682.074	20961.5	2329.87	2112.55	967.724	21241.2	6230.82	19478.1	12793.2
O60306	AQR	3501.72	3858.48	1645.55	149.845	614.371	10031.3	20978	272461	9047.24	419525	355584	5245.53	7107.14	404181	10667.9	351801	442399	1248.43	577.96	859.787	669.315	1350.01	16175.6	22698.9	16007.5	12592.3	372706	366839	15584.1	9097.82	288519	805.349	677.107	741.014	1225.29	1174.22	4513.16	129896	404323	7523.15
O60313	OPA1	13763.4	16724.4	16032.1	21082.8	14757.3	8879.49	8419.53	12309.4	9991.52	9449.57	4595.99	20398.6	9429.59	9059.96	9930.77	11185.5	10290	17587.2	14978.7	19078.2	21345.1	17466.3	8908.26	6994.27	8174.52	8048.48	7261.06	16552.6	9562.99	9669.05	11759.5	18448.6	18056.4	15398.2	19308.1	16115	10484.4	14296.5	8008.04	7225.2
O60341	KDM1A	4494.04	5092.66	4099.74	4324.73	1158.81	14381.9	41613.7	21427.8	2369.94	53083	2553.57	63251	3721.11	4397.26	26220.7	22188.2	3488.9	1992.3	4793.91	3782.67	3979.02	4003.07	26087.8	56966.7	44973.6	52957.1	104564	62905.6	65780.6	3569.05	183265	3646.71	5264.27	3297.78	4879.96	3272.24	19602.4	13929.6	12447.7	3065.5
O60343	TBC1D4	1805.78	2765.43	2497.25	4770.6	2495.97	4988.93	4232.68	3797.27	3114.37	9285.09	7954.11	14111.7	7568.38	5374.23	7798.49	4742.97	4921.8	2131.01	2876.46	4261.65	1538.46	1557.01	7129.15	7618.82	9758.97	1901.77	8411.01	14387	7110.03	6558.26	3512.77	3500.98	2625.36	2400.21	3739.02	3375.89	5761.96	7177.12	4058.52	4842.63
O60437	PPL	10996	9801.35	7476.8	5848.41	5715.25	9906.86	3670.45	6357.07	1738.82	4412.3	2129.88	3193.3	3303.84	4375.02	2230.02	2409.21	3629.36	9130.75	6223.19	4231.72	5989.1	4448.23	8284.85	4560.12	5665.26	7474.39	5474.35	6054.78	2783.96	3687.1	1604.5	7534.3	3578.65	12071.9	10617.6	6876.84	6541	2586.32	3559.45	4778.26
O60487	MPZL2	2198.18	3411.99	4096.68	2767.18	2379.62	2415.94	3195.83	2467.02	1189.02	1269.73	192.529	1790.46	5323.2	1294.99	3319.47	813.605	3949.4	3309.6	1749.18	1270.09	2455.24	2285.66	962.843	2242.69	883.738	2128.49	2294.19	1207.87	2131.49	903.158	13486.1	3597.28	1309.73	2731.58	3401.26	2375.01	778.998	9360.33	953.2	3493.65
O60488	ACSL4	0	0	4608.57	6678.55	5315.29	4231.91	9079.53	2532.36	2957.57	2626.12	2690.49	3178.55	3532.44	3199.16	51070.7	3041.66	2047.51	6442.5	3299.19	3365.71	6044.43	1930.55	8679.28	2866.63	4320.1	3688.68	4663.29	3595.95	3488.33	2390.88	3055.15	4628.25	3462.28	3854.27	7206.49	5392.35	3028.69	2738.33	3760.97	3146.13
O60493	SNX3	12727	13810	25324.6	15934.6	15140.2	9591.02	8394.84	9806.97	7470.76	9683.3	7419.47	6782.54	9540.26	9219.11	10932	8479.73	9599.23	18143.5	19951.4	22066.2	21601.5	9806.48	9386.54	10174.9	14291.7	9105.6	7206.73	9049.49	12151.1	10622	10025.8	19461.1	18724	18727.4	21957.2	19451	8118.81	13116	9965.97	9210.95
O60504	SORBS3	5119.33	3388.18	8876.64	10082.8	8133.09	2801.94	1680.7	2300.15	2303.45	4470.64	7627.21	11931.1	1919.18	2304.31	2314.31	1711.48	9383.55	11644.1	11121.8	7310.13	13711.8	9347.72	6794	15555.8	7120.69	11648.7	6630.75	14548.9	2690.84	6968.71	5737.34	8845.48	8351.65	13626.6	16929	10167.6	8019.4	2287.3	1562.12	13101.4
O60506	SYNCRIP	45350.6	33819.4	60104.4	50411.9	52398	22257.5	7921.99	13874.2	14613.4	8381.17	7361.34	12560.1	20251.2	18651.5	14658.6	16983.8	14312.3	54673.9	42319.5	28415	46945.7	37148.6	10008.4	16273.3	14541.4	7126.81	8168.19	16912.9	21568.6	17347.7	12990.4	49379.6	46060.6	53361.6	71902.4	45970.2	10693.8	15624.2	16308.5	24502.8
O60524	NEMF	2638.1	1763.83	2610.02	3666.67	3281.22	10708.3	4866.48	7579.87	4098.75	6537.66	8379.5	7150.82	5311.6	5836.55	4770.15	4558.43	5684.51	2699.72	2534.09	4117	2281.07	3029.09	7279.1	7772.6	9880.53	9675.07	6988.96	9059.28	6962.04	3338.9	3169.84	2031.4	2564.88	2861	2306.63	2776.67	8075.46	4924.05	5175.18	4642.33
O60547	GMDS	14496.4	10854.9	16909.3	32916.7	18385.9	7373.77	4688.96	5476.48	6178.22	12329.1	18759.8	4826.9	17570.5	9117.12	10017.5	12975.2	17369.1	14088.3	21001.5	15189.2	13426.9	22529.4	9206.36	11703.5	11891.2	6064.75	9461.87	15611.8	10844	15860.1	10366.5	16140.7	22059.6	11765.3	10939.4	26426	25263.8	15525	15992.1	16559
O60568	PLOD3	4252.87	4353.81	5973.93	4712.93	5577.09	4464.91	4653.68	2904.95	4190.34	2227.7	3169.96	3460.01	5371.17	3817.85	3596.61	4179.07	3189.67	5421.56	3626.1	4932.22	4539.69	5038.79	5457.1	4229.44	1612.5	4442.24	3625.7	4317.21	4063.43	4438.24	3639.11	4999.15	5360.35	4480.85	6099.53	5272.58	4666.49	11701.9	4646.68	6006.05
O60610	DIAPH1	7395.91	5348.73	8772.38	9915.18	7812.42	5692.49	8048.46	6254.13	5452.38	8269.74	12007.5	6334.35	7852.49	7323.69	7126.15	6352.08	6091	7478.95	5992.29	4829.45	7413.81	6753.39	9826.85	9542.39	11234.1	9072.53	14531.5	9784.99	8758.49	5888.64	7867.24	6211.29	6669.64	6670.18	10188.3	7535.55	9605.68	6282.21	6982.98	8073.11
O60613	SELENOF	5504.57	8456.47	7506.4	5852.08	9268.16	14010.2	11444.7	8230.85	8146.45	9656.6	11781.4	23012.9	5083.99	11260.6	4552.11	4310.13	6964.08	7364.48	5617.69	7449.56	6955.68	14790.4	6074.81	6336.3	5790.34	4105.8	10324.8	16824.8	9915.62	7343.29	8690.43	8240.18	7247.27	7816.48	9118.32	8733.52	2682.03	9517.92	6358.25	3946.78
O60635	TSPAN1	12536.1	16230	19649.7	50171.8	50532.5	2917.81	5122.85	3561.69	8122.19	15750.2	22231.1	8793.9	9500.76	3880.73	16769.7	9295.49	10849.4	6613.07	19757.3	100906	6918.45	45343.3	6819.77	3335.17	5047.51	10342.7	5217.86	1990.35	16343.7	19787.1	12701.5	18148.9	28400.8	12475.5	5461.83	27097.4	15697.9	7141.75	5233.67	18399.4
O60645	EXOC3	5102.04	5143.49	5210.82	9614.8	7561.31	5251.31	1885.8	2901.48	2872.67	5395.35	2593.11	2455.65	3636.61	3396.95	2759.38	2902.13	3060.46	6530.65	6671.68	5063.78	8873.35	7474.07	2890.09	609.993	874.999	2402.64	4155.72	1340.86	3387.43	4134.65	2883.02	4921.53	5954.49	5475.17	8681.7	6963.75	1439.03	3240.18	3898.94	2915.91
O60664	PLIN3	42714.7	31821.4	34011.1	33732.8	31365.4	16305.3	15338.7	13659	11558.8	16896.9	16209.3	17792.3	12499.7	15699.5	16035	16876.8	16083.8	30131.4	28647	20829.4	38944.3	12798.2	16333.6	20812.1	25246.6	21518.3	11889.7	18624.1	19311.3	15180.1	15854.4	30723	21520.9	41102.2	55663	25810.4	17737.6	14465.6	15673.1	14312.1
O60684	KPNA6	15376.7	9636.67	6579.09	11345.3	8946.44	9026.69	19661.3	75185.7	121146	10585.5	13899.3	25608	10254.3	17337.4	12209.6	14697.9	186915	8648.2	8505.56	8451.36	7871.72	6096.81	10984.9	18645.4	116607	9230.53	11892.6	12214.4	19523	10295.5	94748.3	6314.3	7612.08	7994.29	9706.26	8986.78	86215.3	6725.26	12371.5	10644.4
O60701	UGDH	29441.6	38746.6	89639.8	56359.9	56292.8	10946	18005.3	13393.5	10979.5	13516.3	25242.3	21431.4	19826.3	12881.6	11010.8	14667	13619.5	31667.9	39112.2	58237.6	33629.3	47146.8	21236.2	14171.4	15584	17182.9	14449.9	23450.2	18331.8	53982.3	11184.8	40965.6	50165	34998.7	64579.2	34407.9	17606.9	7159.51	14281.2	18831.3
O60716	CTNND1	74880.7	100090	113520	96037.4	71393.3	43059	32007.9	57324.2	32237.8	46134.5	55622.4	65204.3	39789.2	40208.4	26694	44708	45712.4	117252	121976	110588	100691	143705	43371.8	47002.5	39398.8	33033.1	41411.1	70040.3	30912.2	49597.9	25915.3	110562	101889	89075	126061	83780.2	67107.8	48537.8	36811.4	34717
O60749	SNX2	10043.1	11561.3	16794.9	18074.6	16441.5	4630.96	8720.6	3246.05	4026.2	7265.6	5907.26	7696.26	3928.53	4322.18	5925.99	4460.66	3629.99	14544.3	14316.1	11917	18531.2	11940.4	8400.3	11839.7	7094.84	9604.08	7336.66	7952.83	6032.06	4002.68	4620.37	13096.9	12323	16561.8	19633.2	16313	4438.85	4528.07	4476.28	5125.51
O60762	DPM1	12221.7	7571.6	13475.9	18196.7	14550.3	8862.58	8342.9	9756.28	9038.19	5913.84	4833.96	5922.12	7608.68	8175.54	4910.12	9040.27	7680.52	16119	11903.4	13778.3	11729.3	14370.1	5939.51	5267.83	4403.86	5081.32	5466.46	6164.53	6275.44	12119.9	7344.79	10810.3	15950.3	10992.1	11002.1	14934.7	9157.23	11245.5	7515.56	10739.4
O60763	USO1	18769.3	18380.2	22065.4	21244.8	21619.1	10663.5	5980.71	9028.98	9437.96	5309.72	7846.17	4380.14	10010.9	10773	7704.37	9846.15	12858.5	27142.3	24994.4	30110	19277.8	25063.6	6520.76	5163.43	7191.54	5257.46	4193.27	6963.34	8325.01	15466.3	8523.91	24960	20431.9	22607.5	15789	25929	11096.9	6314.93	12215.7	12412.2
O60784	TOM1	3543.22	5240.07	6861.49	4558.18	5121.26	4292.93	5266.8	2948.47	3374.61	3895.68	4571.16	4864.51	2516.51	3970.75	2659.22	4992.1	3375.66	5514.31	5441.21	10352.8	4441.88	8019.97	7210.73	14145.4	4609.91	8662.35	2964.69	4028.03	2177.25	4508.78	2711.87	8465.13	6395.7	4887.87	3871.73	8404.1	6788.02	2657.12	4133.61	3219.04
O60826	CCDC22	2088.48	6959.27	2272.1	6542.15	2158.84	1897.35	2321.27	4093.89	4764.79	5029.3	1191.54	3624.32	5796.28	4364.3	3877.65	4105.25	3705.82	3482.86	1526.86	2476.06	2459.5	8600.52	1598.75	4442.94	5656.91	1742.14	4780.49	5905.89	3952.49	4237.22	3771.71	2169.59	2573.89	4466.02	3724.9	2114.65	4419.18	5116.36	3279.72	5752.46
O60829	PAGE4	617.931	1649.18	1208.95	605.044	1443.17	1395.89	535.686	1540.91	4100.49	1312.32	1318.78	1317.42	1732.8	2267.17	15840.9	11897	3315.18	1608.88	2139.83	620.075	2397.62	1201.53	7640.98	6256.86	1150.99	858.306	3072.63	5840.44	2874.65	1302.19	12188.2	2007.11	833.989	3958.22	812.351	1600.04	1294.24	1849.3	1447.94	1711.57
O60832	DKC1	14184.3	13950.4	26236	36163.5	30934.1	7972.29	7541.91	6621.95	5669.12	5962.06	9732.82	5184.18	7362.44	6863.23	3712.31	7455.04	7264.87	24831.4	26957.1	31632.5	18368.4	38205.9	7086.92	7369.82	4154.33	4754.57	4716.51	6581.88	4585.05	8861.24	4298.57	15115.3	47690.7	16778.5	28924.8	25231.5	9986.98	12109.6	6814.3	13440.3
O60841	EIF5B	82650.3	33424.4	75189.8	84007.7	53291.5	14644.8	16887.8	19657.6	4150.15	4845.41	14265.6	34268	21567	18234.5	24234.3	4493.14	21783.3	99414.7	79591.6	73945.3	58447.9	88637.1	5748.05	7000.24	30536.3	16655.4	10536.9	7366.74	4179.75	5820.99	11943.1	80955.6	85688.4	37267.6	68461.8	80670.5	20315.3	5010.72	14501.3	3380.73
O60869	EDF1	2854.55	3761.78	5198.73	7194.53	2942.43	4294.69	1247	5539.15	1677.75	5382.87	4425.49	8860.34	4032.02	2232.73	3705.6	3548.83	4042.81	8278.71	8747.71	4923.11	12184.1	3612.3	2951.17	4866.76	5357.52	6453.94	6307.31	8432.77	5642.37	3618.66	2516.04	5794.2	4364.64	6553.31	23002.7	4780.34	3639.78	5147.36	3201.88	2050.35
O60879	DIAPH2	373.002	846.852	1029.61	147.923	833.978	3156.61	15434.8	8897.99	4887.84	18714	23100.9	17275.5	9068.17	2440.34	4301.89	9875.42	6877.09	714.1	1209.01	759.159	877.151	668.981	15307.5	15065.2	29701.5	18392.2	17703	3949.52	4180.32	4036.62	4893.04	881.162	894.918	591.58	997.47	535.914	4413.05	3578.29	3286.87	8093.26
O60884	DNAJA2	2151.41	3039.37	2257.82	2367.15	3096.71	2111.71	974.887	4623.68	4189.85	1685.83	1490.28	1962.22	4871.48	4359.92	4279.12	4561.69	4311.52	2518.98	2579.08	4009.8	2551.46	2943.98	944.466	1814.84	2602.1	2306.29	1550.42	1593.64	3952.49	5517.26	3675.17	2257.69	3222.28	1898.73	2135.31	3284.84	4139.34	8450.47	4373.45	5469.02
O60888	CUTA	21879	22191.4	51691.9	40493.2	31997.7	12893.9	23303.1	18066.6	14282.9	31888.7	26369.2	39552.5	20075.7	17867.5	23540.5	20088.4	15879.8	41149	43117.1	35734.7	52932.9	30082.4	23919.8	33296.1	46360.9	29398.5	30625.5	30149.9	28827.8	23570.2	22396.1	61236.9	28330.2	56341.3	62389.2	28480.9	21665.7	31526.4	17070.3	19914.4
O60890	OPHN1	4720.97	10593.1	172.107	984.79	1002.34	29085.9	9069.71	3124.43	6795.01	18682.6	809.378	16116.2	5294	5276.22	44039.3	12344.8	1635.69	312.509	1066.62	1396.5	444.953	1577.24	13456.1	12908	10328.5	15767.7	10799.6	40045.9	12535.2	5267.36	11185.8	979.389	543.902	555.173	434.187	1033.22	20305.4	1406.36	3700.73	4950.68
O60925	PFDN1	16611.8	13374.6	18149.4	10501	13801.7	6454.43	6774.66	3863.21	3293.8	5636.75	2608.17	6501.34	3659.36	4228.12	5546.78	2997.14	3881.6	12961.6	14057.7	9942.76	14650.1	10035.5	6664.35	6504.57	8177.6	8262.12	5331.51	4339.98	3026.82	3545.69	2844.9	17437.4	10339.4	16766.5	14861.3	13567.1	4933.18	6631.26	3237.05	3283.36
O60936	NOL3	3481.86	6170.17	6030.63	8486.23	3136.47	3847.98	3978.29	3474.37	5732.62	7949.25	5912.82	9208.22	4789.69	4067.75	2488.07	3172.14	3329.29	5577.86	4877.35	6109.28	4892.71	1554.84	3361.04	17548.8	5536.53	16926.4	3919.64	8273.05	7629.18	2558.9	9991.77	5790.96	3011	4494.7	8036.7	4366.74	2808.59	3116.61	4435.6	3605.62
O60941	DTNB	5479.17	2910.21	2983.23	3206.72	2804.01	1832.33	2608.41	1494.55	1900.4	932.844	1331.23	4066.73	1420.6	1754.83	500.388	1148.78	1609.72	3698.19	3567.26	4476.33	3015.28	2428.74	3097.06	3305.34	1012.3	664.078	3244.6	1275.18	1880.35	2101.75	2258.02	3474.63	3582.95	5391.43	2176.89	2070.07	2976.16	1313.06	2379.27	2008.67
O75027	ABCB7	2861.15	2343.84	2136.9	3683.81	1788.3	16804.4	21219.4	49857.7	16483.1	18391.1	59930.7	19325.5	41826.2	47418.9	3036.96	32359.6	7168.64	2011	2187.55	3191.27	3047.49	1609.05	86547.5	18053.5	90961.5	35146.7	8873.15	13217.8	48430.8	18253.3	37919.5	1760.17	3534.13	1806.28	2738.96	1816.17	10237.3	3641.16	42612.2	30443
O75083	WDR1	220603	100749	185583	245595	163066	70974.7	104560	62340.6	74112.4	189340	108861	159425	84624.3	86583.1	134173	75400.1	85028.6	207482	224610	120221	264221	95732.9	132021	155552	113027	137116	96913	137351	96460.6	53578.8	67926.6	148831	139251	151808	244268	163106	71348	25911.3	87461.8	70395.7
O75110	ATP9A	3007.01	4622.45	5533.78	13247	7718.9	3633.28	2287.61	6498.06	2403.64	6619.68	6039.27	6036.78	5832.78	2324.12	2155.76	5728.51	4873.88	4115.65	5391.37	16982.3	5500.69	10216.7	5853.49	4678.26	7915.81	4597.61	7326.29	2980.39	942.357	2836.49	2551.24	5212.65	8656.98	4488.93	7814.02	6457.49	4623.85	2668.14	3172.66	3787.4
O75112	LDB3	30769.2	13518.4	37751.3	39447.8	28301.7	9928.15	26509.6	9767.95	16069	37284.2	11995.7	43405.4	17895.5	18747.2	31520.8	13712	23224.3	50819.8	62058.8	20021	62269.5	21941.5	23992.4	32085	26818.8	26565	27340.8	38130.8	26782.3	13335.7	26937.7	45549.4	25335	34443	27896.1	31966.7	10169.3	3667.58	19403.6	10795.2
O75116	ROCK2	6781.76	5618.57	9482.44	12785.5	8357.59	4056.21	1562.19	3693.61	4381.44	5864.36	450.532	14726.6	15759.4	3995.13	6070.29	3149.58	2793.01	11114.6	9635.53	7977.72	14614.6	10497.2	3713.33	5284.49	2783.36	1572.94	4677.75	13927.5	5378.44	3956.65	7132.42	10439.5	7240.43	10104.9	13771.7	8872.69	2843.17	3155.84	4280	4967.23
O75131	CPNE3	81675.7	74884	92991.6	177401	112414	21888	22613.4	29323.7	19568.1	24197.8	34296.7	28726	29365.3	20702.4	25488	25462.7	23602.8	129954	106833	127506	104996	96592.1	23449	24855	15799.6	20344.9	24052.8	25659.1	25030.1	24605	23854	99680.2	111862	106648	122390	117827	24806.8	20413.6	21046.5	15882.8
O75150	RNF40	9931.24	15822.1	15139.7	28676.3	24216	582.745	702.946	1412.73	1764.79	3448.77	911.873	4656.69	724.639	694.642	606.712	512.658	2548.67	8342.31	11895.2	40114.7	23625.9	61679.6	1710.53	1038.87	5099.31	2329.19	1011.17	6040.42	456.158	423.048	804.914	48410.2	15366.5	10975.8	26753.9	25560	999.851	6565.26	444.511	778.802
O75153	CLUH	7580.38	1585.71	1526.82	2675.2	2436.41	4391.14	4996.97	3578.49	3385.65	3541.89	9818.74	3362.02	1906.01	1852.66	1292.6	3104.6	1423.97	2265.29	1743	2798.49	723.692	631.936	7357.98	4721.31	2030.9	5856.62	4887.17	5527.27	703.475	5230.58	835.207	1867.89	2415.49	1934.82	2764.49	1911.21	4082.58	3956.93	1506.89	1406.7
O75165	DNAJC13	5622.74	4772.73	3137.17	6814.66	5286.93	4767.07	4627.23	4288.63	4315.88	2466.16	4514.54	3580.24	6275.28	2597.79	5069.4	4199.57	4343.08	4989.49	4194.35	7163.22	4242.34	5261.99	3230.7	8252.65	3896.47	3919.45	5568.99	4632.04	3705.2	4833.69	4795.6	3847.79	4569.73	3717.22	5317.53	5624.7	6512.4	4490.89	4289.58	3964.9
O75170	PPP6R2	30409.9	26299.8	40246.3	35876.2	57089.8	11471.3	3541.78	19049.4	16840.7	10202.1	3305.12	5939.67	13586	9569.14	15980.6	13074.7	11780	27525.7	23628.4	55130.5	65550.1	104902	6092.7	6038.13	8784.15	4082.63	6232.08	7226.35	21842.8	12045.8	37783.2	49208.5	32479.6	44049.2	46062	44553	5374.84	27322.9	13415.4	12317.5
O75208	COQ9	5980.09	7982.91	5777.91	7353.13	4935.96	3459.24	3027.51	2400.06	3793.29	1901.76	467.26	2959.25	1897.45	1972.45	1322.7	2078.34	2879.42	6105.39	5750.04	8328.9	5896.05	8567.17	1672.63	1473.61	3179.01	4819.36	20811.8	1016.1	744.076	2751.44	2476.16	5582.24	7955.37	6305.87	6384.1	5564.68	2759.91	7165.81	2031.86	3546.12
O75223	GGCT	6392.31	6146.83	14059.3	5886.04	10500.6	9306.25	5797.18	12065.3	14220.1	10359.2	13509.7	13083.5	9424.16	11123.5	10152.4	12946.6	8361.07	8335.28	11347	7984.1	7528.87	8224.65	10063.3	5151.3	5440.62	11234.6	17687.6	12899.8	19131	11147.6	8436.2	8474.37	6834.54	12142.5	8340.63	9088.62	7290.77	6751.99	11661.4	13058.6
O75251	NDUFS7	24189.6	27073.1	34210.9	37531.6	44774.1	18184	15184.2	19597.2	21582.1	18179.3	23827.2	17964.4	16036.2	16552.5	13468.6	18039.9	19947	42426.3	51008.6	51262.6	32342.1	68816.4	12366.2	14250.8	11252.9	12179.8	15369	12356.9	15272.8	21600.6	20919	42653.8	82274.6	38786.6	32315.8	46513.1	21300.8	20717.7	15550.2	16990.5
O75298	RTN2	5529.47	1883.69	1995	9192.64	3987.58	1659.92	1257.06	1149.79	3865.35	3824.82	2697.78	4242.48	3279.55	1985.05	2250.68	1494.56	3341.5	4992.74	4355.24	2234.41	3174.45	1672.74	952.783	4428.78	5620.04	1198.05	9013.66	1047.91	1475.45	1169.91	1979.81	2971.23	4413.7	1711.95	2370.67	3830.26	2112.08	1254.43	2457.92	2606.36
O75306	NDUFS2	26844.7	34277	42806.4	65088	70156.8	6542.36	8938.29	9215.15	7342.43	7460.24	10491.9	8437.8	8461.89	8344.45	6876.22	8118.73	7695.22	62061.8	48436.6	49292.6	39211.4	68192.3	8182.72	8306.57	7084.86	8620.68	10171	8868.48	6794.04	7275.11	8213.56	42411.6	90561.2	49154.4	59198.8	54800.5	13130.3	8006.32	7413.59	5665.92
O75312	ZPR1	697.177	1523.64	1876.02	12209.5	3556.15	8357.57	3174.68	5240.4	11292.6	4602.57	6440.58	2559.52	8775.68	6054.25	7274.56	5805.98	5675.17	1115.02	4739.85	280.3	1504.59	1814.04	4782.9	5290.52	4711.79	5435.5	3827.8	7578.18	6133.51	4154.82	8368.05	1189.34	1007.7	1055.06	1989.02	13354.7	4678.84	4563.95	4943.36	5823.24
O75323	NIPSNAP2	43268	66213.9	67733.9	73854.6	72234.5	17101.4	25330.9	34577.3	24831.4	36553.8	50328.1	31775.5	18788.7	24047.7	21116.1	35429.9	41084.8	67118.2	55841.1	114041	71062.2	114864	24022.1	33786.2	27061.4	27420.7	29859.2	31945.8	23718.2	35547	43870.2	60883.5	112317	58945.5	66183.1	65044	36037.3	49186.2	25387.6	26670.4
O75340	PDCD6	26939.5	38062.4	57021.3	71893.2	54310.8	21940.4	27298.4	29045.3	27506.5	25180.3	31901	24905.2	24441.5	25498.2	27210.3	33715.3	22853.7	51632.6	47674.1	43065.1	61386.3	71419.7	28117.3	27730.1	28623.2	26505.9	29432.2	34845.8	33085.1	23573.3	28610.7	49130.2	54570.9	29530.3	63960.8	53668.8	29661.2	54463.2	25583	26565.4
O75347	TBCA	17657.2	15045.5	25519.2	15799.2	12855.9	11857.4	14123.5	10172.1	7436.69	16448	10964.6	20212.3	10583.2	9922.54	12674.3	11986	12363.5	11836.5	15205.5	11811.3	19095	6340.25	16329	20851.9	23494	17712.9	12545.1	18204.7	12757.5	11476.9	9703.73	19109.7	9816.79	18379.5	20609.1	11625.6	13791.8	10477.4	9814.7	11249.7
O75348	ATP6V1G1	6048.35	6479.74	6244.29	5400.55	5675.22	5196.14	25834	11193	3233.96	38740.5	64122.6	29006.7	8338.56	6738.81	36363.5	8923.63	40321	6393.88	5584.4	7435.9	6800.23	6500.25	6144.61	27706.3	69318.6	8758.67	37052.9	31756.8	2429.81	10236.8	5298.29	6635.63	3921.83	5629.12	9433.91	7742.59	39258.5	20882.2	8126.18	4235.48
O75351	VPS4B	16769.5	11940.2	13042.3	11721.3	14478	7914.71	21824.8	7454.36	7159.39	45288.5	34767	59204.2	9856.62	8947.72	7719.08	7628.11	8700.51	11444.3	13273	15155.1	16176.4	16131.4	25477	31038.5	9098.11	26947.8	27086.5	32643.3	5760.16	10916.9	5127.76	13685.8	16227.9	14528.8	11977.5	15006.3	9573.74	8385.26	8578.91	7548.49
O75352	MPDU1	28443.9	36284.8	42138	79558.5	56818.6	13232.7	2294.66	8324.76	16036.6	5903.28	5494.79	6291.42	19387.1	8393.21	5252.01	7830.28	10640.9	72548.3	39505.9	82859.4	32163.5	51997.4	4731.52	4765.66	2256.67	3288.96	2717.62	5548.08	6255.91	18051.9	5052.28	55884.4	82380.8	43925.2	51121.8	50416.1	13375.9	5746.22	9269.52	21529.2
O75356	ENTPD5	9866.74	19018.1	7715.42	11074.8	10118.8	10202	3135.01	8462.89	8439.78	7273.79	7531.31	5172.86	8032.61	7835.03	3835.59	6868.44	8282.77	11701.4	10903.2	54894.2	3655.17	24661	8831.49	3730.63	4775.87	1174.97	650.703	5420.91	6395.1	27337.6	10120.5	13295.5	9250.18	11259.3	9042.54	15975.9	23331.7	20326.9	14820.5	9500.03
O75363	BCAS1	884.613	1647.21	2073.96	1105.74	514.909	3067.23	3340.36	1858.51	4340	2134.54	5049.56	2376.38	5942.3	5445.43	2593.78	1116.29	5641.39	1420.72	2509.71	1511.08	1864.66	3019.4	2220.45	2356.46	6185.36	4928.53	5782.78	4974.15	6088.71	1403.71	7886.28	4718.07	1425.15	3234.72	594.072	1330.5	3296.52	5634.39	4222.93	10219.8
O75367	H2AFY	101816	136279	119979	121821	98574.6	67412	57610.8	54623	44776.3	60941.3	66922.3	76006.5	40541	46657.2	33431.1	36560.1	47107.6	126505	136768	107564	131923	159350	59272.4	72322.9	53557.5	63483.1	62059.4	83040.2	47070.1	45114.5	33914.9	112717	152274	95672.4	159425	112188	75037.3	101288	39557.9	41140.2
O75368	SH3BGRL	51604.8	40957.1	81945.7	48941.7	56702.3	33835	4220.16	22103	31809.4	4129.32	639.678	1275.31	30461.9	37846.6	46130	30248.3	37205.4	72988.9	86907.1	30731.6	108728	45628.8	5943.41	3775.97	6153.41	2955.66	1073.17	2812.08	47863.7	31690.2	41818.1	64100.7	43869.9	62389.6	67154.1	63546.6	6263.12	17748.4	36998.9	37966.1
O75369	FLNB	747044	409199	606799	734611	743667	40472.1	199983	262563	480742	202814	136953	192602	36781.8	38881	893192	445274	449159	877474	779603	425786	1.19399e+06	772265	208124	210957	250673	393535	145628	246927	33913.6	271177	611810	787074	636472	439120	774170	1.02038e+06	146854	184952	429948	251346
O75380	NDUFS6	16565.1	14347.9	14072.8	11175.2	19931.5	9082.83	16900.8	14169.1	12161.6	18801.5	25057.2	18997.8	8725.64	11803.4	13611.1	13865.8	12247.8	15767.6	16331	23673	14621.9	28626.6	13902.4	18177.6	29785.4	18750.4	24589.3	16165.1	14573.7	12249.5	17032.8	18488.3	30189.1	20402.8	18643.6	18900.1	15851.7	24585.6	10558.4	8917.25
O75390	CS	143704	119001	140136	186914	157010	47283.4	62486.9	57349.9	57087	60458.2	74715.7	64889.5	45515.2	49138.4	41151.3	50374.1	50856.8	151791	131832	211476	153566	174181	56025.5	73941.1	45043.8	52112.6	63722.2	76167.4	47941.5	51789.5	63035.2	134430	214254	140130	190389	137383	66026.1	81131.9	50247.1	48628.3
O75396	SEC22B	67591.6	57487.4	67759.2	118824	74682.9	14901.3	36195.7	18157.3	12378.2	35654.7	37330	41243.5	17815.3	18517.8	14328.8	17543	19008.5	107344	96992.5	109274	85087	80362.7	32333.5	30374.5	20687.7	20471.2	26174.1	29884.2	13082.8	24621.4	12370.5	84635.7	73348.9	79283.5	100128	81019.5	26962.3	16363.3	16704.6	14512.9
O75400	PRPF40A	9775.17	9783.45	12647.8	10023.4	12918.1	19745.6	6744.29	12983.6	5510.72	9414.13	7895.01	7013.53	6663.39	12459.8	13012.1	6909.88	9060.35	9798.89	10464.4	10859.8	11986.3	16616.1	11784.8	10942.7	8121.56	14251.9	5794.7	11035.2	10578.6	8258.78	6804.44	12281.2	12395.4	11007.6	16253.6	12932.9	9316.13	16792.7	10345.4	6119.29
O75410	TACC1	3966.93	5111.52	4759.26	6036.81	5430.97	4258.52	3148.6	4864.23	6660.81	4069.27	2532.41	2526.14	6749.17	4066.66	2755.32	2968.88	4025.36	6282.8	4766.21	2878.36	4804.31	5704.69	3749.7	4802.65	3407.84	4930.06	4521.59	2361.75	5594.8	4179.94	5783.49	6939.5	6836.2	5315.6	5584.23	4991.73	3782.4	5381.26	6828.1	5508.83
O75431	MTX2	6043.39	7572.9	9255.45	7161.89	10718	9175.41	2677.67	14821.7	5930.6	15022.2	9480.21	14285.5	2765.05	5455	3520.68	4045.03	6066.73	10154.2	9996.64	17145.6	7790.47	15236.7	4714.56	8674.28	12400.9	7756.1	9884.86	14844.1	3294.58	7786.61	7915.68	9071.66	18228.9	9294.47	7054.85	12073.2	6490.38	8310.79	18355.1	6286.04
O75436	VPS26A	33320.9	19333.1	31936.4	44626.7	33249.8	20243.9	17249.5	18733.9	18728.2	17365.1	17566.2	22556.5	24996.4	21987	20030.7	18975.7	21459.2	39516.8	32475.1	36905.2	40037.3	26554.8	20120.1	22812.9	16927.2	15054.3	16461.6	19030.2	21657.3	25153.6	16765.8	27978	29257.1	32089.7	40543.9	32828.3	18505.6	8419.72	21779.1	25518.7
O75438	NDUFB1	17859.4	24559.2	15015	25783.3	18367.7	6345.39	11092.9	9315.59	7906.87	20705	17369.5	22932.8	9671	9352.73	7754.67	9579.38	9196.3	21943.7	20933	25122.7	18290.8	33186.8	7783.67	11804	8553.59	14017.3	17821.4	13315.4	8758.53	9486.44	8736.23	14394	35351.5	23579.5	18635.8	25431.6	12293.5	12597.3	7772.24	9141.57
O75439	PMPCB	32992.9	25219.2	44719.2	42497.7	46042.2	25462.1	13025.8	7613.76	23652.1	15721.7	11495.9	4876.99	16753.2	15930.7	12335.5	4406.45	9302	27723.3	24613.5	23859.4	42850.9	96179.8	4932.61	12119.6	2856.1	12657.9	8463.85	11400.8	16771.4	17539.9	4274.28	29471.9	37324	47407.2	78198.1	53693.5	12088.6	27043.2	17520.1	9067.93
O75475	PSIP1	4167.22	5040.55	8441.66	7756.17	9392.9	10614.4	2408.53	5937.26	2301.59	2565.39	25115	3479.11	18507.1	2589.03	7360.99	20660.4	1707.3	8224.14	8090.06	7129.54	9028.63	7296.42	2164.6	3045.73	5826.4	4508.93	3625.3	2987.67	3054.68	3129.16	10673.7	7223.22	7121.54	10808.7	12226	9133.3	1692.51	4154.07	2018.44	3887.04
O75477	ERLIN1	11750.6	10635.9	11430.3	24375.1	11759.2	9305.14	4537.7	11650	9843.32	6796.14	4837.05	10258.9	12842.8	9244.68	8913.61	8120.48	7907.85	17795.5	14950.7	10179.9	16887.3	13365.3	12959.7	9622.81	20313.7	4302.66	7353.09	12409.1	8958.45	6507.07	8015.14	11960.8	11162.5	12255.4	23877.2	9419.9	12698.3	7786.38	8933.83	8851.35
O75489	NDUFS3	57921.5	64478.8	62250	82636.5	76445.2	26720.3	22232.3	35046.8	33084.1	24400.1	24437.4	24345.4	33373.3	27929.1	26662.3	34157.8	33455.1	71261.6	59660.5	76534.9	70542.1	154422	21250.6	24037	26472.2	18967.8	24246.3	26398.5	31467.5	35562.4	44448.5	66486.2	104384	72468.1	95521.2	73656.8	32217.4	75128.1	27836.7	29616.7
O75494	SRSF10	6560.02	47490.1	11246.3	52277.8	11778.4	5604.03	7232.61	3122.4	2722.06	1631.09	4302.08	3190.97	1025.75	2780.84	1229.99	2081.56	3386.71	9626.46	11220.4	12266	10869.9	12884.2	3901.44	2259.68	5133.47	6086.96	1846.38	5406.64	1177.84	2969.57	1515.69	10803.5	16329.6	9437.2	57037.2	12680.5	6828.39	9951.33	2369.12	1138.78
O75521	ECI2	3999.35	11340.8	7758.52	12131.2	16633.8	3908.72	5376.66	7189.15	4071.13	8385.75	4435.4	5886.93	3260.29	4229.84	2112.84	4298.9	4597.13	6616.65	10007.6	37312.9	12730	12593.7	4621.52	4124.69	3346.24	1569.67	8461.15	3575.91	2660.2	7089.61	7169.43	8725.85	15502.8	4988.22	10971.9	11919.7	8572.67	6585.1	3574.48	5014.85
O75531	BANF1	84683	118152	77795.7	96850.5	73910.3	46302.9	58626.4	50823.9	50705.1	57933.6	52722	58688.9	44239.7	47903.3	44700.1	43629.8	39766.4	82914.1	105332	139974	137722	195993	49822.2	49206.8	64575.6	45192.9	62758.8	56377.6	53278.1	36266.7	49943.3	112396	87760.6	99006.3	115955	104796	72651.4	132630	38805.7	36661.3
O75533	SF3B1	18665.8	21489.6	30789.5	40870	32521.3	10837.2	4165.9	6102.06	7541.56	3571.17	3180.28	4115.93	9701.29	6189.94	4009.95	7599.54	4659.68	34908.7	29936.2	25885.4	25562.5	26248.7	5393.93	5009.95	1746.8	3883.52	2862.59	3635.68	2960.44	9794.34	4340.64	22747.8	38999.3	25495.4	28984.5	30161.4	9195.14	5825.09	8831.47	12572.8
O75534	CSDE1	14899	10539.5	10829.5	9831.92	14392.9	9221.1	2839.01	8636.01	9298.25	3312.12	3805.17	877.861	8127.23	7517.96	8876.89	8056.94	9203.03	11216.6	10636	14968.9	10910.4	13863.1	4350.15	3294.45	5141.33	3587.66	3939.63	7491.24	7482.56	9036.78	8104.02	13117.4	12523.9	12091.7	13925.9	16249	7892.2	7836.63	9035.77	7130.29
O75569	PRKRA	8268.17	11072.5	7234.51	10916.1	9733.62	6733.54	5497.75	7958.16	6426.47	3170.58	3776.05	4108.52	9227.45	7964.99	6748.6	7397.44	6796.41	9949.69	9930.6	11855.9	11404.4	7932.87	3548.46	4712.86	3983.1	3579.81	3433.68	4231.55	7276.6	8385.47	6652.65	9275.47	6763.31	9532.01	10283.7	9819.15	6033.59	5439.27	7137.45	5646.13
O75607	NPM3	2631.2	3176.25	5839.03	3428.31	3693.98	3946.08	993.263	3436.8	1534.4	8127.27	3233.23	2092.16	2631.17	2764.18	1649.77	2035.78	2784.74	4031.18	2725.28	4332.27	2046.93	2384.22	12036.9	2874.9	7860.02	3803.46	22459.6	1628.96	2150.44	2409.66	1112.11	5615.58	8597.29	3872.63	3641.97	3460.52	4418.25	2314.42	1713.45	2349.63
O75608	LYPLA1	13502.8	18268.6	28408.5	17056.5	32565.1	3946.42	4649.94	2752.16	2678.05	1929.16	4787.72	2217.64	3660.72	34673.4	57680.7	3370.99	4622.66	18828	32486.4	45893.5	19787.8	45144.7	1818.61	20399.5	3320.5	1740.41	1099.29	1326.53	43523	5606.36	35458.5	36694.2	33402.8	30621	18685.3	36801.9	6363.29	4042.8	36235.6	7626.14
O75629	CREG1	0	0	40250	25623.8	35373	6354.27	7104.82	8598.56	8889.11	18486	29917.4	7830.72	7644.24	8915.32	11948.7	17681.2	8646.1	23015.1	21206.9	31196.8	19872.9	45131.7	12589.9	18622.3	29957.6	9196.11	13061.2	14493.2	13314.7	12613.7	11870.3	24286.2	18470.3	33803.5	26047.6	22288.7	10684	21589.7	8268.51	9744.22
O75635	SERPINB7	18038.9	20249.1	7521.61	42558.3	4231.05	1847.94	1286.21	4122.92	1327.78	10652.8	18156.5	13208.7	15947.1	3808.53	4470.72	3401	1071.11	16447.9	78.8952	9566.71	26961.4	8897.7	8609.33	19584.7	2811.83	5092.49	42999.1	35965.3	12703.3	3572.3	8717.71	60.7642	284.714	3043.76	48654.4	5610.71	9320.29	4512.1	5841.59	11298.3
O75643	SNRNP200	14803.6	14064	16817	17820.9	15203.9	5410.12	4326.83	3923.76	3413.47	4850.17	3846.34	5490.06	4032.18	2818.15	2959.79	4213.52	3590.44	15434.3	15504.3	20140.9	13675.7	22213.9	6101.46	5584.85	1543.14	5332.6	4517	4764.05	2310.02	3708.12	2132.41	14864.7	18954.4	14368.4	12950.7	15666.3	5702.53	3755.24	3200.92	3399.42
O75663	TIPRL	4266.19	7089.25	8799.91	10738.3	6490.27	6192.77	5184.67	4951.3	7626.85	7302.63	9059.4	24015.4	9372.34	6277.97	7931.74	5340.17	7212.58	7588.51	7538.04	6156.92	7633.66	4882.19	5474.4	7822.95	4752.65	10492.6	17744.2	20867.8	7060.16	5483.35	6126.94	6503.69	5709.36	7682.16	8054.6	7602.03	5007.6	6224.93	6125.65	5402.98
O75688	PPM1B	4304.34	13572.5	17019.6	24793.7	7749.66	616186	4214.18	85789.5	27420.1	14775.3	24965.7	9465.42	213097	809331	23326.7	54441.1	93461.1	805.105	594757	203882	3878.63	2279.35	8118.15	8098.13	7665.2	4626.13	23914.9	69635.2	125990	30863.8	4185.55	4197	940.394	5188.79	19702.6	39723.3	218452	28370	98701	60500.6
O75691	UTP20	0	0	465.157	9029.56	1526.77	2287.3	5468.27	920.159	1665.19	3772.07	7011.58	712.457	1598.72	1093.96	1098.4	1197.37	1676.67	790.335	1198.51	1691.16	2162.79	1330.71	6184.09	5714.81	23866.3	9125.61	3018.86	11712.9	2366.54	2707.17	1917.38	1681.76	4315.06	736.155	818.414	1695.14	5799.75	2765.91	1980.72	1910.34
O75694	NUP155	7679.07	5201.96	3824.23	7856.92	7839.59	5344.1	7033.52	4257.07	5521.84	4928.59	6267.18	11714.7	3571.56	4311.31	1982.34	3915.79	3765.81	5997.59	5378.15	7210.87	4338.23	7896.04	4643.14	10099.8	14633.7	5141.13	11686.7	4260.49	2977.45	5855.25	1809.65	3229.06	8049.95	3628.61	6871.17	5370.45	6088.5	6043.67	4394.82	4797.34
O75695	RP2	4690.99	4380.19	7929.17	9269.65	7924.47	3049.63	9719.96	12603.6	5069.64	12400.3	82020.4	13638.3	4253.86	4889.52	4745.45	4528.7	3696.32	6916.88	5956.25	6457.72	6995.1	7498.91	9881.46	15985.8	2901.77	10412.5	2980.09	12570.4	26154.6	4259.12	6490.39	6945.3	7224.91	6393.39	6010.02	6343.13	4107.21	9198.73	13215	4948.22
O75746	SLC25A12	21799.3	18594.7	21769.5	22931.9	19405.8	11619.9	23578.8	16683.8	18525.3	15756.9	15502.4	18530.1	12390.6	12483.8	12333.5	12481.7	12804.9	22806	15875.9	45588.6	19354.2	18137.9	13817.6	19298	10695.3	16803.9	20860.7	21429	16423.4	8237.32	9687.12	21047.9	32224.2	15922.9	17919.4	17149.7	12612.2	7208.24	12852.9	8354.15
O75751	SLC22A3	1827.66	4727.45	20464.7	5803.68	5418.34	3176.03	6861.8	1511.19	2756.76	9984.28	7898.17	9015.94	5334.67	4110.96	2718.64	2744.61	2816.33	19212.8	10923.8	4466.11	6900.18	5051.1	7040.05	730.578	4246.39	7906.98	4239.91	4132.44	3252.2	3689	3311.4	14365.2	14780.1	7090.17	7182.03	5620.78	2036.67	1683.72	2909.85	3095.87
O75781	PALM	4484.98	4624.46	11296.3	8294.46	10252.3	4882.38	9052.55	8969.21	3533.53	7544.34	10507.3	9769.28	4273.02	2558.4	7895.69	7285.98	3975.86	10715.1	8109.59	6569.08	23823.3	15585.7	6890.7	10197.3	9720.9	5910.52	7477.15	9751.7	7933.65	921.787	7842.9	12567.2	5775.66	8678.55	12520.6	7765.17	5372.42	6850.17	4699.19	4898.85
O75787	ATP6AP2	1300.98	1644.11	1101.03	4532.71	1090.99	16456.8	16934	18553.6	20985.3	2914.07	4251.85	3605.87	14620.5	30226.7	13877.8	134786	7361.92	944.278	1181.27	2128.57	1827.18	2043.39	13413.8	3523.11	29952.1	10294.6	14076.2	3303.2	101608	1780.65	31481.7	2373.3	1251.25	1205.95	1141.28	1427.31	1383.39	1948.6	12551.7	4195.98
O75821	EIF3G	250.928	3842.07	5252.4	4149.13	5119.51	5875.2	4419.96	6157.87	2638.87	4083.65	7485.03	6410.78	3458.7	5337.98	7048.46	5009.45	4322.42	5045.63	3695.53	3706.64	3358.33	4328.28	5084.03	5210.14	9676.77	4052.96	4973.7	3781.69	4163.17	3061.83	5637.12	4990.45	4492.95	4750.9	5577.46	4164.67	8201.19	5915.06	4442.27	3382.69
O75822	EIF3J	7767.51	4952.53	7231.59	4180.26	6217.86	6750.6	7535.79	9958.29	6300.37	9797.17	6024.91	11050.9	4510.31	8296.77	9408.9	4066.42	9777.24	4278.36	4873.39	3752.28	4586.45	2777.72	10246.4	11919.6	10283.1	18382.6	40365.1	7519.09	20556.3	4290.89	2587	5637.73	4068.9	6487.51	6643.49	5462.97	12415.3	6547.2	8418.81	9570.88
O75828	CBR3	79829.2	70391.6	100848	128088	99019.8	7833.92	16357.6	6619.2	5158.04	11765.3	23872.5	6339.02	3672.13	8637.62	7312.67	7984.71	5796.69	117936	116600	82108.5	130216	50784.9	13089.4	10112.9	16463.6	12570.9	6389.41	4174.98	6998.84	7142.79	5442.45	108350	56284	121281	106284	106783	11808.8	5453.17	7879.39	5754.58
O75832	PSMD10	4732.41	5255.39	6595.69	4556.61	7028.62	3697.7	8912.73	4077.22	2272.09	6874.23	4696.85	5746.09	2541.23	3584.6	4670.17	4044.12	3535.11	6088.92	6768.34	5771.83	8570.29	6527.29	6530.49	6343.39	3475.83	6033.8	5130.46	4229.61	2588.67	3978.38	13786.9	5843.24	5380.15	7438.4	8317.26	6699.38	5008.27	4113.87	4081.39	2834.05
O75843	AP1G2	30896.8	4088.99	59319.4	86873.8	4702.59	39586.9	15583.6	32758.2	21987.5	24712.1	20972.2	15173.5	20467.8	16836.5	15614.4	21009.8	25457.5	59733.8	4524.43	15253.3	53437.7	105857	13831.4	17192.1	27241.1	15625.9	12262.4	43028.1	14329.8	51871.8	36383.5	4083.89	122565	45095.5	72127.4	4169.68	42328	62240.5	20454.8	23602
O75844	ZMPSTE24	8522.8	9480.29	13023.7	14990.8	18437.2	5666.12	8809.23	6659.95	6759.79	8401.15	15578.1	9238.23	4276.7	5868.13	4141.69	6521.94	6385.08	12057.7	12362.8	14380.6	14323.2	14927.5	7443.92	7758.01	4766.57	7424.87	6794.58	6550.2	6028.66	14346.4	6351.16	12106.4	16661.4	11510.5	13822.1	13452.4	11981.7	7498.72	6013.71	6274.22
O75874	IDH1	85970.7	139256	157847	120682	91999.1	44114.1	66744	47724.7	22414	78593.5	54510.9	120168	78677.5	45255.4	50553.9	51071.2	92715.7	122565	149369	103633	138126	69308.5	56772.7	35551.6	113777	39098.5	61613.9	70192.5	71004.8	93352.1	62213.9	199171	83803.2	169231	121176	121622	82790.8	44629.4	49320.5	86262.7
O75882	ATRN	3345.57	8394.63	5856.76	5717.99	2327.45	1376.79	3012.14	1191.27	1471.08	2611.72	2235.76	1121.41	720.908	2159.18	1006.77	790.387	828.273	823.823	6091.78	3077.04	768.617	8681.05	1737.84	989.281	855.06	1511.1	2245.46	1567.55	643.995	614.638	2400.29	6251.95	1640.35	5470.6	5489.25	8230.96	2611.25	762.71	1600.04	2720.81
O75884	RBBP9	5119.75	3531.97	4169.69	5967.69	3883.35	4145.21	8408.3	4445.62	19316.5	8068.92	7504.05	7813.23	5486.64	4472.1	6946.82	4794.18	6527.86	4217.31	5313.5	3472.23	4051.34	6650.76	12350.2	34609.7	16007.8	15714.3	16130.8	7248.64	25679.5	3475.32	6305.95	3167.37	2604.21	4023.37	4382.55	2586.71	5209.5	10625.4	3675.66	4225.6
O75886	STAM2	0	0	28869.2	57278.7	49503.8	5529.69	5505.34	7352.36	10214	8633.93	47937.8	22801.9	16867	21164.2	15960.7	6014	18189	41218.8	38620.3	40641.9	74906.1	37417.6	26195.8	43954.3	67206.3	5374.42	43923.8	28224.6	15122.2	16324	4197.15	36757.7	42154.6	41267.4	74887.9	47345.2	5622.95	9934.6	12199.7	13899.7
O75891	ALDH1L1	3433.32	2608.04	3010.61	2489.59	3784.37	3977.55	11081	5792.96	7659.73	10269.5	6432.8	10420.9	10274.8	3972.54	9288.76	10041.3	6792.79	3366.61	2492.92	1490.6	4937.62	3938.86	7680.95	11010.7	10466.4	8455.87	9891.09	11546.2	9098.47	5736.61	9034.03	4101.93	2825.53	8977.32	6251.79	3741.08	4252.08	4124.54	3496.25	6107.73
O75911	DHRS3	2043.53	29605.8	1830.52	3729.32	1498.22	2259.69	1395.54	4931.94	1132.32	4186.97	6172.71	2827	4724.36	2424.99	3367.32	3329.95	6223.55	1764.32	624.993	3046.44	966	702.132	2866.36	7439.73	2078.51	2264.79	2852.9	4980.02	12611.2	2216.87	1114.39	1265.34	668.252	1111.15	1547.23	2094.07	1924.77	2278.5	3809.2	4630.84
O75915	ARL6IP5	159116	152338	162702	285075	246265	38908.7	19632.1	40443.1	65216.7	25280.4	24409.1	26085.7	70624.8	48159.3	45412.3	34369.7	47492.2	287520	263513	182824	277644	150272	25130.2	25212.9	14039	16570.3	23680.1	27643	52024.8	61799.7	58331.7	208135	188515	192907	284490	192760	24208.6	22384	46334.4	42126.7
O75923	DYSF	14317.2	12834.1	10049.9	25951	13200.1	9466.16	6422.91	3172.7	9579.51	9094.98	4502.56	6580.93	10348.9	7247.41	15029.6	6295.04	8164.08	24642.7	21305	14157.7	8948.49	6497.9	9017.99	6334.02	4021.46	14578.1	5478.82	13214.7	4652.39	5718.94	5495.06	11078.7	20212.8	10187.3	8552.25	16522.3	7765.79	532.237	8246.02	4558.55
O75934	BCAS2	4169.52	6943.05	9244.98	6639.9	8274.04	4047.07	9148.24	5489.67	3115.11	13342.4	8775.4	9613.64	4545.37	4424	4027.54	5274.9	3499.01	9105.26	8852.32	13215.2	7003.05	8555.72	16455.7	6165.21	30834.5	9053.11	31824	6841.36	3534.39	2911.04	3923.88	10182.9	8528.45	7663.53	8303.19	8270	14819.7	6777.04	4889.8	4814.22
O75935	DCTN3	8170.33	8309.85	10898.7	12959.5	10775.8	4762.24	3381.86	4882.07	6867.81	6672.86	3452.63	4044.91	6324.32	5024.34	7565.84	5559.94	6750.91	12151.8	11797.1	12825.4	13602.1	13424.8	3577.2	6151.17	6409.69	3894.27	4605.64	2741.15	6066.63	6679.9	4222.19	12927	10435.9	12944.5	13043.9	11963.5	3666.2	8107.45	8106.47	5341.42
O75937	DNAJC8	3246.37	3949.99	2838.87	2029.62	4012.24	4884.72	2448.56	5096.37	5050.81	8067.88	11078.9	6584.61	11785.7	7825.98	10607.1	9655.98	10194.8	1150.75	9258.53	8147.94	802.627	5442.28	4879.72	8044.94	11704.5	3713	2912.34	6805.62	11504.6	2785.91	10323.7	1648.75	2848.29	2330.1	11155.9	6112.82	6325.29	5190.83	8493.09	8822.75
O75940	SMNDC1	861.964	1669.37	1046.28	4109.1	497.863	12370	4054.88	4416.94	2755.89	7883.36	5352.1	11420.1	12862.5	15823.6	6347.9	9850.24	2122.27	1315.99	1338.51	399.559	1354.7	559.248	12592.3	3404.96	2703.17	3418.82	7591.39	8809.4	2858.13	8096.15	5357.47	872.935	799.736	1267.63	1291.22	751.034	4135.69	6083.38	12487	9032.45
O75947	ATP5PD	105950	133442	127393	95451.4	148137	36215.2	51771.1	61336.9	53228.4	65498.6	78827.7	45889.5	42223.3	41501.6	45998.1	51998.6	49352.2	116714	108647	206654	128773	253174	42444	46985.1	116129	59796.8	67668.5	54674.4	60494.1	47339.7	63387	156926	178542	150015	149734	149684	61393.4	116109	44178.9	23988
O75955	FLOT1	59680.9	70693.2	56376.7	89961.6	60684.2	5286.79	12807.9	9706.26	4896.24	14005.1	17236.2	16013	4632.58	7624.42	7112.99	7642.58	4509.1	86754.9	53615.1	56141.5	62173.5	56966.3	14771.2	14404.5	10663.4	12497	13449.3	14169.1	5310.65	4441.42	4727.48	51893.2	89372.3	56806.9	68825.4	53038.4	8554.37	4435.91	6291.73	6199.17
O75964	ATP5MG	109284	89989.6	130483	202788	169772	64949.6	57836.8	77079.9	83652.6	62710.8	63286.8	63664.7	78293.1	67125.2	54854.7	74315.5	78735.9	164522	131826	274562	162430	206132	48554.2	47749.9	56600.3	59755.8	48464.9	64355.4	65000	83576	76049.9	139861	211205	143711	166793	164115	79364.1	93008.1	68099.3	80543.3
O75976	CPD	11253	12249.5	21341.7	27659.6	14787.7	4519.15	5865.57	4800.17	10558.6	2687.98	17357.5	4140.69	4854.46	4614.71	2789.08	4533.68	5011.96	15661.1	13166.4	18935.9	10992.9	19136	6781.95	5648.78	8278.21	8310	2517.26	2456.54	3137.04	7400.88	5094.77	13670.2	17870.1	14625.3	21626.3	15855.8	6028.82	11061.4	5031.85	17728.5
O76003	GLRX3	12333.3	10535.6	17102.8	10767.5	13673.7	8920.24	1386.87	6969.67	8197.46	2195.24	1342.74	1430.08	10730.4	6890.65	3189.45	6137.87	5239.27	13514.3	15805.8	7696.36	8317.95	21693.9	2492.81	2402.18	4497.56	2174.45	2293.98	1233.7	5590.38	11995.8	6743.21	10444.8	9430.08	20889.8	14919.5	26005.8	4963.63	5266.42	6810.68	13650.2
O76021	RSL1D1	5190.11	3258.12	5055.64	6327.82	6681.45	22147.3	13267.1	18118.4	23349.4	8706.74	5685.1	7340.08	17760.2	18168.1	30785.7	15461.9	18188.4	3413.38	3199.53	7880.06	5284.63	6403.15	10827.6	9087.19	11941.9	7038.11	5353.74	7415.15	11101.4	10954.7	15026.5	4310.28	7342.61	2971.16	6957.95	2686.3	11480.6	15915.5	13746.4	16629.1
O76024	WFS1	15982.8	11950.3	12628.6	29186.3	18896.8	6816.7	10475.2	9669.82	20125.9	24793.9	7802.62	11936.2	14314.5	11158.1	15623.6	11678.4	13152.9	28752.8	18115.2	13568.7	27679.6	9852.33	10216.3	8633.45	4931.78	7623.71	9521.34	6210.82	9982.67	10512.7	13480.6	18009.1	18161.9	15779.7	22147	20480.2	8786.56	4314.2	12419	13602.5
O76031	CLPX	2980.33	3793.02	4760.43	4819.54	2469.27	15675.9	16934.4	31303.4	9147.92	15111	14693.1	17055	19687.8	32060.4	34239.7	33439	57601.3	4036.53	2207.01	7476.12	3044.86	6728.17	9460.62	13664.5	24187.3	14908.8	12880.9	13367.6	12819	27325.1	42477.7	3777.19	4530.15	4115.12	3413.55	3332.09	10180.4	20350.2	40616.5	5918.9
O76038	SCGN	403.369	1201.53	1529.65	6474.84	1358.5	9656.93	5932.88	6064.78	12129.2	3728.4	3245.44	4833.06	3718.54	8769.04	761.094	6501.45	8468.06	1252.74	1911.98	13625.3	1267.75	9932.38	6288.3	37668.5	16225.9	8334.38	5558.64	5266.11	8270.26	1744.03	9103.87	2253.04	2286.45	2806.36	5536.04	1854.34	6336.32	1293.89	7072.93	12803.6
O76041	NEBL	14125.6	3769.55	12248.1	16691.7	9029.27	4566.68	4503.93	10435.9	10835.3	127668	6609.15	312267	91907.4	14495.3	22143.9	10497.3	10286.5	13710.1	18294.9	5163.09	16769.5	1509.83	8758.66	68861.5	13158.9	9010.56	4889.34	167209	26821.1	3622.38	16666.2	7036.21	8235.01	8732.61	12842.2	11000.1	2724.81	10651.1	17800.6	16669.3
O76054	SEC14L2	10112.2	21242.6	23308.9	23140.8	14374.5	5048.48	5911.83	4955.24	3589.68	2979.53	1237.4	5418.18	5913.23	7604.79	6168.36	4076.69	7997.91	19174.4	16314	6736.83	17907.1	20747	3819	2720.31	4759.46	3601.21	3798.67	4563.04	4653.05	5917.07	1222.1	30923.8	13243.3	21524.2	18220.1	18146	4083.17	1347	5563.99	6832.08
O76062	TM7SF2	5574.64	10538.2	6708.03	8244.68	8102.98	3055.57	4944.32	10949.6	6398.63	2056.16	2727.25	8610.42	4901.15	2298.17	2503.44	4146.47	2799.12	11499.4	10297.9	18446.8	5466.8	7735.28	11157.5	9072.72	1978.88	1604.37	2804.57	5982.01	4090.95	2595.28	4027.88	9224.94	7153.47	7361.1	9411.47	6871.89	6150.47	4532.57	3662.89	3249.48
O76070	SNCG	5775.03	3594.83	9362.6	8538.02	7324.15	7544.78	3456.39	10167.6	4604.63	14118.1	3812.87	10597.4	7323.84	10669.4	17160	8146.18	10605.4	9971.12	17521.1	3175.12	16240.7	2050.07	3276.1	6187.21	15078.2	4885.18	5142.57	7833.26	7147.35	3197.88	2610.2	3809.63	4991.69	6865.22	10929.8	8174.56	6589.86	1095.58	14774.5	7263.87
O76071	CIAO1	5393.26	5128.83	6854.77	8423.37	8901.79	2055.5	3351.81	2393.8	3729.9	5000.67	3130.05	4845.25	4505.94	2703.14	2744.11	3623.38	2740.69	5927.53	5839.79	6807.15	14397.1	6917.84	2485.96	3517.7	3048.82	2832.2	2184.27	2586.18	2883.01	3193.25	4490.29	6035.32	6710.31	6638.21	10457.5	7995.88	2841.31	3987.14	2704.9	2902.64
O76074	PDE5A	6404.48	4587.6	3638.33	6650.22	2337.15	10046.1	10810.9	4898.49	12999.4	13883.4	9683.18	21730.3	10005	5273.06	18881.2	10975.6	12467.8	6003.9	3957.73	2778.48	7389.12	4269.91	12408.7	9250.17	14635.3	17452	13322.1	17250.4	13045.7	9218.85	19571.6	3507.06	5218.78	4796.56	5129.32	4269.02	4856.46	8630.19	14220.6	6869.04
O76094	SRP72	6438.63	5295.64	6499.28	3289.81	6165.6	8808.14	4521.3	5455.8	6664.98	5580.84	8580.61	9656.24	4803.64	7036.81	14069.9	5510.93	6913.6	6190.07	5741.2	7282.92	3099.04	4950.59	5887.81	3408.8	10324.7	4575.54	8484.92	10169.9	3986.06	8612.71	2898.17	4704.37	4877.56	4618.06	3495.79	6142.89	9274.13	8435.93	6836.29	7880.49
O94760	DDAH1	31234.9	44377.5	68769.8	42713.5	40880.8	9478.42	24244.2	16873.9	6839.18	23383.2	22565.8	27240.8	11745.1	16349.8	10736.5	14609.3	19161.2	49325.7	48723.1	42224.8	68990.6	61382.5	24719.1	17213.7	51637.2	16520.8	16585.5	20453.9	17264.1	19063.2	13963.8	77297.9	40615.2	61113	59476	44436.4	26277.4	16105.1	15325.6	16932.7
O94769	ECM2	1607.81	2396.19	3881.94	3196.33	4108.12	2340.79	3748.25	2743.9	1718.53	3632.15	6998.67	3906.8	2374.27	2102.65	3054.18	3068.69	1780.62	2699.1	3909.27	6034.29	3038.43	5164.57	2262.55	2807.86	12405	2812.8	3305.95	1948	1027.02	2323.71	2066.36	4124.1	7189.05	2924.51	3159.12	4563.81	4089.9	4218.84	1645.93	1614.03
O94776	MTA2	6045.64	7996.56	11656.8	13645.1	10336.9	6710.67	58751.4	5581.53	5204.01	178501	89273.7	21501.2	6612.71	3835.32	8863.57	8411.85	8937.61	11657.3	8939.28	10010.2	9429.01	12705.6	25758.5	110060	109804	125088	137564	86098.2	7138.22	4531.49	9048.48	8583.54	9752.51	9633.5	17317.8	10771.4	28380.7	18786.5	7917.84	5143.87
O94788	ALDH1A2	30191.1	20372	25173.6	37889	24222.2	7079.26	9645.14	6595.76	7633.52	16822.8	15978.7	11936.2	13743.4	11559.1	26428	11195.7	11186.1	32103.7	34835.2	19232.7	37918.8	27680.6	10692	7622.74	9379.62	6913.33	11606	7880.39	9896.72	5906.57	12210.3	27497.2	35891	27558.2	33775.9	32603.9	6223.98	1468.47	10439.7	7982.06
O94826	TOMM70	15591.6	19123.2	23669.8	27833.2	25142	5282.37	7863.79	5458.1	4730.85	7480.94	8840.76	6336.13	5496.26	5649.26	4838.09	6201.97	6392.15	24438.2	22417.8	26570.6	28734.2	32469.5	7577.66	7473.43	5484.5	5775.91	6641.81	7796.14	4911.55	6038.44	4840.98	21733.8	25815.6	23409.1	32088	27456.3	9019.6	9833.93	5356.47	7497.24
O94832	MYO1D	9923.4	10596.7	13517.2	24236.8	14642	8354.18	13527.1	7470.23	9240.31	9334.66	19042.5	2993.57	4714.72	6181.29	5319.86	9350.61	7210.83	12537.7	11800.8	18645.1	13184	28339.9	9149.57	10707.1	5893.22	10877.1	9426.59	3171.88	8871.41	12831.7	11142.8	13858.1	16346.5	13769.6	13582	15363.3	11457.8	20356.6	5893.56	9758.38
O94855	SEC24D	4018.93	6059.28	6654.01	9519.47	6799.41	4816.77	4901.33	7220.75	4213.73	11730.1	15377.9	10956	8105.95	5016.54	5137.25	5753.46	5362.76	7230.34	6299.75	7161.94	5947.05	6071.37	8292.86	12468.2	9875.83	9384.97	6911.74	19088	4610.75	12951.6	4479.52	5171.54	5649.77	6579.32	5940.71	7502.14	9465.94	5615.78	6052.79	7986.2
O94874	UFL1	9694.12	9483.97	5371.1	10087	8442.42	11744.7	15065.8	12186.8	10214.4	6226.94	21392.3	8901.72	7182.22	11069.8	6131.45	9807.4	12135.6	9814.03	6263.32	8399.88	6076.96	8547.78	8665.51	16140	14360.5	11180.2	6228.39	6111	5721.66	13533.4	5720.97	4176.4	6957.78	6552.55	5792.38	6687.61	14552.5	12832.3	10704.7	3841.08
O94875	SORBS2	11840.2	11082	46964.4	30936.6	17505.6	12275	7873.86	18848.2	24114.5	10346.1	5654.42	10903.3	12796.1	19945.3	22002	22447.3	12940.1	23194.9	39071.5	22482.6	59899.2	8217.84	10513.9	10268.3	13621.9	14117.5	11554	7910.3	33727.6	19834.7	38718.3	39849.8	14999.5	34356.9	40797.3	14289.1	6276.95	6273.01	19136.2	16424.5
O94886	TMEM63A	9616.92	5962.62	10532.5	15138.7	12184.6	17611.7	6102.24	8221.18	12940.3	7904.68	6786.83	5646.61	9234.62	7417.66	5752.54	7149.72	8435.54	9902.02	9741.04	23296.9	6223.62	9826.28	3961.16	4435.53	3917.85	4734.36	2536	10941.3	9110.47	12691.1	8257.76	7400.72	8578.35	7060.5	7364.97	10116.8	9041.68	5714.05	7326.94	22168.8
O94887	FARP2	1903.33	2599.96	1479.52	4029.33	1740.6	11528.8	14880.1	11758.7	12822.4	3564.78	2547.26	2069.52	10278.8	10214.6	8727.98	9011.74	6717.69	3198.76	1752.8	2596.35	963.057	1430.75	5142.06	5811.93	1478.62	8912.98	7431.69	4285.84	10568.1	9499.72	7596.93	2157.48	2915.32	1781.41	2280	586.799	4380.23	6271.01	8441.81	14622
O94901	SUN1	4588.62	5846.65	5098.7	8194.24	5472.73	3680.49	2374.2	4919.51	4954.88	2218.03	2729.05	1922.3	5072.24	4733.14	3196.51	5013.61	4243.41	6884.76	5619.51	4512.56	10940.3	5898.47	3613.23	3764.32	2840.65	1778.05	2275.36	3196.25	3818.05	11721.8	5384.92	5225.65	6283.33	5729.88	9519.15	4136.04	3204.77	6197.41	4936.87	7289.27
O94903	PLPBP	4236.94	3835.55	6648.88	9437.87	5100.73	4179.09	5883.76	3237.62	1880.95	3616.53	3507.94	5890.84	4898.84	3655.37	3897.96	3800.79	3760.03	6968.75	5357.37	7160.24	7526.57	4153.93	4890.52	5741.19	5087.35	5126.71	3574.69	4861.2	3442.55	3402.72	4075.72	5937.91	4101.77	7140.76	10077.7	3875.2	4935.42	4622.07	3457.07	3380.67
O94905	ERLIN2	76561.4	81778.6	71297.8	115607	89860.6	9613.86	14132.4	19423.6	12517.2	26269	31347.3	23880.7	11690.5	13513	12256.8	14792.4	14825.7	99064.5	77278.7	80114.5	105614	144460	18804.1	20854.4	21799.4	18633.4	20278.8	24817.4	13005	10720	12275.6	85317.9	70682.6	81051.4	116103	85974.4	23481.2	27855.2	13298.2	7851.27
O94906	PRPF6	7064.42	8849.02	9239.48	9651.02	11153.9	6765.9	8013.71	8527.39	7863.13	3715.67	6886.65	11985.4	11095.7	7452.09	5130.64	7075.2	6597.85	10901.9	9873.45	12427.3	9872.95	12911.9	9326.52	14900.8	10659.5	6932	4475.15	6227.14	5238.32	8317.09	5649.05	7913.95	10600.6	9073.04	10255.5	10457.4	10865.3	12499.8	8457.68	4962.04
O94911	ABCA8	10364	4474.7	5888.07	1694.3	6042.43	6053.17	3601.08	5422.48	9376.04	17908.5	47085.4	24044.6	17917.6	7645.98	10207.8	9786.48	17003.7	5436.75	11933	3877.03	4619.94	1477.49	5400.74	7798.41	4517.25	5654.89	5280.83	13609.3	12525.6	6507.67	6914.53	3186.08	12442	3036.34	16812.6	3083.4	5300.8	7150.26	7443.25	6754.01
O94919	ENDOD1	61742	49897.8	46320.8	108477	50104.4	17391.6	17149.8	28773.1	22601.6	30684.9	26062.4	24847.4	20237.7	24873.1	27271.7	23544.8	32739	60578.8	61468.2	73893.5	46639.5	60152.9	25555.6	20030.9	25924.4	23096.1	26004.8	22141.1	17650.8	28966.1	21412.5	46376.9	58260.8	37614.1	56463.9	57709.5	42495.6	16047.2	24019.8	15147.4
O94925	GLS	2654.67	2929.46	3654.97	4439.54	4233.31	4337.56	7168.76	7649.54	5471.05	5202.98	11262.1	7922.75	7394.43	5144.63	1764.01	5588.57	6210.53	4077.99	3387.9	3546.65	5998.42	3805.13	3802.4	8593.52	3174.57	6712.27	12253.8	6184.66	7154.75	4736.95	6420.93	3435.32	4827.99	3020.09	5651.38	3051.15	4975.81	7805.82	4380.94	2817.97
O94973	AP2A2	14151.3	10657.5	17461.8	24114.9	17664.6	6904.76	1504.55	5167.35	8645.29	865.443	892.204	1470.88	6674.65	5316.79	6564.78	7259.72	8130.76	19245.6	15618	17131.7	18419.1	14643.3	3411.85	1524.19	918.061	1183.27	1447.6	2395.17	6651.34	10640.3	5751.52	13803.1	24921.2	15732.4	18379.3	19539.3	6554.7	4539.58	7632.63	11437
O94979	SEC31A	17269.9	17638.8	23377.5	21950.8	19707.9	9855.69	10339.9	9047.77	11199.1	6586.1	19550.1	3872.9	8325.07	10517.8	9013.76	11000.6	13691.6	23926.1	20859.2	21389.1	21402	25982.3	8722.46	9701.49	12381.8	9120.55	8136.33	3464.65	11479.6	21856.5	9972.55	20446.4	19695.3	22653.5	21479.7	25631.1	14341.7	17373.9	13298.8	11551.4
O94985	CLSTN1	7478.65	7477.78	8105.95	4818.94	8261.72	4346.25	4503.65	5218.3	3490.5	45647.8	6247.12	52861.7	5718.57	14604.5	10279.9	8232.62	4097.44	7104.16	8147.4	6852.04	5966.28	3235.84	24561.8	53600	43984.4	11226	36465.7	41326.5	13950.5	5658.4	7807.55	7625.01	5462.49	5964.15	8365.25	8020.49	3786.47	5525.9	12450.7	3549.83
O95070	YIF1A	0	0	7492.74	12402.5	16077.7	3009.38	19824	5504.14	5550.31	5515.19	31659.4	2590.55	9933.9	4136.47	1136.94	5360.82	4322.36	9688.72	6593.66	9434.58	8232.23	9297.49	8606.88	5193.7	11168	15584.6	14355.2	10723.3	8646.18	5608.1	5418.28	7561.88	12551.8	7586.87	7607.55	10312	6912.83	2674.89	4150.11	6948.52
O95071	UBR5	1743.64	2315.1	2271.12	1978.2	2092.02	26406.3	16449	24459.8	29996.2	12829.2	22595.3	7568.62	24079	19441.8	17473.2	22628.1	22832.2	2853.81	2607.13	3592.09	3013.5	3707.85	15560.6	12720.1	25014	10972.8	14339.5	12327.4	19654.8	35242.2	24058.5	2690.15	5151.06	1358.35	2182.74	3139.33	29123.2	41974	22129.4	43510.5
O95139	NDUFB6	4758.96	3370.45	3627.31	6449.69	3857.47	3731.69	15756.8	6231.45	3884.78	15341.2	14698.1	67698.8	4175.14	3993.25	4238.77	5265.53	6223.92	4818.87	4315.87	5287.4	6007.5	7512.94	10483.4	30751	35436.8	10692.9	15864.2	17204.6	2353.67	4294.85	5403.28	3921.78	7052.99	2892.91	4990.41	4264.06	15250.3	7946.97	3505.39	3014.42
O95140	MFN2	4853.38	5355.44	2929.96	3217.25	3608.09	2654.15	5543.11	3622.65	4757.78	6088.45	6857.11	20338.4	3645.41	1528.83	3790.98	4690.22	8580.05	4031.53	3602.45	4184.56	3251.11	6960.55	5422.61	5209.41	1119.45	4798.8	6813.28	6025.39	3643.85	2117.99	3401.7	3894.07	4376.42	3218.9	3283.24	3201.78	5232.86	2842.56	3233.11	3115.13
O95163	ELP1	1665.69	1350.88	1628.82	2564.43	2345.65	3224.86	19306.6	7268.99	2360.68	11215.2	2464.89	9034.55	2496.37	15246	5790.18	6977.87	7191.11	1697.23	1718	1984.9	1189.3	1259.45	2823.6	3961.98	4698.18	21926.3	2221.06	3327.65	7119.39	7149.63	8602.62	1498.95	3449.03	1658.01	723.337	1776.22	14611.7	10600.6	6249.81	5961.51
O95168	NDUFB4	27057	28089.7	32846.5	51950.1	41222.6	12248.9	24426.4	15575.8	15208.4	24838.8	34701	24670.9	16543.4	12882.7	13011.2	15822.9	17264.5	45253.3	40031.7	42120.8	34806.4	60831.5	17677.1	22003.5	20789	19827.8	24174.2	23156.2	14309.3	15047.9	18763.7	35380.7	75762.6	38528.2	41648.9	38174.1	26524.7	17454.2	12734.2	14471.2
O95169	NDUFB8	24357.4	22282.3	24188	35721.8	26672.4	21715.5	29645.5	30130.7	31616.3	39905.3	39187.5	42565.8	57458.4	32644.3	28044.2	29835.8	27902.7	31144.8	29393.7	31713.2	31147.9	41339.9	23986.7	32638.7	31070.6	28228.2	36538.1	41167.7	33832.5	25128	45345.8	30200.4	54318.3	27121.7	37620.3	25662.4	32817.5	39743.5	28541.3	25293.7
O95182	NDUFA7	960.531	1483.32	1135.22	569.248	1380.57	2401.01	1422.85	2611.77	2722.43	2470.75	2112.65	2605.99	1949.95	2062.81	4253.74	2511.28	2522.06	1200.15	1755.92	1418.83	1031.75	750.508	1665.93	3186.54	3362.95	2461.51	2664.64	1962.07	3976.04	1965.58	3691.17	1492.74	2989.91	1722.02	1025	770.203	3231.93	1856.49	1557.82	1086.28
O95197	RTN3	17337.4	13969.6	9272.55	3434.01	12634	12518.9	11696.1	15312.4	16526	16179.6	12813.2	18103.3	11601.4	13372	21339.3	16777.7	17677.9	8637.49	16790.7	11995.4	6139.51	11084	14116.3	15946.7	6910.93	15303.5	13739.3	11807.7	10986.7	16777	20368.6	10529.9	13206.4	8353.18	3312.38	15603.3	20621.2	12651.8	15680.5	11119
O95202	LETM1	8795.74	9122.16	13351.4	17742.1	13213.5	6181.84	1404.93	5465.02	4797	1232.78	5566.84	2437.68	3512.99	4018.05	3753.32	5389.2	6169.86	11074.3	11101.8	21753.8	10514.4	14145.7	2099.84	3177.16	2482.78	3196.49	1512.23	2409.38	3762.6	5226.73	6485.79	10508.3	15922	11104.8	17617.4	14336.6	5536.99	8119.07	4608.34	5157.16
O95210	STBD1	4986.6	4385.42	4271.06	2263.9	4131.98	6719.55	6864.7	5016.19	5070.21	2805.25	3138.64	3916.96	8632.61	7089.35	6697.14	2499.09	3184.84	5260.45	3940.98	3644.29	4064.74	4329.02	3840.85	1453.43	5576.24	4503.82	4458.44	3049.84	5596.14	3006.43	1924.69	4852.56	2887.33	3862.62	4176	3720.62	5261.51	4504.57	4069.06	3222.54
O95218	ZRANB2	3379.45	3211.14	4057.82	1350.73	2242.44	2732.52	8936.17	1291.59	2543.82	3496.68	2324.85	4061.99	1609.61	804.623	1873.57	963.587	5660.37	2660.69	2391.12	2462.08	1991.56	491.683	8648.15	9171.76	1313.43	2806.84	4937.38	3868.72	722.883	977.698	1125.61	3031.55	2319.7	3068.04	4104.24	1952.02	1699.28	981.955	1172.11	1445.69
O95232	LUC7L3	3318.06	10161.9	8574.99	18939.5	28352.8	46682.8	28937.8	47894.4	87853.7	57056	75517.5	38300.9	87183	80024.1	107651	74896.8	79034.6	14275.1	12394.1	13170.2	38201.8	22221.8	45128.6	15600.6	43998.7	45011.1	52639.1	46466.1	118085	57257.6	53427.5	11993.5	19659.4	1305.99	29268.2	8688.41	23377.2	90914	69549.2	52084.2
O95249	GOSR1	2930.44	3607.28	4535.73	4365.71	3617.65	3832.2	4567.86	3822.71	2247.24	2168.88	6523.33	4294.42	4474.76	4086.95	7020.53	4037.21	3853.49	4013.19	3658.36	1954.81	2706.04	4063.17	3635.99	5748.01	4644.45	2651.17	4571.85	5876.65	5087.54	3056.13	3365	2487.21	2085.98	3352.97	4159.7	2842.56	5160.92	5713.33	3250.31	2471.43
O95292	VAPB	8164.71	7406.71	11174.7	4945.64	5725.61	4625.92	9773.36	3229.89	2170.89	8565.25	6664.19	7858.29	3274.46	4044.55	4270.26	3008.42	4182.39	9688.92	15659.4	8452.7	9461.81	10031.5	7933.01	7164.31	4058.25	8101.55	5770	10268.2	2623.95	2345.92	4563.5	12213.2	10157.6	10460	7258.68	7954.37	5925.48	4495.87	3108.51	1773.52
O95295	SNAPIN	886.599	3382.48	3046.61	2719.15	829.015	17526.5	9972.3	5356.19	5434.58	27190.1	26308.5	29950.8	11300.8	14171	9139.67	5069.61	8179.37	637.191	2726.4	4617.57	3795.02	4503.95	46506.5	18751.5	10675.3	12001.7	17237.1	39434.7	25472.1	2918.22	11616.8	3873.92	4951.1	4402.94	4182.24	4072.59	7376.94	3833.31	8274.44	3012.2
O95297	MPZL1	1130.24	1137.71	1242.85	653.753	1246.82	759.06	921.292	1117.24	3390.9	3331.09	9595.56	975.021	1167.76	1896.92	1819.23	1371.47	820.198	1203.97	1361.46	1302.96	688.935	764.369	2310.53	2657.27	9568	2976.38	1213.99	5426.17	1423.06	1262.72	1945.06	915.582	765.895	980.065	1290.18	1048.67	1952.47	885.97	1881.93	1159.58
O95298	NDUFC2	6988.44	7285.37	5280.18	6047.56	6271.87	9575.68	2285.85	3472.14	21182.5	11276	1296.59	13646	12280	15880.4	14509.8	3440.73	8391.95	5662.33	6345.14	7435.81	5716.14	8105.91	2436.43	2084.82	1463.71	2280	1789.62	2096.69	19465.1	12399.7	3963.26	5614.51	9733.92	5270.35	6546.41	5091.44	21447.4	3091.93	3221.89	14005.3
O95299	NDUFA10	9947.74	9854.39	10928.2	20347.2	16149	8536.03	11378.5	10627	11813.3	11376.5	12577.5	9335.3	7572.62	8287.68	6584.94	8171.43	7126	15560.8	13919.7	16254.2	10698.9	16779.8	9974.02	11851.4	10126	13121.9	10907.3	12009.3	8815.8	8301.21	8461.31	11348.3	28822.3	12988.4	17826.1	13937.2	15173.4	10116.4	7680.86	7625.91
O95302	FKBP9	1815.65	2832.98	3044.59	2149.19	6544.03	40482.8	12144.4	5938.27	3651.06	7360.94	8638.08	7283.25	4229.92	3180.97	2605.86	6079.13	2655.43	2243.48	3690.47	43206.7	2099.46	6757.39	6191.79	5374.43	12789	6626.91	11198.6	6028.14	3051.91	2702.94	4490.8	3346.15	3511.65	5725.61	2944.33	5621.99	7177.74	11964.5	4409.15	2369.86
O95336	PGLS	52616.3	71026.6	104601	122906	97656.9	15999.8	18329	18595.7	12482.7	23644.3	33553.5	20107	21462.7	16855.3	20225.5	20811.9	20574.3	77220.2	80366.9	80583.7	123371	124610	17775	23076.9	37317.4	16681.9	24401.7	24590.6	26430	22309.1	23560.2	116384	83397.6	100459	127867	92891.8	22859.7	22345.5	18401	19963.3
O95347	SMC2	1499.45	3430.55	2285.6	1182.41	1058.26	4167.66	3521.51	1783.46	4186.26	10838.1	4273.98	10354	3960.17	3332.4	3414.82	3744.38	2822.83	12244.9	900.769	977.769	7911.95	1711.16	6322.85	5403.17	4563.13	6733.32	4523.05	5053.61	3599.83	3086.06	5714.64	1287.03	3198.96	2376.48	2769.46	2325.48	5602.68	2498.73	2477.27	7289.11
O95352	ATG7	1565.24	1913.01	1564.52	2230.06	2148.48	4784.09	5852.42	4049.9	3135.23	7310.77	20912.7	62066.3	4431.38	2533.9	2854.32	2838.95	3633.16	1768.29	2392.39	1541.11	2149.03	1897	6445.07	3056.41	5684.17	3512.4	3828.79	6661.84	11022.6	5771.32	4297.4	3826.6	2912.43	2304.26	1741.27	2348.84	3513.34	3490.36	2033.88	3876.39
O95372	LYPLA2	14932.2	17145.5	25579.8	32775	20570.2	12402.6	9728.3	7886.4	6590.74	8970.06	6831.88	15796.3	14606.6	9770.85	7030.28	9859.59	10423.8	21883.4	18363	40568.9	18494.5	15554.8	10354.7	9802.44	2993.7	9281.12	12296.3	9191.25	9928.23	12667.2	7313.55	20208.2	26265.2	22292.1	21702.5	14950	10968.6	6569.48	8841.04	17510.6
O95373	IPO7	12063.8	7619.76	9948.41	15144.1	9594.82	6346.23	1201.73	4563.52	6931.22	4511.55	4188.67	6331.39	9078.46	4727.49	3160.82	5517.53	5323.57	10760.8	9563.92	7623.21	12531.5	4591.95	2660.6	4467.18	3548.72	3663.48	3178.15	10758.4	5190.04	5940	2675.95	8456.78	8452.72	8815.7	13794.8	9504.88	3130.08	1575.95	6095.62	8233.78
O95394	PGM3	13456.1	13125.5	15264.1	27375.3	13537.5	4947.52	11137.7	5492.2	9251.31	8100.06	18243.1	12375.4	8138.62	8043.17	4708.87	8949.42	8363.29	15335.9	22050.9	9670.46	14426.3	13573.5	10890.7	6756.33	12933.2	5470.38	6408.45	9443.82	4491.45	11967.6	4023.77	18858.7	12510.8	18736.2	9796.71	13761.7	9417.57	4039.63	7394.43	13134.4
O95396	MOCS3	1390.32	262.517	2027.93	2486.21	1592.11	980.23	3483.81	691.697	2261.02	3406.55	17116.5	9089.05	13793.8	7821.28	3600.82	1057.75	1357.31	1928.43	1795.49	2473.67	542.855	647.284	6801.07	11145.6	9494.65	7987.84	15798	6174.07	2973.34	2281.14	1042.38	1181.27	2910.94	1255.1	2098.43	305.183	4457.1	1690.57	1890.1	1610.52
O95425	SVIL	23316.6	9935.16	11030	24731.6	13932.2	3813.38	5277.27	1365.11	3847.99	6649.75	2336.34	2981.73	4887.83	4185.79	7857.44	3442.38	4573.72	22954.3	20565.3	17299.2	10772.3	16022.4	4961.42	3340.82	2869.65	5019.25	4350.44	4417.17	2941.72	4040.91	2783.85	13672.8	17854	11205	14900.9	12739.6	2729.85	1649.84	3991.81	3624.44
O95433	AHSA1	13234.7	11374.2	21046.8	15184.7	13370.1	5675.79	4360.99	5991.74	4851.26	2623.65	3877.44	2749.56	4391.88	6672.36	5771.64	6105.2	4937.75	13444.3	15681.2	11761.2	11860.4	7612.86	4326.94	6753.82	4826.69	4817.15	2445.22	3300.65	4826.42	3616.92	2831.14	14726.7	15077.2	15299.6	15412.8	14614.1	5083.55	3050.68	6396.37	4085.69
O95456	PSMG1	1255.29	1038.98	2765.39	1528.19	1640.13	2657.31	13035.4	5850.54	4280.77	4735.13	34742.6	6404.43	6929.82	1923.64	1756.3	1924.66	7554.53	1833.79	2504.83	1287.81	946.905	778.575	17311.3	34185.2	8586.81	9119.6	16338.3	13776.2	6062.12	2377.86	2197.09	3694.92	2485.91	2658.68	1309.27	2384.08	4852.24	10125.2	4446.04	9158.98
O95470	SGPL1	5615.99	5079.29	5197.33	9009.81	6847.82	4280.03	3132.39	3965.97	4006.74	4693.53	3827.19	5063.16	3992.32	3644.13	856.898	4108.2	4075.27	6864.04	5447.29	9631.09	4983.76	8453.18	3953.47	4697.41	3337.95	3254.57	2986.73	4666.08	2287	5788.63	2341.21	5222.15	6621.99	4713.51	8194.09	8020.41	6111.56	8727.51	3525.25	4489.17
O95479	H6PD	7812.96	7420.17	8119.71	12557	11330.8	9697.75	9198.01	7607.57	10745.2	6613.97	5947.66	6944.58	7597.79	11633.3	8247.04	9030.17	7102.39	9821.3	10397.1	6575.98	15163.8	7209.54	8417.29	10318.4	6211.24	9332.26	10551.2	8311.57	5818.28	5328.57	8233.3	9257.14	9342.59	10427.9	16091.3	9590.53	6964.59	5728.55	8124.72	9085.96
O95486	SEC24A	4859.64	3169.73	4817.94	5197.74	3933.38	4850.5	4229.61	3237.16	4238.38	1862.55	3400.82	1506.74	5745.55	3765.42	3974.32	4434.81	4543.63	5401.96	4145.46	3599.05	2492.71	3268.8	2096.87	3957.04	1165.38	3680.56	455.364	447.505	4112.25	6368.43	4737.71	4395.05	4710.91	3787.21	2683.2	4479.63	4409.33	2565.62	4874.17	7007.86
O95487	SEC24B	3450.26	4709.68	3965.02	7010.71	5620.3	3788.47	3190.58	2580.4	2828.89	2501.43	4265.18	3743.44	3501	3490.91	2349.35	3161.66	2766.54	6134.39	5197.56	6743.85	4723.3	4904.92	2801.62	6658.45	3326.5	2395.59	3004.66	3361.22	2261.09	4405.67	2614.74	5384	5577.4	4609.28	4396.3	6263.31	4621.73	3011.48	3241.58	3522.77
O95490	ADGRL2	2338.81	4050.32	2712.42	3922.56	1675.34	1050.04	10401.4	1979.86	9974.46	1059.41	22649.9	937.167	19379.1	2599.84	9621.93	12486.5	12337.3	3366.21	4014.15	3637.37	6448.08	1731.67	576.163	26317.3	521.704	31897	864.946	26171.6	27144.2	8432.26	6716.01	4108.8	3528.88	3827.63	3424.5	2719.73	19102.1	17728	2570.99	10813.2
O95563	MPC2	7815.55	9146.16	6530.26	12851.5	9127.37	11095.7	7544.96	9289.48	9360.67	9910.01	2765.97	1517.21	5411.05	8241.79	6295.68	7730.59	9102.13	10025.2	7026.23	18801.1	10434	8651.96	3284.64	9380.73	3893.25	2506.89	3922	1112.23	4086.57	18792.8	9725.36	9317.8	9959.91	8802.32	11195.3	7570.4	9313.5	6492.47	6533.36	7402.02
O95571	ETHE1	32869.4	42329.8	44240.9	64229.9	57593.9	26941.5	27038.8	34128.9	32327.8	31665.8	26443.9	32849.5	26415.4	34013.2	21110.2	29226.2	33524.2	54247.5	46857.6	75855.4	43104.5	59281.6	25727.9	31293.5	31936.3	26669	28342.8	31207.7	26630.6	42607.2	38835.8	55888.5	51290.6	54592.8	64718.9	60475.7	43158.9	38402.2	28016.8	29906.9
O95573	ACSL3	18563.2	19868.1	28607.4	28605.1	30898.7	5587.27	9859.72	8345.33	7105.42	9521.65	8408	7685.03	8216.48	6095.1	4892.8	6805.55	12121.4	36748.9	26896.7	25794.7	17047.1	16355.2	6222.18	5733.3	4811.11	6413.9	6233.12	6227.88	5427.66	11351.6	10237	21380.9	43407.9	18340.7	27465.5	21026	11125	9348.25	6591.47	22828.4
O95630	STAMBP	3000.76	7926.14	14549.5	5561.74	6590.92	8074.23	18264	33188.2	8748.55	5828.8	3785.82	18657.5	10758.3	9839.2	5462.22	4012.65	11685.6	14083.3	8518.43	6336.82	6205.73	5995.3	18451.8	7111.74	7601.11	5406.38	6406.61	8037.59	6671.7	4344.76	10829.6	18492.1	5139.12	8633.48	7233.65	6259.4	5806.74	4971.48	5568.05	16150.5
O95671	ASMTL	3105.78	2144.96	2895.96	4088.36	2918.11	4516.52	6380.48	3472.33	2181.34	4404.04	4827.56	4205.61	1959.59	4969	7486.46	3925.41	5103.93	3333.16	5134.81	2593.57	3678.59	2377.41	5561.58	5052.71	6336.5	6851.49	4377	4425.47	4925.2	2746.33	3810.35	2655.53	2781.37	3913.73	1354.24	1932.88	5819.09	4716.24	4189.16	2028.96
O95674	CDS2	7024.68	4967.41	6166.41	8532.17	8216.03	5348.44	4958.02	5796.1	9566.38	6039.49	4529.88	44834.9	6783.93	6042.56	6704.51	4935.32	5204.96	9581.32	8178.82	7921.39	8430.23	6906.94	5115.59	4594.57	8419.69	3247.1	5836.21	6723.64	7508.87	5727.87	4757.99	8610.74	7767.45	7026.68	4856.89	6555.66	5810.97	2677.79	4884.55	9627.99
O95716	RAB3D	53298.7	49193	70879.4	276737	111430	8557.83	12621.9	14338.7	8940.62	12458.8	36133.3	7517.26	23094.6	11765.8	6891.48	21643.2	30961.3	49023	53734.9	237945	41816.9	134067	16778.5	7280.3	12179.9	10210.8	10253.3	8896.29	7814.79	37481.9	28307.3	72286.4	50470.6	45141.6	56657.7	80904.6	25840.6	50851.7	13746.4	57069.8
O95721	SNAP29	3666.94	4868.96	5753.7	4209.65	6173.95	5061.26	3081.52	3160.95	2844.3	1821.59	4534.59	4467.05	759.91	4814.49	1359.88	4083.84	3200.57	3835.73	3904.79	6582.33	3207.83	6936.39	2457.97	3001.87	5010.23	7025.52	3024.96	2187.93	3517.79	4145.82	1916.52	5847.85	5149.17	5169.72	4257.44	6114.54	4301.2	13044.8	2388.89	2295.84
O95741	CPNE6	17795.1	6824.29	2553.39	17943.3	4374.25	3476.36	3068.44	3609.59	5538.89	2358.97	2993.24	2213.31	4798.24	5418.59	7937.56	8214.03	6037.72	6482.92	8200.95	8246.74	7983.41	2506.35	3297.24	3695.68	3536.62	4984.44	5787.31	1649.24	5674.67	2564.96	7071.39	1789.65	6611.55	3508.97	2097.29	9222.67	4835.74	882.972	12531.7	3633.54
O95747	OXSR1	10785.9	9213.26	16428.3	17654.3	12748.8	5135.67	3312.99	2048.36	5471	1245.47	1457.84	34425.1	6970.09	2972.29	2653.46	2829.81	3507.44	12480	13968.5	11167.8	16809.9	6890.45	2053.83	1425.86	2942.18	8854.49	2538.81	20292.9	2810.05	7555.89	2976.59	11309.2	10140.1	13224.8	16966.9	9517.8	2340.39	2305.92	4675.65	5626.68
O95749	GGPS1	1893.95	2135.99	6177.34	2914.32	3412.91	1892.75	4030.5	1065.74	884.919	2155.93	650.374	756.521	1054.11	1285.23	1516.31	1127.63	2433.47	3802.46	4982.7	2514.66	4050.49	2801.95	2750.35	2164.3	235.59	1084.72	2484.82	1370.74	738.23	2497.25	1130.59	3887.37	2537.89	4043.6	4426.15	4376.65	1833.24	700.755	669.757	1807.06
O95757	HSPA4L	27931.1	28360.2	54856.6	50419.6	37743.1	3306.9	5617.78	7795.82	5231.2	6175.5	5115.26	7018.98	4701.67	6915.95	6312.08	6266.19	7059.78	45755.1	42118.7	22367.8	60681.6	27571.9	5126.24	7995.52	6153.24	8254.71	9970.22	6244.37	7191.59	7340.7	5544.04	50979.3	33047.6	54597.3	77577.5	37114.8	5686.41	24618	7200.96	5609.22
O95758	PTBP3	5353.38	5987.54	6326.92	5987.4	9008.35	6363.56	5240.04	5478.93	4476.23	5777.12	2247.5	8888.07	4597.37	6072.99	3709.28	5838.67	4123.81	7895.79	8142.87	10092.2	4674.17	9122.94	5868.83	6056.28	6350.94	8746.45	7308.28	8826.15	5932.04	5078.66	7433.39	6042.69	8074.35	6288.89	8816.61	9338.28	7654.08	15096.7	4607.48	4259.74
O95777	LSM8	12234.2	11687.4	21230.9	14690.9	16317.3	8109.15	3842.76	7440.51	6367.68	3304.7	3224.99	1987.1	7398.76	7007.49	4570.13	7104.19	5948.72	16879.4	16106	8559.47	17677.2	8877.48	2676.22	2758.55	4660.56	2948.49	2339.9	2880.36	8237.47	10869.6	5098.7	18567.3	11275.2	20459	23269.4	13228.1	3809.03	10793.6	6911.63	11865.8
O95782	AP2A1	17460.5	14520.6	20129.7	24432.2	18403.8	13626.6	10219.7	11227.7	7665.87	6524.45	11106.7	7193.01	10500.9	6785.68	10836.5	11021.8	10888.2	24032.3	17082.5	14558.3	22085.4	12932.5	7968.27	9046.16	6238.84	8044.55	5775.47	8735.01	9643.41	12705.9	10838.4	15200.2	18733.5	19030.5	27631.1	17738	9911.92	9641.69	9625.04	14102.5
O95786	DDX58	58131.3	39077.4	35477.2	70989.1	38560.6	3643.04	3077.27	4029.57	1640.29	5318.24	1859.51	4664.21	6503.34	5927.82	1321.82	3936.24	2952.45	72483.6	59286.4	43305.8	23948	39140.9	2078.09	5714.61	4274.3	2874.54	2281.23	3448.2	4350.24	6111.82	1745.97	48255.5	89192.5	40331.4	38751.3	47529.2	2898.57	3753.96	3388.28	2523.49
O95793	STAU1	2796.57	2608.36	3914.41	2435.97	3185.28	5636.41	4732.15	5601.36	5705.4	17798.8	15013.2	14775.4	8764.54	4815.75	9038.88	10501.7	7927.07	3348.97	2732.63	2335.15	2412.04	2266.31	7831.93	8433.98	6922.62	7458.87	12972.3	7804.1	10236.1	3738.07	5743.81	3409.21	2331.33	3521.94	3951.87	2750.96	4088	4640.63	7937.62	4777.2
O95810	CAVIN2	8134.58	6333.36	24334	4437.49	12441.1	15233.9	16097.1	14475.2	13689.8	44736.4	9521.94	10069.8	8944.98	13927.8	15772.4	15397.1	13088.3	11605.8	23777.7	11963.2	17941.1	7200.36	15085.6	9769.98	20055.1	15653.3	11073.6	11124.4	22231.1	12336.6	15035.6	23426.3	9957.99	15545.6	10986.6	10629.4	8976.28	8636.84	13667.3	9349.64
O95816	BAG2	32599.3	19563.6	30274.7	48464.7	38157.7	10676.1	8167.16	6767.25	15774.2	5464.21	8917.57	7215.72	11143.3	10641.6	18875.7	9612.27	14097.7	34362.8	41716.1	32190.4	31876.1	57684.2	5084.21	5517.02	8734.71	6713.86	12739.5	3921.05	12382.6	14995.4	11499.7	32406.3	36222.4	23087.2	46544.8	48629.3	6053.85	16862.5	11806.3	9253.43
O95817	BAG3	13361.1	10759.9	18318.9	15043.3	16276	11882.8	2417.34	8661.46	9617.03	10278.2	13941.7	6307.16	9012.48	10237.6	13357.3	8163.27	10149.2	18686.9	16628.3	9647.89	25970	12339.5	9222.83	3552.14	4931.23	15991.5	8613.82	4665.89	12091.7	7178.57	12831.2	18204.4	9948.13	19887.2	29659.5	14486.7	2134.33	7984.75	9549.43	8489
O95822	MLYCD	2359.49	2453.65	2893.48	2390.54	3112.16	7031.89	10438.6	5244.82	12106.5	15468.5	1783.41	18769	4885.54	19513.6	7113.28	7372.59	5216.57	3472.46	2583.78	2396.99	1955.9	4035.76	7492.81	14210.1	15517.8	10489	8782.09	4465.26	13797.1	8438.43	11891.7	3234.33	7610.05	2586.13	1870.62	4577.29	6867.83	6772.69	5909.88	27917.5
O95831	AIFM1	28615.5	30847.4	41678.7	42770.4	29240	13470	19778.9	14243.4	16443.3	19070.5	20158.7	19678.4	13160.5	13700.2	14130	15916.1	16487.6	37325	34838.1	28460.2	36588.3	20420	15511.6	18690.3	20526.7	21934.6	20234.3	20235.4	12544	16590.7	10948.6	40755	36826.9	41155.6	53694.8	28290.7	18847.1	31099.9	15902.8	15674.4
O95834	EML2	13660.1	13369.4	12933.8	19525.6	13805.4	15268.9	26449.7	12437.5	14891.9	28924.5	19369.3	35859.9	22241.6	17547.1	17327.3	15200.5	16227.7	17555.9	15891.4	11534.5	21197.6	7744.36	26667.4	27391.6	16577	31083.6	10599.2	33601.3	16508.9	13211.6	15279.8	16831.8	7658.56	20759.6	20229.5	12351.8	11142.6	6545.73	14647.4	14175.2
O95857	TSPAN13	870.953	1407.16	2081.11	2443.33	2087.27	1686.74	1371.26	1980.67	1672.79	2260.76	2854.72	2394.39	2589.8	1290.3	2785.3	2142.6	2214.98	1152.63	1331.18	3235.13	711.903	2754.38	2161.1	2396.42	2575.38	3251.73	6657.94	3507.83	2261.28	6142.97	2565.56	1467.98	3167.23	523.83	1594.84	2590.74	3085.08	3457.69	2527.7	4897.16
O95858	TSPAN15	8936.39	6500.91	10066.7	15570.7	13427.7	4439.93	3129.97	9407.29	7115.64	5106.18	1759.93	2712.56	5992.4	4503.01	2362.13	4308.59	5621.92	12581.2	13613.3	8313.69	7572.87	10545.8	3190.37	1394.12	3300.34	2971.43	2499.6	3492.76	2926.87	3712.97	1459.67	6358.86	6925.48	9091.38	5223.7	10917.5	2977.57	1384.9	4537.55	5986.59
O95861	BPNT1	5836.45	5513.86	10094.9	7793.9	6762.82	2549.49	4326.4	967.538	994.485	1458.2	459.567	4206.35	1755.96	1287.38	1435.24	1459.35	2203.71	7062.4	8165.51	5385.66	8010.25	3612.66	2353.58	1189.49	1708.02	1993.47	1136.49	1527.92	1070.73	1706.42	513.554	7399.61	5177.29	8605.17	8786.3	5837.44	1486.21	1270.24	1440.22	2084.89
O95864	FADS2	6696.58	9278.45	2603.74	7131.6	9709.42	7804.55	3837.35	4952.88	3702.52	4176.01	2936.06	1649.03	889.563	751.707	233.608	1985.82	974.463	4844.94	1890.77	1710.55	29987.3	32200.9	2318.79	2038.2	7403.22	9466.71	5627.29	2162.95	1070.29	523.295	1473.57	14570.2	10858.8	19707.2	6377.7	19229.1	4027.37	5290.71	3317.98	1016.9
O95865	DDAH2	23949.7	21749.2	35564	26116.9	27207.3	10116.4	24708.2	20347.2	9359.57	23415.3	22555.8	20143.1	9719.64	15174.1	21318.3	15023.8	14416.4	30968.3	28780.7	22865.1	52020.5	34865.7	21461.9	23457.9	38872.9	20661.3	28988.5	21753.5	23862.4	13675	18695.1	30528.5	19760	36208.4	52245.3	25326.5	13089.5	18241.3	13310.4	6236.78
O95870	ABHD16A	6357.4	6364.16	6375.46	6088.1	5885.89	6440.78	8420.83	7543.73	2972.94	4492.7	9914.52	3368.69	2865.38	3342.1	2750.05	3759.21	5778.41	6862.83	6074.85	8327.64	5254.07	7460.2	6397.11	3897.06	3791.16	5802.43	4752.06	2957.99	1539.63	8041.35	5757.22	5230.98	7481.09	5358.76	4300.57	6110.29	9695.63	3856.74	3384.82	3243.79
O95881	TXNDC12	23512.1	30595.8	38744.7	27838.8	32886	14923.2	12317.9	13709.5	12868.7	7974.23	16469	8004	14852.4	13818.2	8746.47	13889.1	11479.5	32178.4	27371.4	28496.2	24886.5	29816.7	7875.31	7402.03	13001	11652.7	7085.21	6384.78	14001.5	16127.1	11334.8	35685.5	30936.5	33764.2	39623.4	28642.9	11128.2	28377.4	13444.1	13941.1
O95967	EFEMP2	5130.79	7879.51	8652.2	6404.14	13151.3	7987.52	8401.25	10784.4	9290.34	6419.85	15009.6	5721.27	3471.43	6298.31	8836.39	8857.95	3160.08	5995.96	7250.86	3360.27	21282.9	15468.9	5741.42	7249.18	4878.21	8456.65	14110.8	3830	12501	4236.79	12792.6	8163.73	7315.74	14530.9	18300	12211.5	3384.25	30457.3	5764.85	3461.78
O95980	RECK	2568.99	1940.2	1341.77	1293.75	1446.51	680.669	2335.33	1189.72	1188.65	700.063	3005.92	1859.04	931.286	1089.14	1719.76	1075.74	756.161	1749.57	1138.55	554.891	3917.67	2185.09	1051.3	1872.65	1687.14	1900.15	3458	2642.01	1555.43	399.621	1813.74	2240.37	1184.73	1590.57	2839.91	827.088	914.974	747.597	965.432	705.477
O95989	NUDT3	3590.7	2377.68	2085.15	2298.09	2138.32	13560.5	1918.13	7937.15	6251.56	2570.73	5787.68	3662.52	8143.54	8099.97	5533.82	6312.76	7907.07	2352.11	2658.31	1990.95	5620.35	1699.5	4581.75	5157.1	4047.04	1656.27	3389.8	4058.63	6184.87	13442.5	3174.14	3000.82	1189.63	3231.63	4176.03	2483.72	3268.49	9728.76	8141.88	11517
O95994	AGR2	188537	459947	578476	220382	494020	24474.8	9597.46	185069	25987.4	12791.2	27082.7	10397.9	18056.4	16731.1	10581.2	17829	54428.2	224900	427951	251336	92992.6	1.33072e+06	26018.8	14247.9	41740.9	13117.1	14198.6	12029.7	31684.5	159486	25052.1	120680	1.05884e+06	199096	301480	759322	37714.2	70722.2	25467.6	51580.7
O96000	NDUFB10	25215.7	31809.4	33891.3	37244.3	20860.2	21596.5	22404.5	32604.6	16511.7	26333.8	30573.9	26735.7	25484.1	14014.3	20293.3	23102.3	25832	30361.9	26990.9	42908	28162.6	58689.9	21775.1	22984.2	41876.3	27288.4	31187.9	27520.7	16046.9	21824.3	41695.7	36529.9	35510.7	25904	46820.4	24026.2	36155.4	60515.5	11779.6	12842.1
O96005	CLPTM1	0	0	4281.37	2309.92	5498.57	8257.18	3541.05	7940.71	5611.22	6835.99	10446.5	2077.75	3944.48	6246.92	3423.7	5282.49	6649.1	3026.84	3285.19	1484.54	1348.5	5074.57	8562.63	9650.9	11177.7	5354.3	9153.08	4405.2	5117.59	7279.56	6754.45	4232.99	4047.47	4687.34	3459.65	937.562	8587	6262.94	5950.05	3345.54
O96008	TOMM40	20514.7	22518.5	28670.7	30564.4	35537.9	7009.07	3923.85	7871.68	8407.53	8406.09	5218.16	6662.93	9008.94	6564.71	5116.32	7740.08	5952.5	24979.3	24361.9	46111.5	21480.1	47938.6	6726.5	6037.35	9026.78	3793.03	6050.6	5393.87	6137.57	8527.71	9127.57	28407.5	43909.7	39092.6	33538.3	32078.3	8872.13	16261.6	7783.29	9527.83
O96011	PEX11B	5597.48	3926.83	9881.59	10103.3	7874.88	1446.06	1441.09	667.953	1280.44	756.142	773.239	1157.19	1182.85	1399.19	614.186	703.239	730.941	10470.7	7638.96	9089.44	6333.49	7157.83	794.555	1044.78	522.707	1088.33	4558.55	6114.88	1737.62	2122.35	480.32	6457.57	6154.64	7127.77	6958.06	9600.63	1449.03	192.373	960.653	2664.14
O96013	PAK4	3685.59	2402.43	3428.63	2779.26	2297.35	2773.55	2608.62	2706.65	5513.56	4938.58	3711.78	1158.7	3805.65	2268.31	1992.67	2579.4	2415.44	3399.52	5123.25	5196.4	5594.86	3514.56	5726.47	1155.91	1788.6	6022.85	7168.81	1524.36	2115.32	3384.05	7675.41	4291.65	3983.46	3388.7	4508.52	3513.79	2576.82	1572.5	1567.99	5214.15
O96019	ACTL6A	5473.59	6201.66	8410.82	4606.53	7284.38	7049.6	4782.11	7495.42	5005.89	9516.72	6021.24	9538.41	7618.24	7861.24	7056.81	6717.71	4437.82	6967.18	7603.75	5222.97	7635.15	5264.69	12374.9	11297.8	12828.7	9151.5	5459.82	7642.85	7809.35	4930.29	6986.79	6977.45	5871.34	8522.58	10404.2	6874.25	5911.45	5856.4	5140.56	4295.56
P00167	CYB5A	7843.16	10880.6	6711.59	5890.94	8371.69	6828.38	8444.2	17542.3	6399.26	13438.1	11926.5	14478.8	13222.1	12520.2	9900.75	11791.7	14967.7	5690.11	8179.83	7471.39	3597.36	12199.4	10645.7	9604.23	9411.13	5509.86	7763.1	9881.05	9906.5	11907.1	7318.65	8300.74	9790.25	6153.04	6025.58	7564.9	24773.2	21814.8	11021.1	6912.36
P00338	LDHA	285322	161982	346700	305144	252245	132233	37898	88315.5	112934	58910.8	55030.1	81080.8	124259	120924	148831	105930	102847	244508	217532	100813	245802	57586.8	74664.9	116263	59901.7	89667	52336.2	110988	165109	91190.4	82545.6	206601	191882	204395	386556	194072	100341	27142.4	116630	185410
P00352	ALDH1A1	52246.5	37092.9	67230.1	51688.4	49635.5	12032.3	8344.97	24684.8	12401.4	9742.63	4595.62	8229.04	15820.1	19744.6	21923.6	17189.4	13852.5	75511.3	49746.2	31105.4	113465	49567	10362	11567.9	8664.69	7877.83	6554.82	10416.8	24726.2	24434	15309.3	60919.9	120725	63751.5	94265.6	50451.2	8525.9	9880.63	15932.8	15367.3
P00367	GLUD1	277192	572022	414104	324514	413924	123807	144739	217403	166241	173920	213973	163675	178142	198093	131175	187971	268985	384161	397577	573233	252443	703496	157743	118209	192590	96903.5	112588	119884	155949	297766	324654	509679	577706	377713	256040	423785	325323	737014	173042	191766
P00387	CYB5R3	99026	65793.7	68666.1	85874.2	79726.8	46331.9	69240.9	78065.9	63017	44263	81314	44125.3	52012.2	57231.3	50393.4	52274.1	48872.7	106720	98947.9	96943.5	167869	163700	47228.4	42093.7	41447	47739.2	81780.2	52613.5	67839.4	49113.5	68335.7	101416	89764.2	92864.9	131511	86017.9	48290.8	53390	56055.9	27942.2
P00390	GSR	65379.1	68912.7	98168.7	68456.3	30825.3	28288.4	35023	20556.9	12963.5	49790.4	29242.1	51986.6	28289.3	16590.9	23080.1	20162.9	30234.9	83898.4	98323.3	61379.7	81395.1	63958.9	37766.2	34417.8	67581.8	33063.1	32323.9	42772	22708.1	21596.4	15393.6	104613	62740.4	74728.5	78848.6	40215.9	30832.4	22337.3	17323.9	18932.8
P00395	MT_CO1	3612.21	3669.03	4030.93	6686.51	7644.01	7126.38	41478.2	4967.27	7011.84	41436.1	37603	12392.3	4708.83	1520.58	14045	9607.56	2029.07	6805.84	4466.04	8210.67	4110.8	8329.39	32707.4	21420.1	14678	33243.7	29566.6	30894	10671.2	4617.11	18736.8	5008.7	11406.7	6368.4	5045.3	8830.1	5724.46	5476.95	9840.55	10117.9
P00403	MT_CO2	234939	192049	223780	368262	221743	97179.7	124020	110629	101340	177910	202678	191464	118566	85297.7	92008.8	108419	114766	266987	217173	341642	260021	343234	131363	146886	78756.1	108414	160930	201554	95620.8	90169.7	136697	265925	475474	246602	308440	232799	155292	128946	86456	101086
P00441	SOD1	186223	130605	199817	167126	143864	80681.6	19396.3	65760.5	37980.4	18080.3	17257.5	15787.2	31460.6	40005.2	38775.4	35546.3	38440.9	158975	201216	128397	262914	101218	55404.4	35867.8	120999	67558.2	35072	33152.1	55529.4	37364.1	57458.1	193092	100066	224498	286909	148053	23555.9	57188.1	40379.1	40149.1
P00450	CP	10279.8	18275.9	45873.7	43159.8	17259.9	49452.4	14042.8	14029.2	12669	20331.1	4659.08	16181.1	21511.9	13932.6	12679.6	11986	16624.7	17857.4	18585.7	15325.9	21736.2	21652.2	17755.3	14272.6	35792.1	12310	8765.75	18966.2	16632.1	11913	54919.9	9002.54	11169.2	22166.6	19063.9	50231.3	30074.8	35018.4	8402.45	17534.2
P00488	F13A1	4422.73	2754.51	14310.1	28047.3	8036.35	5403.27	7531.71	832.373	14136.4	4592.75	1547.89	10207.5	11919	12587.1	35201.1	16077.2	3168.18	4463.8	17308.3	2350.12	5112.81	10603.9	7323.4	4968.85	9050.01	7400.7	13284.2	8374.96	25095.4	11491.2	28173.5	5550.56	12730.4	16301.2	16333.9	9206.87	4031.68	3475.15	17177.3	11556.5
P00491	PNP	24116.6	20766.2	28045.1	36174.3	39069.3	13652.5	4409.6	11373.9	7936.04	4012.66	8681.49	9442.8	12696.9	7997.59	9609.31	14591.3	9043.8	22244.3	14279.4	16856.3	25726.6	4866.23	10655.6	11438.6	9806.38	11856.9	6764.32	13770.1	16732.2	17272.7	5858.37	19839.5	19066.6	35896.7	48311.8	23291.9	12020.4	10243.8	11175.5	11572.9
P00492	HPRT1	20638.9	22838.6	33598.1	24383.3	25695.2	8519.4	7347.11	8252.77	5875.16	7810.05	7123.46	6653.36	8781.82	7537.2	7191.78	7945.25	7041.96	25626	23136.5	21823.9	32362.6	20902.1	7674.95	10329.7	6910.63	8101.98	8864.05	7905.71	9812.77	8410.34	6700.57	29315.9	26739.9	28053.9	33472.5	25216.8	6544.26	5624.76	7634.08	9365.21
P00505	GOT2	130035	143588	112642	160742	111536	46377.2	59583.1	49335.6	38468.4	59300.4	58906.8	51500.8	36131.5	42084.9	31965.3	39915.5	47795.7	145220	114374	142827	142383	141738	50164.8	42688.1	83270	45423.9	58125.7	45102.2	33960.7	62786.9	46617.3	150266	163783	145258	163222	105012	55847.2	91638.2	36443	32189.8
P00533	EGFR	7559.08	6476.57	6222.35	7304.08	7534.95	4667.03	877.334	2489.54	4202	671.544	194.801	367.129	3619.5	3191.73	838.124	3093.66	2473.42	6827.52	5612.13	3356.33	6606.64	4461.13	1044.54	818.411	743.204	1147.71	678.148	765.656	2548.16	3764.17	1677.13	6876.84	5426.1	8258.15	10458.4	6171.98	2209.86	2104.57	3016.79	3819.01
P00558	PGK1	228542	190006	371805	175115	236103	173517	132441	136749	116283	136574	126810	154473	163608	165371	167909	149879	164031	221862	273358	137752	223174	89519.3	157094	147628	195206	156129	110015	172339	182876	167476	124284	289971	155630	305449	243452	222254	133973	96197.5	163085	160162
P00568	AK1	32853.9	24382.9	43004.7	40124.2	39696	9473.89	14223.7	11283.1	9354.93	17507.9	15766	18867.1	16175	10679.2	17137.8	12231.9	13749.9	43196.2	51819.7	30476.9	73127.1	24458.2	19186.2	18990.8	23290.7	19918.9	17816.6	17102.6	16455.2	13498.1	13889.8	48362.7	29958.6	42011.4	34719.3	31879.5	10614.6	4816.07	13933	13676.4
P00734	F2	25761.2	29878.5	26747.8	39397.7	36802.5	3465.21	11686.8	12216.1	8624.86	20766.8	8901.71	18202.9	9452.36	9572.15	9786.87	6999.14	8551.05	23525.8	21299.2	58374.3	41084	93395.4	10353.3	11338.3	12877.1	9627.4	17015.8	15899.5	16791.9	9090.34	14845.7	32367.3	20801.7	28545.3	40147	35699	11256.2	13123.1	8268.18	5933.08
P00736	C1R	2065.19	2307.99	3705.82	4583.95	2922.82	4827.86	3743.37	2748.3	3368.03	671.394	2222.85	1018.9	2030.52	3513.95	4185.99	2665.3	1637.53	3028.33	3415.26	3231.39	5055.11	3815.23	2687.9	1424.22	3937.38	3931.56	1931.2	1012.9	3298.47	3197.32	5140.2	2530.68	3450.18	3171.83	5518.47	5758.83	3136.62	8302.91	6244.74	2996.07
P00738	HP	18269.8	19979.9	22697.9	25416.5	26338.7	3820.76	15816	12690.2	11407.4	82299.4	4792.63	14478.7	16949.6	7946.94	16152.2	16338.5	11168.8	14740.1	59213	26602.3	28026.7	21434.2	46288.6	5688.33	25035.4	10594	9162.58	23036.1	35698.8	35627	12293.3	36736.4	22458.9	54037	28026	24996.8	24985.5	39594.6	32251.7	13044
P00740	F9	18281.6	8130.09	6398.89	15024.8	14981.1	10649.8	17067	12561.3	13873	16027.6	11838.4	11982.8	8645.57	5857.24	11986.8	8608.19	7231.95	14129.8	9165.38	8079.15	16089.7	7161.05	11817.9	10954.9	9588.55	10757	24086.9	8817.56	14609	7562.93	6920.18	8835.51	8990.14	18189.4	17332.9	12953.1	8281.77	7789.35	13427.6	9030.33
P00742	F10	5055.59	3619.8	7350.57	987.797	11239	7414.43	7504.81	10361.5	11021.4	1665.5	16498.9	2060.24	4086.13	3785.97	8407.51	6505.57	4613.23	3895.39	3324.39	13471.9	2756.41	21958.5	2998.91	3383.22	5255.7	9312.11	7913.42	5886.71	7664.17	1044.75	17456.7	13129.5	5177.26	6061.21	6262.07	6632.39	8549.25	24948.5	8874.81	6386.84
P00747	PLG	44781.2	55062.9	54037.4	55570	54255	15423.1	15929.9	35707.2	29905.1	33867.4	26145.4	26599.9	36148.4	27126.2	35823.3	24844.4	28466.3	47330.1	39092.9	92372.2	55596.2	103932	24081.6	16290.8	38928.6	16475.9	33356.7	32252.1	30552.4	30051.4	47656.9	60749.8	50658.8	72466.1	66446.2	63731.4	21945.4	19461.1	24978.6	25577.3
P00750	PLAT	12117.6	5355.8	8435.11	4644.19	5450.34	9633.71	1679.58	4184.01	3985.63	960.289	2280.38	869.557	3794.99	2756.79	1248.44	1671.05	1304.05	8387.87	4149.83	3278.51	5624.93	2425.11	2266.41	1186.34	4059.67	2051.38	1996.56	930.065	3483.57	9029.67	33066.6	5664.59	3856.44	12897.4	14288.9	3011.56	2538.69	2980.55	2671.23	4104.54
P00751	CFB	12778.3	8030.32	11974.6	19605.9	7286.12	13381.6	13466.7	4614.96	9277.17	22586	9314.78	6608.24	11958.4	9330.28	10547.1	6091.56	8594.45	18191.1	11075.6	13414.3	14189.8	4437.65	9994.62	11420.4	9835.44	21652.7	14004.1	12864.1	12158.9	6479.75	7058.68	8343.83	8560.38	15526.2	23254.2	24454.4	9232.86	5551.23	10437.7	9883.36
P00915	CA1	14452	40478.5	37482	31519.6	41283.1	12242.7	4343.4	7111.7	20976.4	4271.94	3943.1	6703.7	41740.4	10234	6438.64	25789.2	7780.6	44914.9	12721.3	28300.4	49587.7	7856.88	5483.79	6078.9	12299.3	1706.8	2628.2	9407.73	70392.8	41491.4	5125.27	25671.1	45246.7	47436.3	27780.8	29130.5	9756.27	7054	18370.4	16022.6
P00918	CA2	4249.4	7905.88	6729.85	3243.13	7201.03	4491.06	8871.3	2466.56	4037.01	2174.57	1083.99	1450.18	5421.55	3077.91	4079.06	5820.13	3405.35	6868.66	4882.89	6040.34	8061.73	4700.15	2062.6	1479.45	5276.89	10285.7	1956.14	1838.16	11123	11234.4	3021.48	8276.57	8663.7	8679.35	3028.56	7302.32	4314.62	4994.33	3199.45	3157.59
P00966	ASS1	10727.2	8608.29	8096.65	9804.66	10222.3	10500.6	2245	12415.1	5228.76	3743.24	6842.26	8711.57	5271.27	5412.68	4028.28	5431.86	4720.17	9577.55	8517.26	4711.03	8719.03	4558.15	8466.92	5513.95	4109.96	8210.78	5488.53	7438.61	6070.81	2258.62	2579.4	5239.53	4601.66	17884.2	11000.3	8016.44	5054.41	1358.78	3413.7	6255.95
P01008	SERPINC1	17397	21295	18046	34250.2	27062.5	12922.9	8633.05	13111.6	12430.4	9845.76	7214.24	10762.5	15826.4	18601.4	15341.4	10588.5	12511.3	31934.4	42874	24002	60230.8	35295.6	12747.3	10172.4	29343.7	7926.88	19904	15527.5	15912.3	9716.61	17108.9	23679.7	14804.4	29354.7	43060.1	32622.6	9568.48	9468.7	14319.3	14223.5
P01009	SERPINA1	80742.2	47508.5	49138.6	69827.3	49411.2	22283.3	14673.7	28508.5	18909.4	49895.4	35039.3	42587.9	29522.6	40193.1	53354.4	31112.4	35224.6	75449.1	66633.6	84224.2	132070	77275.1	31875.1	33180.7	39955.4	36100.1	29348.4	46538.2	35928.8	21462.8	57097.5	65708.8	66582	76204.1	78705.7	88240.8	27656.2	41698.5	27294.7	16179.7
P01011	SERPINA3	47556.2	92170	488543	124693	153155	117831	45293.8	6960.82	34438.2	34390.5	9067.45	72521.8	72980.2	34854.8	36323	64580.3	29067.1	171056	190372	24085.6	309820	7112.54	32057.3	34010.9	79627.3	36511.2	13412.4	47496.9	112228	75057.2	21266.5	329302	89696.9	356510	125930	160681	35282.2	7738.37	79107.5	119215
P01019	AGT	5544.11	1290.32	1384.73	3470.08	1208	689.309	1033.93	735.675	2318.54	703.598	275.677	866.654	3595.21	1327.96	2048.88	1298.05	670.802	1875.79	2038.54	1171.85	4743.76	872.286	394.122	803.734	962.953	1185.41	1059.68	737.414	696.234	1612.37	5569.87	2160.42	1021.25	2642.67	4011.39	964.795	836.446	213.07	1255.24	1949.13
P01023	A2M	31533.9	36463	35787.9	86116.1	43423.9	5023.15	9338.83	7854.34	11343.1	13933.1	9735.14	13891.6	3764.18	4852.52	6165.69	7796.17	3759.24	20426	19080.2	41115	75780.9	56483.6	5007.34	7978.04	9027.7	8855.25	6299.66	13331.7	8416.04	7967.32	30452.3	38713.5	20301.3	35261.8	52171.4	30394.9	6411.13	8760.88	10402.2	6600.69
P01024	C3	46048.1	59195.5	74796.4	211974	106704	9912.17	10680.1	21997.2	24609.3	14301.8	13748.8	10730.5	20041.6	17758.8	20548.5	15341.4	16267.6	111246	83982.5	84603.6	171028	131614	9461.27	20619	17212.1	10055.6	14349.4	15542.8	25463.5	14646.4	20105.6	55798.3	140647	139176	123947	155783	10783.3	9325.03	16024.3	18051
P01031	C5	865.066	1547.93	795.621	2065.71	597.176	6128.55	42789.4	4478.86	8476.66	52008.1	14650.6	49285.3	3731.16	3588.36	5273.63	8329.48	3525.52	1227.16	1797.31	1358.54	1826.54	717.19	40555.5	55990.1	5875.7	51069.3	22838.1	28385.7	7033.98	4334.13	5677.73	519.834	1658.18	867.462	823.72	4141.83	7080.07	4933.39	4370.25	5878.61
P01033	TIMP1	159646	219952	174091	264819	228330	67661.5	24065.2	45576.2	69718.3	24026.5	45125.7	28033	106310	116625	56174.2	93014.5	64828.5	215150	274672	118428	417320	86221.9	25247.6	35891	164883	26768.5	42035.4	41663.4	86525.5	55688.5	54275.7	212889	216629	237238	215011	377562	30705.3	45209.5	72072.1	71610.9
P01034	CST3	5351.96	4944.03	3705.47	2232.76	5426.93	12660.4	6778.58	9446.35	9764.21	15031.5	20782.7	24128.6	17264.2	12285.1	24995.1	21655.9	22386.7	3622.84	7580.57	7612.37	2207.85	7087.41	22994.6	21853.6	17976.5	37679.2	7785.35	9414.98	17387.2	16949.8	21884.3	6457.84	5930.01	7464.41	4464.74	5222.39	12030.8	32168.2	10753.3	11913.2
P01037	CST1	2196.7	6123.35	2031.98	1551.99	13529.5	5284.11	2592.45	2778.09	18092.8	3996.19	11688	4452.73	3448.68	5560.33	5696.37	4106.9	6963.41	3284.64	25311.3	1893.21	52877	8636.15	18235.7	13096.7	9013.58	18205.3	19754.4	4916.74	17998.4	4808.69	6771.86	19190.3	20484.4	3182.32	55694.2	4379.28	7357.55	139488	4335.01	2671.05
P01042	KNG1	4583.64	5974.95	5416.11	9495.15	7186.11	2270.16	5019.57	4892.83	5095.84	20598.8	5168.32	12942.6	9609.65	6459.45	8851.71	6514.21	7904.36	8378.79	9587.27	18493.5	10962.2	5691.52	11133.1	11135.7	12548.9	6089.61	15822	10680.7	6766.82	6627.84	10328	4931.37	8891.17	5975.26	6493.11	10531.2	4755.28	5307.35	4868.45	9851.75
P01111	NRAS	4078.73	4373.14	4428.33	3697.32	5674.6	3088.5	4416.31	3034.61	2996.84	4013.95	5318.31	2048.94	83559.8	2977.49	4006.48	4838.47	3913.25	6341.64	4897.32	6434.51	2452.75	4234.03	4067.8	4438.6	9128.03	3317.57	3978.57	3011.85	2019.17	4654.76	2743.53	5036.84	5369.09	5120.48	3426.85	4724.91	4201.36	4137.9	4879.57	3189.09
P01116	KRAS	13228.3	8857.62	10911.2	14424.8	11508.1	1529.8	3116.05	1863.19	1535.14	2503.01	5144.25	4934.67	5011.06	8838.17	1217.03	8773.85	1871	12599.2	10505.5	13283.1	12483.7	13316.2	2710.65	3613.64	16349.2	22497	2184.54	3444.77	2536.69	2737.77	2593.93	10683.6	10473.4	10535.8	11413.8	10843.8	2561.68	1340.69	8345.31	3548.44
P01130	LDLR	2386.96	4495.98	2685.51	647.195	2657.39	4862.06	2194.45	3825.74	4893.19	2961.52	3481.77	2862.41	4412.23	3027.03	2504.91	3771.32	2842.36	1215.65	3672.4	1463.48	920.927	1181.58	3377.49	4739.49	21676.1	3505.1	6962.77	4577.47	2984.21	2113.97	1757.28	3045.97	3889.66	2652.51	838.136	2766.22	2312.72	1422.19	2797.38	3331.33
P01591	JCHAIN	4009.23	2138.67	1368.78	3744.07	3818.53	2946.57	921.432	492.194	1330.41	1841.15	1911.31	381.15	1930.25	903.571	3372.7	1716.25	820.432	4368.79	1516.99	1755.52	1063.97	1993.99	8363.42	2463.9	3881.27	957.926	519.796	1589.78	2960.11	477.669	716.674	2538.41	6102.12	681.303	1471.62	5749.99	1959.89	3382.64	3904.7	5989.74
P01625	IGKV4_1	12123.4	13063.8	9846.63	21381.4	20571.3	4145.94	5416.57	3899.77	8304.2	27908.3	8428.69	18952.3	15353.5	14188.5	13308	29928.8	7719.27	19391.8	16669.4	30171.2	15905.3	16317.1	19736.3	10926.4	16693.2	11006.9	15052.4	20553.9	8968.32	7888.7	5878.65	9089.66	19551.1	11145.1	28489.2	13970.3	13352.1	8757.74	11818.3	8288.66
P01833	PIGR	9886.24	4763.96	2268.43	5841.22	3011.07	6302.83	5309.98	2859.31	4893.91	8263.41	5442.52	6538.63	7090.61	2462.2	8589.71	4727.38	2149.6	2752.08	2682.68	1351.83	2099.31	1846.85	1972.95	5444.74	6463.83	1641.56	7085.12	5469.33	3667.19	4292.3	3108.35	1368.3	6796.39	2674.94	2208.23	7231.45	3142.47	621.661	5580.21	8274.6
P01834	IGKC	207717	137269	206555	489736	473694	6065.92	8340.18	10766.5	6411.75	10534	4237.02	2217.68	8450.98	18375.7	19953.8	18017.3	14877.5	414516	292249	395082	567631	346717	15053.5	669.489	17371.3	2433.55	3974.69	3328.26	17043.7	14818.5	3473.21	61150.8	217752	151860	274320	512308	10907.1	15214.6	15464.5	6383.54
P01857	IGHG1	425696	337920	262758	684245	588194	28136.7	28407.8	48248.4	37416.3	59953.7	30602	30931.5	70016.1	99692.5	79574.6	77024.4	93798.3	385244	550492	519397	954502	427762	47954.5	22759.6	98134.1	29089.5	22686.5	25848.5	80448.5	43487.1	53570.5	282435	356149	306242	319935	641409	32201.1	109897	75790.3	62853.4
P01859	IGHG2	201541	212545	316633	603964	551226	16543.8	16193.4	46060.5	25060.4	52000.5	20382.8	22184.3	36656	30674.2	61111.9	44784.3	26170.9	255914	397654	320384	410941	199977	43379.3	15047.9	53132.9	13513.7	26338.1	24801.6	49538.7	59568.1	36506.1	206856	217772	146315	270364	424044	20471.4	29591.4	33245.9	34011.6
P01860	IGHG3	37570.7	8322.22	8712.59	61528	3542.28	2733.49	2962.86	5113.21	1467.9	8010.77	2533.07	3657.25	20355.3	2446.79	11167.9	8472.91	3896.04	5231.73	17758.5	20760.7	12479.6	15339.7	6997.88	1258.08	8362.72	1509.55	1993.2	1815.76	16381	7436.8	12583	11046.2	8686.4	1369.82	6027.33	25150.7	18258.2	13560.2	7052.19	2516.34
P01861	IGHG4	3141.89	632.28	15827.7	49334.7	63804.4	2570.8	7725.24	12347.5	1983.66	8415.41	13834.2	3998.15	2916.8	8774.35	38983.6	17482.6	11782.1	4255.12	5971.82	38584.7	37432.4	7629.61	11512.4	3866.69	23372.5	4315.77	9315.77	5267.91	4035.49	11884.3	1902.7	4948.48	992.887	2458.14	5441.34	16501	1510.15	3609.28	13122.8	1887.99
P01871	IGHM	88828.8	6557.42	16790.4	24193.2	10565.1	4903.06	6261.76	5823.81	10848.9	12966.4	10706.3	6135.4	7207.7	7633.04	24364.9	27286.2	7006.24	101151	22168.3	11494.7	14767.3	18243.6	12225.8	12096.9	13594.2	10574.2	7391.74	12447.4	9851.62	5728.83	22000.8	18217.8	36325.2	8151.32	36167	11872	8607.07	8766.89	37621.2	8812.23
P01876	IGHA1	36116.3	49710.1	32540	91184.7	64181.5	4463.76	7889.18	13990.1	12128.2	17557.3	10119.2	5777.41	57783.8	13913.1	31535.6	16819.8	13765.9	53916.6	45944.5	78595.4	74946.6	22195.5	42783.9	11755.9	77989.2	7493.04	9223.43	7370.72	34457.2	16005.4	13478.8	40526	58510	22523	43476.1	130434	28338	23067.3	19608.4	10156.8
P01877	IGHA2	2663.67	3684.63	3481.14	15585.9	10025.9	1264.38	2627.39	4497.9	5441.75	4496.75	5242.77	3103.13	4937.46	5159.09	10644.3	2572.06	5046.52	9075.35	6372.63	10113.2	7923.36	3045.92	11419.2	5107.05	15264	5957.12	9142.49	4938.6	7632.59	3390.22	3673.46	3197.14	6401.35	2143.38	14832.1	7057.37	6260.59	8578.13	5902.53	5781.84
P01880	IGHD	1829.83	4517.55	871.198	1938.47	7388.52	3553.62	7002.81	10611.3	4949.36	5763.1	9561.33	9183.42	803.334	4447.31	5626.49	4734.33	3805.73	1774.51	1247.67	584.629	1684.89	1086.39	5557.02	6792.48	8996.45	7053.69	8555.22	11120.8	5565.67	16548.6	14066.1	951.393	2189.69	824.227	10454.5	3868.07	5689.11	5692.21	6711.4	10755.3
P01891	HLA_A	819.012	13827.8	2780.46	1866.18	953.769	767.021	1037.91	635.715	2170.89	3915.85	2954.09	1991.4	716.275	799.033	1110.87	531.717	10723.6	1076.92	814.005	1467.78	27552.6	3758.82	1296.56	4465.44	3575.52	3345.19	17375.7	10168.1	10620.9	11204.7	24086.8	926.466	676.553	2882.44	1833.89	4029.26	1609.39	530.575	246.612	451.228
P01903	HLA_DRA	48646.2	27239.1	59656.6	56230.4	44436.3	8709	1348.44	3934.73	10822.7	8730.27	2634.24	2149.35	5319.18	8488.41	4887.05	7603.41	3176.28	29792.8	21059.3	34067.4	33173	67855.9	8780.93	2304.86	1355.06	5100.87	1081.66	1080.71	9252.43	10432.7	10280.4	22403.4	31260.3	32734.2	41993.3	58774.4	3084.46	37556.2	13300.4	7614.65
P02042	HBD	54948	102011	56915.3	40824.3	78362.2	35753	25389.2	37854.5	48977.1	25150.8	48546.4	25617.5	42060.5	36693.2	25045.2	62150.5	25054.9	103735	53778.6	85928.8	73562.5	23546.3	32099.6	44255.6	66708.3	23470.6	19454.2	35142	140764	80806.4	19323.3	72680	83469.4	116289	59210.9	97452	52387.3	26119.4	36362.1	35852
P02144	MB	3796.68	2823.51	3710.24	2760.34	1050.69	4036.02	5587.51	429.216	525.386	8371.93	5761.21	12449.9	260.218	979.73	744.824	1383.48	1343.47	1568.1	2406.29	2852.96	1732.48	5559.9	6430.97	4281.33	11481.6	9433.82	17022.9	11340.7	551.769	337.657	4717.2	1630.02	1001.32	1559.56	3271.9	1643.09	8873.9	471.409	912.597	2141.88
P02452	COL1A1	812446	1.05114e+06	3.92535e+06	6.28741e+06	3.85933e+06	2.16276e+06	1.25279e+06	4.18995e+06	3.05379e+06	1.18725e+06	2.67601e+06	1.28992e+06	2.65651e+06	2.0931e+06	2.48828e+06	2.64795e+06	1.63499e+06	2.99393e+06	2.06425e+06	4.04407e+06	1.06783e+07	8.43772e+06	1.15978e+06	1.5851e+06	2.06112e+06	1.33281e+06	1.87932e+06	2.74523e+06	5.30271e+06	1.77166e+06	9.06545e+06	3.77769e+06	3.98589e+06	3.86227e+06	3.72036e+06	2.54337e+06	1.20969e+06	2.52475e+06	2.41138e+06	1.55497e+06
P02458	COL2A1	76011.1	100503	122630	256924	245485	14935.8	6590.83	4036.39	6166	7098.41	4649.87	7867.18	6320.87	3080.72	3623.59	6185.9	5025.62	72160.5	96453.5	198569	254289	582616	8264.93	6140.89	8864.38	4315.39	6616.17	10083.9	20277.1	2666.54	12941.9	407756	155512	115492	265971	233022	1837.36	8947.92	22186.4	10679.1
P02461	COL3A1	10736.3	23936	155448	258250	270815	14599.4	246288	15181.3	58571.4	65092.9	125463	19398.7	40521.6	42899.8	16707.4	12160.4	44931.4	87890.7	81256	121655	337058	266344	16532.3	80097.4	59692.5	77142	12388	142018	89448.4	40229.3	24024.1	117371	223920	182761	133013	170489	2223.24	42758.1	54233.1	27217.3
P02462	COL4A1	98457	108885	261654	89794.6	301938	186048	276955	246103	235886	89289.6	347600	36502.4	41463.5	185718	204893	194489	234426	249273	270295	240178	375630	508260	175106	117880	266725	234343	131930	55150.6	201258	105084	345564	260296	449007	307467	119067	287880	249083	322845	186669	90389
P02511	CRYAB	104289	135337	113033	105727	184725	32758.4	128898	114281	62069	132512	151531	165890	72176.2	70588.9	102171	86710.2	85748.2	191403	152166	153670	298655	293806	115327	92768.3	147734	99264.2	165454	107877	86616.8	44308.3	169761	202030	137363	154700	225526	191521	67696.8	77218.6	76515.3	40411.2
P02545	LMNA	229000	198650	270846	211269	256247	122585	138247	163054	98099.5	91045.6	139207	79438	87473.1	161724	153242	151161	142861	276531	251278	169225	467534	214236	116974	141946	293096	156674	132033	95636.3	195774	145230	171469	280766	158142	352352	442885	257512	99627.2	391949	106457	97264.7
P02647	APOA1	51451	93329.4	63711	87506	78256.6	24457.6	15140.4	25582.1	37366.1	15939.9	22709.8	10385.9	24190.9	32950.4	47300.6	32687.6	20507.5	70357.9	160960	219309	156778	186996	20364.5	17186.4	75381.3	14331.3	18174.7	15364.7	21289.7	19729.3	44126.8	57773.1	133171	83080.5	85229.4	167252	19897.7	55565.8	22752.5	48875.1
P02649	APOE	4099.74	7560.22	9763.82	19244.5	16982.4	12343.7	4718.69	10157.4	15974.5	4924.38	7249.15	1828.58	10155.5	9890.23	10740	12209.2	5467.46	5138.07	7545.42	13868.5	22930.6	22568	4164.01	20284.2	14554.4	8521.15	14040.4	14318	9346.1	8026.89	12513.2	8212.59	9748.95	10237.6	14911.3	15657.7	6428.97	36748.5	9855.67	12498.3
P02656	APOC3	94320.9	6249.95	27131.4	55658.5	1067.25	14580.9	14817	22721.4	30972.8	25663.2	11026.8	24504.8	1128.9	30867.5	36187.8	20378.3	18564.3	62503.1	1348.92	28360.1	2435.02	470.515	15150.8	13897.1	9679.19	23580	9970.2	31060.8	6577.42	9561.11	2465.85	38366.7	44182.3	28854.8	3325.6	13952.9	16970.1	9876.73	29074.4	2260.23
P02671	FGA	28975.3	22136.4	16244.9	50676.5	37195.9	7806.39	7326.03	7534.77	26109.3	12188.7	10460.4	9945.97	13141.7	13535.8	26673.7	14907.2	6454.49	19078.3	22132.4	23229.1	30466.5	49310.5	6858.46	12643.5	16216.5	28620.9	25382.4	10872.7	25082	10916.3	38734.9	17133.6	26177.4	25387.5	55795.4	40163.3	8350.54	13692.4	36759.9	10970.1
P02675	FGB	35123	39591.6	25518.6	59097.9	32186.1	15470.8	20077.6	17384.4	52405.7	49904.8	56281.1	32104	21841.4	30612.8	64600.1	30597.9	18968.6	26891.1	35724.9	34882.9	45149	67160.7	22392.8	44429.2	50812	86079.2	85450.8	50792.6	62578.7	27603.7	74702.7	23489.3	34982.6	37940.7	89788.8	59541.4	20221.8	27213.2	86888.9	24475.5
P02679	FGG	44036	35731.3	25692.3	61918.5	36556.4	22706.1	23776.9	24333	61044.8	38060	40537.1	28938.7	28983.7	40168.5	78391.7	40764.2	26101.9	29600.7	33111	35291.5	57919.8	60546.3	26368	39938	43742.3	75683.6	65037.2	41696.6	66959.2	34965.2	91512.8	28819.1	34520	31723.3	76824.5	45618.6	26924.6	36977.4	92338.4	28972.7
P02730	SLC4A1	3453.57	8493.22	6709.49	6883.22	8316.12	4764.78	2588.69	3467.29	6953.44	2533.28	3323.44	4408.14	8124.57	4101.99	971.087	13680.3	3927.64	13280.9	5068.88	13007.7	15875.5	5840.91	3540.55	5113.3	3682.99	1909.03	3235.5	5416.35	20316.4	11999.1	3219.62	6720.13	11760.4	9159.02	10527.3	10705.1	5617.41	1910.16	5135.66	5021.55
P02743	APCS	39160.9	172623	71815.3	124913	99375.1	55465.7	39480.3	242877	70710.5	79424.8	90956.3	104926	59193	48601.7	73085.5	122792	26188.1	131660	63628.8	132211	371917	259270	83676.8	183793	281066	66172.4	522059	104087	328748	17243.1	59577.3	108231	101824	247751	345157	87737.5	45041.9	48809.2	32562	36354.7
P02746	C1QB	5725.49	11184.7	30953	25152.4	24834.8	5231.81	9260.6	5724.46	6256.07	12504	13731	8375.61	3890.07	6256.82	11092.8	7305.96	4389.64	16372.2	23816.6	29604.9	25244.2	30583.7	6504.16	10990.8	16319.2	13940.5	15061.3	8853.32	7611.47	3218.84	16361.3	20018.8	24220.5	25030.5	33591	28211.7	6662.24	8013.25	13214.5	3890.5
P02747	C1QC	7319.5	10523.4	19478.3	24499.8	11582.3	9204.62	15018.1	9254.69	14643.3	6126.35	20999.7	3319.11	3274.39	10602.1	14264	11777.8	9359.3	8816.55	13137.1	12305.4	18126.3	12731.5	7900.25	7019.93	21693.6	19481.4	7517.77	3290.87	12075.7	7804.98	24905.8	7111.04	15397.8	12638.4	26443.9	15758.4	9963.52	12100.3	26325.1	8412.28
P02748	C9	11132	24438.4	30284.2	59681.5	25421.9	25264.6	14574.3	53869.8	40101.6	26193.6	28941.9	35159.2	24570.2	25877	22692.4	28374.1	17974.9	38048.9	54533.5	57968.7	90471	69550.8	15076.6	90571.5	35014.6	11397.2	22123.7	31549.7	16677.6	17681.9	10919.1	17676	64210.6	71375.3	40020.8	414102	27084.2	11784.3	12733	15208.5
P02749	APOH	35091	91537.4	79670	70788	110747	18842.2	59941.5	39624.5	38790	20243.1	82896.7	3309.43	10492.6	38320.8	29613.7	32482.1	50471.4	103425	122949	244035	132146	247366	44599.4	11595.5	84102.2	71866.3	32749.1	3464.3	36004	40159.8	73651.2	118091	72172.8	109281	73389.4	167603	25840.6	181046	32702.6	22701.9
P02751	FN1	128906	38293.9	35480.9	98516.6	83257.7	37281.3	52851.5	45204.1	47479	56130.7	52034.9	43238	32613.3	63055.1	101794	53491.2	57366.2	98308.4	56005.5	36397.1	102222	112285	41094.4	58273.6	78430	83881.8	62241.9	34161.3	70961	26994.4	49838.2	47551.7	78973	58718.6	169626	119684	28410.7	131524	70564.6	27831.3
P02753	RBP4	2313.31	17423.5	2628.36	6609.41	2396.5	1995.43	3959.17	3612.72	2652.8	9219.75	6052.81	9009.3	5241.42	3882.34	5127.04	3745.43	2698.46	3095.23	2306.59	3567.9	5686.27	14218.7	2701.88	4777.04	5124.84	3431.62	9773.16	4171.56	3340.82	1930.61	5059.91	3190.13	1906.98	2219.36	7867.32	2877.83	3246.64	8663.2	2685.12	1443.93
P02760	AMBP	28557.3	23975.5	54278.7	48371.5	54971.5	35382.4	15839.5	41939.6	36713.1	10158.7	11671	6842.41	45922.6	24928.2	48121.2	34236.8	36237.9	59235.8	53852.1	85553.1	258959	144397	12812.8	10159.6	34281.3	15854.7	16883.2	16785.2	81041.7	11364	85959	78606.9	65156.9	142032	115268	37052.8	13113.6	18941.6	44385.1	27535.2
P02763	ORM1	20606.4	16508.5	183437	892152	33081.8	67882	8113.04	9949.23	12374.6	12671.8	304336	883.434	7446.26	14912	12173.7	13418.7	12396.9	38168.4	31903.1	52697	35109.9	41803	11753.5	6545.18	30438	6595.63	5859.55	3397.76	16462.9	159926	18623	24783.3	44441.9	104978	21592.7	106013	15595.8	20767.5	10998.7	19098
P02765	AHSG	126701	161983	232796	317576	290824	2265.33	2902.36	3482.27	917.284	9361.99	10740.5	11887	1607.24	1961.6	4411.84	1692	1339.02	155338	102000	326604	222665	472332	4760.01	2849.18	6847.98	3841.86	9070.16	5834.63	2357.4	2200.68	4991.56	245239	163595	221297	232891	182099	2435.09	9484.4	1178.47	1137.57
P02766	TTR	5567.46	7028.42	6821.62	11962.3	9508.46	11002.9	5397.04	11279.3	19533.8	7395.18	7023.17	4755.83	10446.5	14326.6	26563.6	11017.6	18192.8	10307.5	11675.5	16769	14704.2	12643.7	5592.21	12939.3	12365.6	3913.94	6832.39	5568.7	11888.8	19746.1	26259.4	8075.45	7443.96	10603.5	6259.95	9250.22	7970.16	20522.1	9613.86	24239.1
P02774	GC	61985.9	72370	70643.1	102686	99536.3	4162.57	2136.66	2461.29	2065.21	1309.74	870.918	1374.47	2604.85	4093	4297.33	3399.74	4862.07	60501.5	46905.6	106728	107115	242084	3487.8	1677.75	3380.35	1273.53	1036.7	1231.08	2570.71	4937.87	4704.84	101234	52029.7	90485.2	126045	83041.4	2567.86	3766.64	3256.54	3574.23
P02786	TFRC	11836.1	6513.67	9010.87	9151.41	8738.1	9326.93	2953.6	12443.2	4224.34	39749.5	19057.5	9707.87	5302.4	8353.31	12591.6	6532.63	4990	8005.35	5580.25	7903.54	9816.03	2025.57	8579.41	20034.3	11977	16101.2	23519.1	22525.1	6759.34	3207.67	12803	10352.8	7598.05	6653.95	8988.26	8389.36	8509.59	4089.56	8820.54	2675.8
P02787	TF	55066.5	63682.3	68946.9	78420.8	49525.9	12313.3	25190.5	32463.2	21895.1	65508.4	37626.2	37572.2	36808.9	29522.6	52485.1	32762.8	46646.2	74002.8	86065.9	64042.7	138394	88223.5	30405.2	28279.1	90447	20817.7	47032.3	33446.7	43164.1	41302.2	66157.6	45968.4	34078.6	61744.5	67438.2	79993.2	26539.8	34561.9	27056	30821.2
P02788	LTF	641586	619772	562759	2.14216e+06	921164	510681	53862	3887.58	852970	41316.6	75538.5	4263.44	92910.2	726322	118437	134991	9917.89	531655	466005	770663	1.08713e+06	2.00559e+06	40588.9	1.08339e+06	2.06661e+06	326569	58316.5	17651.4	263680	104059	11187.6	711106	2.46034e+06	2.84024e+06	1.00939e+06	3.97322e+06	240883	17052.8	122139	433569
P02790	HPX	41716.5	48719.1	41798.4	69403.5	48403.9	6189.72	11772.2	16247.1	20445.4	27678.1	20358.7	14300.6	34125.1	21866.3	25966.1	20305.8	21521.9	64288.5	57152.7	79102.4	74733.3	77643.9	17267.5	10583.9	36175.9	11348.5	18953.4	16957.5	28024.2	32582.6	47132.5	37878.1	35709.2	56107.2	68837.2	57360.9	15492.7	26332.4	17200.8	28411.2
P02792	FTL	6857.13	14602.7	20584.3	16291.9	32649.6	12352.8	11274.3	19137	11953.2	38500.5	20333.5	14881.1	7539.59	12000.3	12185.9	28911.7	8721.74	12589.1	14444.9	17357.7	17594.7	23449.2	28530.5	23166.3	38898.7	24986.7	20420.1	33494.1	15822	25620.8	48621.3	19442.2	39105.4	51325.7	17192.7	25565.5	12199.8	29436.1	7233.22	16133.1
P02794	FTH1	5193.37	13006.7	8889.44	4759.3	12654.2	11665	9172.61	12221.8	7344.44	7163.53	11437.2	7313.43	7398.38	10705.2	11355.5	17238.6	9447.56	4320.3	8768.53	6111.77	6558.69	8006.37	6821.98	7279.72	10722.1	10350.7	4651.05	6463.54	10268.5	10845.8	19327.2	9993.3	10187.6	18875.9	4900.1	9286.96	7780.51	14870.1	6403.65	6604.2
P02795	MT2A	0	0	32627.1	38569.1	58443.7	20039.1	28987.3	27253.1	24695.3	18053.2	5784.68	13184.6	68129.5	53404.2	39251.7	67427.3	46347	47684.4	62336	20986.2	54985.2	6010.09	32353.9	28427.6	27728.8	16773.1	9050.21	1905.88	70128.9	47557.6	17231.7	77241.5	21937.8	75210.3	43063.5	47724.1	35482.5	19175.5	44145.3	26458.4
P03905	MT_ND4	4621.59	4316.56	4838.53	9494.31	7892.78	2844.57	168.705	1873.19	7137.25	71.6506	765.166	224.281	4366.49	2018.73	1494.46	1816.12	2810.22	5794.73	5163.74	7920.73	5100.87	7404.33	406.433	165.397	3.55301	68.3652	519.286	1175.42	801.02	4447.25	3601.34	5154.4	12104.2	5298.02	6838.91	6494.43	2178.02	1035.42	1990.25	13350.9
P03915	MT_ND5	9395.26	11978.9	16074.3	24834.2	22381	6950.04	8284.14	7031.95	10861.3	6831.67	3132.65	5556.09	8148.08	5583.45	3786.7	5478.99	5961.18	20165.6	18665.3	22222.1	4155.72	27180.1	3993.05	5476.44	7176.79	9292.81	3722.54	13463	7235.46	6717.01	7870.29	17961.5	32569.7	19514.2	21002.8	19463.8	7654.15	5088.31	5956.85	9923.04
P03973	SLPI	0	0	12142.5	15637.7	10479.5	15251.5	5757.86	8800.5	13474.4	19986.2	7360.27	36618.9	19801.7	10016.2	12616.9	10012.2	7696.24	9700.6	12294.5	11438.1	12433.2	17984	10991.4	20020.3	12680.9	5553.42	22482.1	25454.4	18515.3	3675.49	7359.39	8451.5	13958.3	16744.3	13228.1	15551	5720.86	3271.39	6293.89	9137.21
P04003	C4BPA	6432.42	7409.93	10822.3	19087.5	14726	3983.08	6471.83	6676.73	9564.37	10535.6	7805.55	7971.11	8852.12	8299.13	23606.7	7033.72	8670.62	9333.92	10165.8	11551.9	9825.69	21351.2	6268.99	8068.58	31753	13804.5	18633.4	10636.1	13963.1	8248.32	23744	8715.67	13027.2	12181.1	22597.4	15467.1	7711.21	14061	28166.2	11577.8
P04004	VTN	107628	299774	307702	181949	367076	87870	102623	219107	112194	117633	139850	174935	103278	87770.5	123703	103264	81925.1	261085	161864	174094	628790	706849	87560.3	254687	300980	118026	374188	134724	227983	64517.4	123748	177597	209228	426809	898205	483007	102913	115691	75046.5	113066
P04040	CAT	27309.9	33479.5	30680.5	22683.5	39005.8	16254.7	24800.6	20860.8	10958.4	25967.7	27408.7	20957.9	15459.8	15238.5	13893.1	19293.9	20980.7	42150.6	32501.1	48436.1	38457.4	34486.6	24803.7	23823.7	47044.8	19927.4	22292.9	21035.8	20019	23163.1	14715	57346.9	25820.8	47235.9	26947	49659	27024.7	24270.8	15192.5	11113.4
P04062	GBA	2869.63	4971.55	3926.7	4659.59	4851.51	3144.57	42383.1	3583.8	3878.22	26024.4	56946.2	34025.9	3837.85	3751.9	10647.2	10533.8	4309.51	3221.75	5796.9	2215.19	5937.51	5722.3	46258.3	12872	53916.7	35695	34660.8	34673.9	5708.84	4186.86	4917.24	2530.69	3570.78	4219.98	4702.2	4739.9	6707.5	9064.09	2935.11	5367.34
P04066	FUCA1	23594.4	52142.2	122210	114337	60874.8	15393.6	18180.6	20472.5	11605.8	37422.4	34850.8	22812.5	32724.8	27913.2	9694.93	22950.2	27348.4	98085.3	72851.5	160772	34787.4	94703.1	26657.6	21277.1	23519.6	9566.36	8803.8	27511.5	16250	49081.7	32501.4	113073	94437.4	77844.7	39212.4	59767.5	26440.5	14684.5	24670.9	53313.8
P04075	ALDOA	490251	318897	568510	512961	421900	82255.4	75802.5	82714.8	45220.8	117346	81549.9	142541	85219	69696	116941	83201	92141.7	460116	409412	242590	446141	126966	113665	122204	139150	133182	93023	135649	96944.9	74084.2	68618.8	391599	265744	512637	683941	377907	103227	50715.8	74473.1	42838.8
P04080	CSTB	25160.8	24602.8	21290.7	27734.2	62573.6	17136.1	10604.6	7855.27	22027	8018.08	4924.13	11041.6	17686.2	12643.3	9407.33	9365.97	7495.37	21593.7	19008	14564.5	38971	14562.4	10984.3	16423.2	24962.9	16710.7	12082	8981.48	11596.3	17526.3	6498.17	16467	17024.9	25692.8	27684.8	45479.6	9007.31	6582.2	11215.5	49038.9
P04083	ANXA1	295926	281029	188578	178894	231169	165501	150732	150003	116777	157625	117303	240591	194172	169884	104661	194473	115925	299924	191898	135209	206289	161618	137609	153738	279943	113903	131868	169970	182416	110807	82855	239867	152869	275714	215839	159970	179647	208402	155025	86489
P04156	PRNP	0	0	8409.82	563.292	8826.58	15679.5	8576.05	27385.2	21445.1	14344.8	28801.1	17892	41893.4	32455.6	49064.9	11578.1	40563.8	6893.19	8285.35	5717.91	6387.03	9923.7	11211.6	11702.3	27653.9	7153	15787.8	18239.8	35763	30327	14476.7	8052.2	8178.81	10663.8	4278.76	6075.38	12053.6	24882.9	31763.6	12315.1
P04179	SOD2	852934	359634	954197	691288	922167	668927	144927	163835	674514	117954	239324	91415.1	202795	339656	376986	359779	199432	591665	496253	485508	622488	665573	108851	181445	519074	486027	107780	78737.8	487779	361810	321271	567670	613278	799452	489613	1.10523e+06	239709	615692	473690	494826
P04181	OAT	8195.71	9048.99	5850.28	7983.31	8530.33	11129.4	9671.39	9542.81	13165.9	4941.49	9158.35	1963.76	3156.32	6644.2	4881.79	7555.32	6076.91	7163.91	8706.19	3788.45	8234.31	3469.03	7202.24	9352.83	4594	13417.5	7371.77	3566.62	4970.18	8598.3	3885.67	5090.6	8722.49	8020.46	9646.43	10109	7871.44	2886.02	6421.65	6998.53
P04196	HRG	9077.78	13533	16802.7	33380.6	18733.1	19212.8	7889.31	11297.2	34501.2	18733.7	18174.3	10509.7	20706.3	38549.6	28344.6	15099.3	10553.2	19441.4	23743.8	36434	27787.8	41179.4	20716.5	11372.9	70704.4	9207.39	19633.2	11557.1	24111.9	16115.2	21693.5	11452.4	38630.7	63394.7	23268.2	104840	16451.7	16993.6	11693.4	28924.2
P04216	THY1	18308.5	6843.84	15652.3	25750	28980.1	8375.48	26606.1	20942	15391.3	7063.7	15422.2	7080.47	13767.9	12503	16421.9	16121	9857.41	15179.4	9765.08	13950.9	18963.8	32018.6	10088.7	10021.8	10090	12907.3	10948.4	4066.8	23815.1	15362.4	13658.7	4524.21	16353.3	18880.1	29556.1	23886.7	12041.8	26199.6	7723.21	9273.21
P04217	A1BG	24842.4	34527	24003.7	16170.3	36596.4	4426.07	8445.29	9252.84	10677.2	22614.9	13923	10879.5	10906.9	12313.2	9226.3	10133.7	15298.4	26064	26802.2	59347.1	31115	87809.2	13747.9	5505.32	34631.2	7006.34	13126.4	9948.05	7813.46	12653.4	16584.2	31565.8	26009.1	25596.6	11275.3	42873.5	8118.86	25242.5	9018.46	11151.3
P04233	CD74	12824.4	3858.49	5075.2	4601.43	3392.41	4966.82	3266.65	4448.9	5975.69	1622.83	3489.83	1183.88	3686.67	4605.42	3163.54	5240.93	4674.54	3391.68	1638.65	2083.15	3226.67	4553.86	3075.63	5674.54	1493.91	4299.34	5594.78	22595.3	3673.23	2502.33	3909.25	1022.84	2687.51	3565.77	3777.92	6551.62	4177.03	14409.6	7988.96	2859.43
P04264	KRT1	468494	320602	463289	568703	479403	7048.27	12040.3	11585.6	11853.9	16119	42302.9	36870.6	23579.8	11518.7	6008.35	20518.4	10324	476713	245403	246598	294072	333377	17663.4	19401.3	23171.4	10736.5	15821.1	14461.9	19246.3	9402.31	11346.8	466562	223815	581404	816451	419197	14908.7	11489.7	15906.5	8106.4
P04271	S100B	6299.57	5437.94	6385.09	1758.23	5697.17	5638.94	4476.42	20041.4	5043.82	2541.82	2879.14	4472.21	2485.91	8897.78	9370.96	10520	11516.6	10215.1	16937.4	20716.7	4528.94	2986.46	5406.75	2435.43	13352.8	7036.15	5704.19	4966.86	2889.42	7018.27	12626.8	3053.17	17037.6	3115.43	939.401	9861.93	8171.19	1873.63	6723.48	4370.57
P04275	VWF	2399.25	2832.01	4658.6	6193.01	6084.91	2467.17	1954.58	2744.54	4095.4	2993.95	1565.91	3009.89	3701.33	2413.08	3413.81	4883.77	2748.23	6591.56	7968.46	3960.3	17674.3	7466.36	1869.03	1780.17	574.612	2487.88	3468.23	1052.42	8861.2	5079.28	6237.6	3099.47	7968.81	13178.9	9760.62	4086.63	1573.87	4785.63	5255.77	1506.51
P04350	TUBB4A	65818	42878.5	57725.3	66187.1	80725.2	7128.48	7365.56	11658.9	39308.9	7505.49	21063.4	15203.9	46073.5	15133.8	23699.7	25241.3	16611.7	79309.1	58764.1	77514.6	69470.3	62477	8584.47	6692.55	9159.94	7458.78	3058.27	15434.7	32006.1	32718.5	27362.2	53114.1	5238.82	65947.6	90447.5	68247.1	5223.49	25569.4	10781.9	35373.6
P04406	GAPDH	1.93717e+06	1.46779e+06	2.6695e+06	1.9774e+06	1.85649e+06	843360	681259	641080	588671	929250	502836	961709	954044	734228	1.09803e+06	724921	923842	2.17045e+06	2.24831e+06	1.21578e+06	2.20542e+06	806417	709207	1.02716e+06	1.06163e+06	852806	653122	1.0318e+06	1.02477e+06	790095	818673	1.8985e+06	1.53943e+06	2.01345e+06	2.81404e+06	1.60394e+06	673657	427421	837667	944117
P04424	ASL	1317.11	1128.5	1647.51	1418.21	1878.98	3412.23	1992.86	2023.75	1803.55	2255.34	19044	3300.47	1237.62	1560.39	1082.28	2365.63	5223.54	1923.58	1496.95	893.907	1503.11	1151.88	2843.47	2346.85	1000.82	2209.28	1824.49	2351.28	1166.06	1577.67	3794.16	1808.45	1174.71	1808.19	1020.51	1796.29	9489.37	2567	6537.45	2721.64
P04440	HLA_DPB1	2985.14	3368.65	4132.77	2440.87	3765.88	4776.02	16208.4	4133.52	5994.07	7986.46	8168.56	3380.08	3606.19	4757.2	2798.38	3397.77	1243.05	1337.5	2602.67	1960.98	1722.86	4075.77	7272.98	4088.9	9666.25	3362.36	3525.77	7097.16	1564.3	3624.42	46423.6	3388.32	2092.18	4398.36	1726.51	3905.97	4997.3	8868.9	3490.24	1972.98
P04626	ERBB2	1445.02	3369.29	2420.07	3679.76	2762.86	2551.28	12587.1	2175.94	1675.63	2946.37	3299.68	7024.3	1605.93	2351.9	6760.72	3687.55	5728.41	3712.76	2468.7	3592.2	2149.01	3185.72	3166.59	16274.7	3055.82	9484.94	6259.47	5560.61	2744.51	2318.62	2089.29	2348.79	1861.61	2629.55	2195.62	3113.94	4578.66	1213.32	1273.89	1817.66
P04632	CAPNS1	43023.5	43132.2	58845.6	48117.8	58931.5	10791.6	4104.4	9366.52	9059.02	4467.44	1356.81	4752.74	12568.2	12969.6	11839	10976.1	10416.1	52876.7	43664.1	14912.5	95595.8	20394.1	5041.61	5862.71	3140.59	4570.86	3121.64	5677.48	13169.6	10111.6	7611.99	53999.3	33194.1	72207.1	114437	46633.4	5879.96	7999.33	10297.7	10838.4
P04792	HSPB1	1.39304e+06	1.27023e+06	948040	1.25381e+06	969728	874587	951340	1.12061e+06	812247	1.89421e+06	1.12021e+06	1.70653e+06	1.23421e+06	707772	1.78454e+06	1.00492e+06	1.33143e+06	1.417e+06	1.37201e+06	1.07581e+06	2.06191e+06	864351	1.26136e+06	1.31216e+06	1.70222e+06	1.44452e+06	1.08827e+06	1.70036e+06	1.1481e+06	632223	999723	1.32155e+06	776040	1.5816e+06	2.1376e+06	1.05251e+06	922512	1.67443e+06	1.18767e+06	487883
P04839	CYBB	4986.04	1874.58	5378.52	6675.1	8231.27	3087.35	1610.03	1327.43	4005.66	1191.48	613.751	1439.39	969.634	2274.64	2973.77	2563.96	569.131	3174.67	2405.53	3973.55	4561.34	7449.8	895.701	1931.17	2928.77	1745.87	1381.44	780.421	2062.17	2011.02	2887.31	1537.62	4635.14	4851.98	4190.88	10189.2	1403.5	6385	9258.58	1831.3
P04843	RPN1	224502	187447	200856	283955	254263	80131.7	75352.5	105982	103447	120213	117611	151198	104554	91608	78629.6	97379	88935.8	253110	187211	229793	192159	229466	81573.3	117746	81669.1	78903.9	125510	165859	110277	123136	103109	187181	231140	202505	266136	227635	107572	95334.2	94389.8	102603
P04844	RPN2	90182.5	66917	61974.9	90098.9	75774.8	41637.4	28499.1	35372.1	42050.3	27872.5	24275.4	31029.4	43654.1	34437.1	27173.8	35427.6	34000.5	78833.3	67736.5	79105.5	67313.9	75127.2	28751.2	34740.2	21963.9	25122.5	28410.1	38791.2	35555.1	48353.3	36046.8	65545.2	74498.5	64688.3	81157.6	72146.5	49467.4	33371.4	36449.8	46329.9
P04899	GNAI2	217457	196816	261915	389983	320209	7940.95	22448.3	13990.2	10823.4	14625.8	24099.7	13345.9	9032.17	14660.1	13723.7	13871.1	9602.28	338804	261064	280579	430695	346184	15129.5	18362.2	11974.9	12288.5	14271	13400.1	13746.3	10042.2	16454.7	293765	277097	265035	326037	272397	12165.7	14098.2	12529.9	4717.5
P05023	ATP1A1	209510	196804	258734	284214	228892	61952.3	43599.7	59116.6	52928.1	50468.7	58872.6	46315.2	39690.9	53675.2	34479.2	46955.2	57281.6	285156	236635	244803	234052	191813	43319.5	47429.2	31885.9	39338.9	42339.4	44018.2	42527.5	52877	42898.7	236212	296886	216521	210561	213705	62370.9	24901.5	47891.2	61484.3
P05026	ATP1B1	36319.4	29716.6	43081.2	20146.4	46855.2	34833.4	27290.3	44321.2	43606.1	14600.7	28020.3	14811.4	18156	34058.4	28732.5	34690.8	29723.4	50774.1	49657.1	49680.9	46572.3	54758.5	22313.3	22752.4	21951.6	23880.4	16790.5	17813.1	31238.2	17169	26859.5	50182.5	40867.7	46252.3	28136.7	56889.3	34489.8	13032.2	25190.5	24367.5
P05067	APP	1877.37	2913.58	4158.44	4442.26	5506.29	3194.73	4222.23	4679.82	4052.94	1835.53	4692.74	3556.96	3576.11	4310.91	4697.84	4492.21	5157.79	3284.18	3824.71	3621.96	3702.22	3671.6	3503.46	4388.75	4684.57	1720.36	1534	4655.72	4684.99	4061.65	5895.11	5312.61	4566	3916.86	4436.29	4252.46	4549.15	6069.04	2913.76	3046.42
P05090	APOD	17348.1	4549.2	34416.9	20464.7	13057.2	6678.68	8810.62	11138.2	9165.92	9958.54	10237.2	3605.17	5972.98	11987.1	9740.3	9561.75	5341.4	8596.71	10122.7	11522	10485.1	14149.1	6895.62	6705.78	70222.1	12357.5	9390.44	5583.69	6543.24	9321.79	11638.5	5716.1	22734.7	12331.3	15019.9	9303.84	9463.31	10332.9	9844.43	27461.5
P05091	ALDH2	113568	111310	114443	206920	141057	42131.8	71172	52201.5	56996.7	64857.1	67241.6	72633.8	49775.6	43870.4	36050.8	46928.3	52182.8	134270	151725	67936.8	178404	179321	51213.5	59076.9	45034	50560.3	46974.5	63985	50203.9	39357.7	44537	157351	93657.1	160592	123050	165709	67296.8	38801.2	42560.2	34294.4
P05106	ITGB3	1076.3	653.793	1433.27	929.151	1767.13	2169.66	2040.64	1524.53	2746.33	731.795	1385.18	468.938	605.569	2250.03	733.841	1007.77	1556.45	1705.63	1488.83	915.028	1644.14	1387.04	1219.82	464.32	794.652	1180.18	1464.41	1243.43	794.32	1040.94	910.571	1697.93	1190.15	907.006	1144.7	2335.13	1179.55	503.73	2013.29	1279.95
P05107	ITGB2	5191.87	1927.31	3631.44	3622.65	5180.87	1235.59	2018.27	4563.37	1859.89	376.304	1439.63	1556.24	1413.29	3061.8	1197.72	1706.86	1519.01	2694.37	1432.31	2210.96	2604.06	4983.95	648.494	1774.83	3454.35	1737.87	897.265	667.462	730.303	1134.82	5009.73	944.288	3101.29	3210.98	2643.27	6845.09	2873.11	5949.5	6018.54	1360.2
P05109	S100A8	107409	12683.5	9649.15	22093.8	201392	6029.64	7698.07	2101.47	52886.6	9092.26	4027.84	2705.83	6757.97	53261.2	12151.4	45322.9	27663.9	19851.7	39439.8	8293.62	5823.89	27358.7	27954.5	27423.2	47690.7	5965.43	4257.31	4030.45	94886.1	5383.23	5443.93	18077.8	184983	603384	30196.6	202350	19878.9	4780.77	178801	36683.9
P05121	SERPINE1	5154.96	7655.91	3639.53	9246.4	9517.79	11894.8	3041.04	12526.6	6948.46	6718.23	13971.5	7111.12	8465.48	11452.9	5127.34	14518	4782.38	3926.06	6702.88	4544.43	10179.6	1049.13	5517.38	9160.65	16121.5	7024.49	10426.1	10878.3	9243.22	6469.21	2666.48	4542.86	12979.3	7897.06	14744.7	10199	5717.71	5788.96	5924.95	4291.06
P05141	SLC25A5	293668	197862	267563	362708	272681	106717	44478.9	105619	114969	41383.1	41599.7	39982.2	124977	89642.1	95799.6	100745	97465	318929	266268	386647	288947	271096	42629.5	50333.4	32292.4	45060	36659.9	54335.2	106877	107882	97857.4	236539	427487	227532	309974	239693	61045	81109.5	107876	107010
P05155	SERPING1	3064.29	12410.1	6561.07	15837.7	14151	4600.93	7455.14	4761.79	5481.33	2300.96	7746.19	2221.16	4870.27	6701.58	5257.94	5590.77	3793.21	6129.71	15688.5	8016.69	29916.2	30581.9	7018.24	4818.08	7300.95	5931.96	4878.77	4807.19	6497.4	5853.22	10625.2	11077	13214	18501	10178	30638.2	6426.91	3326.47	5675.02	5300.98
P05164	MPO	6666.58	2352.81	1557.57	47027	14124.5	21546.4	2939.24	1684.84	94743.7	12252.6	4709.43	14623.1	20646.9	42900.3	7102.21	26613.1	5113.1	2555.69	3548.17	1224.24	618.192	4738.13	7865.41	43972.3	94103.4	5181.73	5427.07	5714.05	25894.4	19157.1	4680.55	1898	24114.6	38324	3817.64	40120.6	25687.8	2707.21	45369.1	96465.1
P05165	PCCA	39139.6	49374	55189.2	58110.9	56351.7	10360.9	19477.1	15340.4	12092.1	32320.2	42085.8	24808.8	14006.6	12626.2	14060.2	15591.4	17437.6	42405	47515.1	49637.8	72873.7	86999.2	22022.4	19308.2	25857.2	14465.2	25445.9	23571.1	16164.6	13059.4	19216.9	64143.9	54327.8	61306.1	76078.7	66417.9	28441.4	17435.9	12166.3	13038.9
P05166	PCCB	31290.6	40433.1	30034.6	32590.1	32105.2	15567	23360.2	24346.6	20164.4	37090	61096.9	31775.7	20240.6	20908.4	17154.9	26760.2	38581.7	37101.4	34980.5	53500.9	27848.4	72155.6	23167.9	22313.9	31804.8	22108.9	20417.3	29245.2	14684.4	24231.3	27889.1	44291.3	45987.2	30597.1	40530.6	41637.8	41287.2	43185	19020.6	18177.4
P05198	EIF2S1	23467.4	20750.5	41565.7	30139.4	28223.9	10487.3	3848.27	7525.53	7233.7	4512.71	4559.61	4365.01	11795.7	7612.91	7922.56	8040.3	8696.41	31130.2	29441.9	27679.4	29710	22198.6	4483.59	5253.66	4689.95	4820.48	3840.97	6967.97	10941.8	8744.28	7330.78	32099.7	29904.4	28531.1	40768.6	31204	5444.66	10194.2	8471.57	10217.6
P05362	ICAM1	7205	2542.23	10384	9956.16	8643.34	3769.19	4532.06	4292.06	3039.69	8308.15	2482.75	3429.14	2176.06	3734.09	5598.6	4254.52	3633.6	5342.27	3403.36	4452.61	4846.31	8877.62	46801.7	3656.76	6080.22	3937.59	2365.17	3583.85	5678.54	3011.63	8444.34	3399.12	6876.03	7073.67	8486.06	8725.35	2531.94	20224.2	4664.24	3515.21
P05386	RPLP1	149738	191506	278584	262803	300227	103414	60714.7	78831.8	81502	79653	86480.1	100426	108976	66132.7	119292	75630.6	65592.5	277531	189013	205501	298260	287655	72675.8	93937.5	147112	120945	94411.4	97758.6	144844	51069.7	47186.4	326460	225702	272587	483334	272636	99778.9	100979	84340.5	39180.6
P05387	RPLP2	200638	172320	215169	199069	224436	130498	23781.5	110470	76805.1	20964.2	25820.8	20043.6	83102.3	86582.3	58782.1	87253.6	86491.2	220126	192844	165573	225793	209235	31614.1	35522.3	79125.3	38461.8	18706	31901.3	108754	97254.8	79827.2	238770	175658	261588	348554	227174	63123.5	185566	86379.5	107732
P05388	RPLP0	120654	91951.1	114101	105104	123771	16928.5	2763.13	12234.3	12237.3	3939.06	6801.89	8721.52	19595	14288	9041.99	13182.7	14263.6	122433	111690	97197.7	105886	109797	5346.44	6026.83	3674.33	4905.06	9169.68	13025.4	15932.9	13977.5	9169.7	100729	114575	116124	140534	130701	8064.34	10185	14666.4	19526.3
P05413	FABP3	28521.9	14503.2	48560.2	7085.6	19374.7	5436.7	1577.42	5400.65	11200.9	5624.84	285.329	745.811	11056.8	12688.2	28993.6	13262.2	13329	40161.6	109443	5731.24	63495.2	14074.9	4707.64	3205.39	4618.78	3055.44	1405.73	1373.84	14217.3	7978.45	6716.24	14382.9	9395.97	30465	17379	38857.2	5646.33	1389.79	17467.5	10854.3
P05455	SSB	18680.4	26102.8	52043.3	29361.9	32775.7	22931.4	15430.8	20754.5	17390.5	13711.2	17117.4	14861.9	14294.6	21938.4	16423.8	19707	23308.7	40908	43716.4	21001.3	39094.8	28885.4	16629.4	15993.9	26732.8	11690.3	11997.9	17171.7	18209.3	24789.7	13140.6	42847.5	27062.3	40618.2	51928	30450.7	20096.8	24865.3	19764.7	19434.8
P05546	SERPIND1	1626.99	3265	4355.96	8176.43	5788.97	1808.76	219.521	1573.88	5333.97	964.799	193.702	1559.47	3429.59	3851.8	2378.71	1972.88	1935.7	3846.86	4373.11	4638.12	8934.22	6689.08	1892.71	911.514	4971.22	645.617	2076.59	4780.82	2224.69	2099.79	6054.56	5095.72	4403.9	5744.54	7297.06	7220.45	1879.89	847.405	1655.66	4211.01
P05556	ITGB1	408231	239633	320942	638642	361212	172124	195801	221085	318045	261013	307408	287004	279239	237249	341502	265525	247092	448589	282954	277841	582220	585935	212304	253586	236393	226749	312327	326635	285264	158490	272205	393348	385727	331666	627517	364771	154341	172730	242258	221456
P05771	PRKCB	6632.15	5550.27	4860.57	10567.6	8813.19	3875.12	18805.6	6421.11	10171.3	3714.8	5614.09	12385.9	4873.67	6864.56	4297.19	6808.29	3933.62	8293.8	7295.25	6500.74	18192.4	5410.65	13160.4	8511.44	2185.75	7484.94	10303	9150.85	4676.91	2881.12	13017.5	9635.72	3090.01	9762.62	5726.29	7182.47	6527.56	2711.94	9826.5	3493.23
P05783	KRT18	367277	469992	625931	490813	569685	46169.1	25992.1	49881.6	33762.6	36382.1	29159.8	26047.5	48298.5	62426	24585	49556.8	108222	672304	1.1197e+06	282051	398950	484679	29952.1	27800.1	66543.2	31480.2	21525.5	26344.5	41564.9	73950.3	19717.7	896451	522737	646261	394157	593541	61901.4	109144	57559.1	66409.8
P05997	COL5A2	16740.1	20614.3	46001.7	57733.9	45118.4	11556.7	25888.9	34515.3	44345.4	12825.3	32371	19058.3	33379.3	21846.9	30509.3	33336.8	25950.6	32300.2	26328.1	49434.4	92040.5	89055.3	10750.5	19830.8	26263.5	14980.6	13503	21301.1	55122	31253.7	91801.7	43936.9	48880.5	49562.1	49965.2	37010	14005.9	68938.4	31855	25447.3
P06132	UROD	2762.83	2168	3535.04	2908.42	1869.72	2071.29	3018.74	2692.32	1048.78	2400.6	4015.83	2334.55	3520.72	807.303	1414.94	3083.86	1666.78	2680.53	3201.56	1963.88	2260.81	2247.16	3770.28	3179.14	3948.97	4476.56	6374.02	4244.71	3687.67	1323.47	1168.54	1977.38	1297.45	3965.3	3396.3	2043.25	1880.57	5879.9	1674.41	2791.61
P06280	GLA	3277.88	6499.05	11588	5724.51	5257.14	3871.36	7318.3	4475.59	3423.2	8001.82	8780.6	5752.62	2886.43	5486.63	5638.1	6913.47	6242.18	5770.44	5049.36	6227.08	5572.12	7116.65	5624.48	4168.1	17369.1	6855.26	7117.88	5760.8	5528.78	9724.77	5715.41	5847.36	8975.13	6981.51	5845.73	5261.15	8649.1	10516.3	3977.42	4130.42
P06396	GSN	495268	280634	258918	379630	276204	73159.7	71603.4	94160.2	119605	111817	72089.4	105603	110513	115613	160669	110612	133630	312145	319175	307435	446894	441193	76970.1	86927.6	124482	94157.3	83419.1	96568.1	130506	89158.8	115543	284582	265632	252771	467917	325301	55969.5	129286	116441	76269.9
P06454	PTMA	197597	267003	419599	262657	258097	124071	75352.4	136783	91721.4	134889	117293	151872	143452	118325	98481	131006	84633.5	271833	177645	166498	254021	102696	138667	193530	219008	184160	129045	186284	166879	110154	85829.8	351586	171350	275657	394344	180736	129258	157084	112193	105254
P06493	CDK1	8360.77	9431.17	13451.4	15149.5	7835.35	5835.66	118371	2024.34	7210.65	120919	89754.8	4102.51	9799	1114.77	7188.94	92514.4	2514.03	16531	7068.58	14629.4	32136.8	24096.7	102458	84205.4	1234.92	1268.71	1309.4	26393.1	93409	1713.58	89105	12492.6	15452	12063.6	7480.16	7259.88	53287.4	1843.56	1678.35	2816.73
P06576	ATP5F1B	990257	1.19572e+06	891551	626529	998269	551448	516671	765149	600998	561591	782582	488407	475698	510354	513428	694259	651856	788576	696247	1.6229e+06	809351	2.00966e+06	514500	479949	981352	531428	564040	549962	544827	674137	888627	1.08977e+06	1.24744e+06	942321	912603	1.04456e+06	816131	1.95233e+06	502129	513350
P06702	S100A9	88579.6	13928.5	5963.72	16780.3	120315	13807.3	17981.5	3348.66	75381.6	18233.7	13598	7934.46	7881.65	96349.6	15712.6	61281.1	35674.3	11376.1	24405	5994.83	3891.97	32271.3	113550	142899	140128	21307.7	8442.39	8406.86	126831	7155.88	7649.66	14342	136555	457884	20092.2	180008	50578.9	8799.15	232385	50698.1
P06703	S100A6	73016.5	52049.9	71301.7	97743.2	101936	33693.9	8531.42	34770	35092.8	10599.3	29878.9	15325.3	29054.5	27981.2	17030.6	34496.8	21182.9	111586	53575.2	50340	103883	34879.8	11134.7	17699.2	21566.6	13477.2	22470.3	13073.3	38382.5	31047.2	24421.8	105091	55040.6	106651	90576.7	100118	13034.6	12111.6	29065.6	55282.9
P06727	APOA4	1969.9	2183.16	2185.64	3399.55	2315.72	5007.05	2441.62	3636.34	5380.16	1886.09	8064.39	884.964	1900.35	5644.06	3922.48	3276.07	2447.83	1286.14	3157.21	7576.83	4522.74	10375.4	1830.23	1825.3	16075.4	3954.46	3810.14	1917.32	2269.25	5663.33	5502.47	941.137	3171.35	4131.42	1622.64	7790	2069.02	12751.9	3325.27	1984.84
P06730	EIF4E	12228	12329.3	19067	16970.1	17401.3	7896.04	5299.66	6269.35	6361.02	4472.42	4892.7	3303.86	9135.68	7276.95	7223.68	7880.13	9257.98	19709.3	18393.4	19022.9	16895.6	14612.2	5618.08	5483.77	5745.7	6469.39	3958.82	4912.91	6105.93	9895.87	5624.73	16023.4	15599.5	18186.4	20337.3	16819.2	8432.23	4741.67	6570.49	7808.1
P06732	CKM	11726.9	17384.9	8620.05	12620.4	12147.5	33015.1	6217.54	46105.4	39862	21443.4	11684	20573.2	119072	57494.9	32126.1	56250.2	40362.1	14874	32738.8	6857.5	17680.3	8420.54	14419.3	8005.4	18768.3	5926.91	7555.02	31026.1	25939.1	20067.4	23845.9	9942.36	12578.8	13671.9	12119.2	8907.75	15061.6	3588.88	61750.4	21969.5
P06733	ENO1	722055	393701	745122	503838	535634	202437	115436	208292	190079	175902	178078	160496	242512	232190	287808	258065	223260	536985	471187	299502	554248	193611	179761	275981	280592	265885	218828	198166	321610	176409	169417	535906	366145	586329	781750	462643	172637	159640	266625	199247
P06737	PYGL	53011.2	45808.4	89023	55057.6	89512.8	11466.1	10040.3	6700.58	8775.66	4987.61	2537.31	5784.1	12049.7	11181.2	9369.24	11164.2	18836.6	105475	144099	98184.6	57448.3	57220.4	7034.16	5113.86	4863.92	6518.79	9386.62	8333.42	10679.2	10295.3	7489.3	134043	85784.9	98921.5	37774.6	74920.3	10831.2	2633.12	13271	15055
P06744	GPI	107892	56292.7	116310	131016	95467	60208.7	78840.7	58983.3	51364.7	91110.4	55697.3	117537	59358.2	68155.1	96222	68759.5	74227.6	105070	113633	47463.4	128081	32926.7	89642.8	124338	54360.4	92525.5	53601.7	138968	82128.6	52891.5	54761	85910.7	70776.1	88805.3	136114	72859.4	79101.6	14664.9	82528	53883.5
P06746	POLB	0	0	2704.41	2641.5	2070.05	3064.79	3483.28	1050.85	1428.15	2391.41	13411.6	3464.19	3907.14	1980.34	5475.77	3066.26	1087.14	4238.92	1198.3	1333.4	1062.29	519.505	2506.83	7049.54	16137.2	3069.32	3566.46	7395.16	1408.48	3192.89	1044.2	2852.9	393.172	1724.34	1101.77	778.172	2754.72	1829.28	2391.24	4558.34
P06748	NPM1	121206	187088	219531	136508	173332	47995.8	12912.9	42602.5	47366.3	20231.8	27841.6	36007.1	39918.7	44722.6	36367.6	42029.9	36257.9	146137	110353	151969	174453	113069	21430.5	28982.8	40904.8	28302.2	22844.8	47095.8	81274	41740.5	21606.5	155303	132433	156108	338552	154963	30213.6	110678	51048	48471.6
P06753	TPM3	2.62655e+06	1.7616e+06	3.18344e+06	4.42463e+06	2.93405e+06	53872.8	9265.04	30827.4	67571.5	14186.7	13639.1	10484.1	107556	39418.4	71877.8	40154.6	56881.2	4.32827e+06	3.12835e+06	2.44736e+06	2.44176e+06	3646648	10828.8	11276	17554.2	8192.12	6106.19	9114.61	50137.9	45442.2	72791.1	2.7557e+06	3.72952e+06	2.13046e+06	3.17057e+06	3.80185e+06	10450.9	40840.7	49136.4	159579
P06756	ITGAV	27420.7	14483.5	13725.6	19825.6	18677.4	7261.08	5808.06	8333.62	7098.41	2760.29	5174.12	2720.2	5297.41	8341.14	7682.44	7480.39	7398.22	20276.6	14278.4	13212.9	18941.4	18931.1	4533.86	3657.7	4660.4	4268.44	4875.39	3433.27	6592.22	7716.34	7243.39	14234.2	17841.1	15256.4	28054.7	17271.4	5958.21	9998.75	7198.52	7831.24
P06865	HEXA	12850.3	20295.5	49700.2	15858.9	22618.9	8901.46	10561.9	15177.8	9602.68	11225.7	21746.9	10464.2	13895.2	10056.2	12347.3	15981.9	12103.9	25190.2	23726.2	7184.39	13436.8	55642.3	13710.3	13616.9	31643.2	7538.62	7640.22	10267.4	17097.8	50144.6	7836.94	20830.3	66741.7	24322	16706.8	14576.9	6616.25	12217	11310.7	28713.5
P07093	SERPINE2	1864.38	3579.58	5439.93	2801.76	6992.52	3176.57	5815.8	3524.73	5351.64	1226.65	2477.68	2871.45	1387.13	4501.48	5603.08	3406.22	6273.71	3495.49	7682.49	5339.37	17807.2	3593.18	1975.77	7527.56	2665.95	3000.12	4488.07	10597	10965.5	1927.51	14312	7634.01	5651.85	2715.03	12408.9	7830.58	3821.87	1979.84	5231.85	3977.6
P07099	EPHX1	99865.3	78539.1	90084.5	172454	105620	29400.1	93655.9	45750.9	34487.6	70414.3	80571.7	58639.2	26638.5	44494.5	39184.8	41407.1	48039	149688	94100.6	150299	104976	65918.6	69560.4	72166.5	55592.2	73339	62498.1	78617.4	35555.6	44884	34881.3	95685.6	101145	102224	94048.5	93504.7	67158.4	15936.1	35409.2	13778.5
P07108	DBI	17494.2	34056.9	37806.4	86258.8	92949.8	22945	16184.9	20890.1	27140.1	8493.78	5954.95	7448.26	37029.5	19774.5	10683.2	16199.2	23908	44005.4	89380.3	46740.7	99200.3	37212.2	10266.2	7671.57	23636.1	5678.59	5564.86	7707.94	16529.9	43866.1	11333.3	70882.2	28184.6	79383.3	46941	82120.6	15150.8	22936.7	26834.4	60687.6
P07195	LDHB	177540	127026	235743	228090	180705	49761.3	32931.9	30422.2	57430.7	39340.4	20929.6	39098.1	67065.7	39263.9	48453.8	34916.4	35505.2	228353	215899	82022.3	256739	52473.3	36198.4	46501	20590.2	34703.9	23985.9	45928	47514.5	47347.7	34102.1	181549	150821	201223	210618	138867	22935.3	11035.4	41409.1	93926.4
P07196	NEFL	26394.6	3125.22	2325.59	1875.6	381.669	2473.18	559.452	5102.11	5110.34	9581.55	3750.07	1717.94	4751.49	4532.22	4724.41	2340.64	2259.59	1930.6	830.895	2864.06	2228.79	1047.57	883.692	512.83	1893.71	499.032	16099.7	6897.71	1704.82	1531.27	1136.4	2366.4	2335.7	572.312	2001.54	772.006	910.52	2151.3	2256.42	41166.6
P07197	NEFM	4816.13	2403.55	1291.74	2700.01	417.713	2264.11	13670.4	8107.96	1715.56	3679.55	4715.38	16857.8	3952.93	4827.19	5831.56	5161.36	4901.27	3913.29	2081.33	6061.77	3860.05	2975.28	9619.9	7740.28	12531	2748.78	3665.18	6804.26	1756.63	2884.54	6097.19	2245.35	1281.87	1888.55	3437.78	3816.54	3098.76	1118.53	2374.86	1596.41
P07203	GPX1	33603.2	41474.8	45508	45873.7	46873.4	19098.3	24228.2	23721.6	19186.9	20182.8	20784.8	19816.2	16537.5	19859.2	26481.7	20529.8	22757.3	43015.9	45105	61396.5	50444.7	42391.6	19968.5	22919.4	32955.7	20358.2	15039.5	21930.5	23663.2	26456.7	27531.7	48627.4	53300	40791.4	54097	51671.8	27938.7	39047.3	21833.8	20628.8
P07225	PROS1	3078.53	3015.34	4612.31	5801.1	7828.72	5133.56	11835	4912.37	5821.74	10639.7	16862.5	14126.1	5369.29	7030.19	7370.54	5590.35	5921.86	2539.91	4162.03	4975.92	4246.04	11871.4	8340.04	6894.39	24646.2	10563.9	9535.22	6582.82	5170.05	5209.95	9620.08	4778.16	3169.84	4943.47	4043.17	4630.98	9253.07	6296.59	10906.3	7198.27
P07237	P4HB	374856	575098	499829	355147	470040	112844	36883.5	148136	112231	55989	51139.3	51707.7	161336	124363	91036	128603	156606	409285	382073	906527	255787	609414	48395.3	46312.4	95025.4	27523.6	32517.3	41702.9	118654	322733	179159	515132	457658	440299	449212	529536	119699	446911	129007	172807
P07288	KLK3	452129	1.72719e+06	957712	938023	2.43193e+06	142364	376018	326213	94684.1	533372	1.29169e+06	521214	469776	260183	94318.1	255487	437426	554515	790295	4.85731e+06	628958	4.16928e+06	337489	101923	1.08662e+06	61716.5	198951	212261	144495	1.26383e+06	589416	1.59585e+06	762155	1.28122e+06	346871	1.14734e+06	436702	292879	170365	568561
P07305	H1F0	15816.1	21011.2	34890.2	14892.6	8938.94	233333	22080.6	108599	69541.1	13151.8	11437	17288.9	23597.8	36970.9	20117	24356.2	58340.6	31288.9	59485.1	29083.3	45611.8	9322.1	34049.1	18825.4	42929.3	16200.1	9512.62	27607.5	35753.5	43355.7	13680.7	44264.4	14545.2	19504.6	39607.5	21452.1	56110.9	55199.6	20884.9	16806.7
P07311	ACYP1	507.755	70.6484	2141.16	580.956	951.93	2301.31	2847.55	973.744	605.488	7649.76	14923.9	2796.97	1621.8	1148.71	1818.87	2403.33	3516.31	1423.77	1849.3	1101.05	472.177	430.625	1786.95	2949.34	1565.58	880.824	1225.29	2270.44	2050.91	2284.21	1622.19	2309.31	563.524	1466.46	206.774	1138.33	1826.34	9986.99	1244.77	3302.25
P07339	CTSD	219427	327254	464746	410460	311331	170378	121001	203530	170366	187581	195381	170434	193696	171157	131080	237491	135663	295442	280297	447012	279924	364873	153810	201842	276229	138706	143053	193498	173906	328559	219450	291920	309188	428861	377644	413888	221424	605254	179962	205422
P07355	ANXA2	1.48509e+06	1.26384e+06	1.03673e+06	1.36584e+06	1.38729e+06	383004	402607	557924	342042	519044	527509	828958	618735	467118	432444	479823	373146	1.72408e+06	818507	690507	1.9449e+06	969650	444534	676275	590651	541032	824908	803398	835570	310877	357082	1.12508e+06	726439	1.47063e+06	2.71861e+06	1.24517e+06	436399	415934	408071	300728
P07357	C8A	86975.6	11577.5	57385.6	140412	38328.5	8713.19	12918.5	35244.2	118040	17142.1	2752	17349.7	100324	33670.2	75160.8	1853.48	39740.9	69391.6	83875.2	71282	131934	86927.2	22844.9	18580.7	4805.39	11480.6	15514.5	28806	51671	9630.39	50947.6	55454.3	127394	88075.8	125785	42126.8	2555.82	16552.3	41898	113648
P07358	C8B	282.245	558.277	595.417	2468.25	927.047	1346.91	933.207	2261.38	12783.6	2578.64	1972.68	1733.04	1708.78	1305.51	1217.57	1367.62	1104.72	1026.87	1797.91	871.418	779.803	904.253	2486.02	3752.25	22560.8	1203.51	2382.52	1520.32	2352.02	1569.93	1465.23	674.264	1260.85	1290.46	625.902	4604.87	1401.28	875.748	1543.08	6220.4
P07360	C8G	2509.82	2245.85	16198.9	4566.61	2431.52	4812.3	1777.29	4663.01	2983.73	11349.8	2727.37	3631.2	4586.04	4283.49	4667.01	4740.78	1759.48	3708.93	2737.52	1847.38	5125.51	3557.22	2524.03	8104.9	4375.06	3474.47	8610.59	6455.24	3688.15	5171.53	2533.78	2777.04	4804.48	2569.27	3123.55	8421.66	2391.42	2107.77	3726.54	4507.61
P07384	CAPN1	68155.6	48040.3	58734.4	76445.7	65235.7	46475.8	62137.1	47284.2	41026.2	91279.1	76466.8	91647.9	54333.6	55695.9	57159.9	52480	46820	78514.6	64558	40887.1	86435.1	25316	73414.1	92665.7	57690.9	78302.1	66288.7	108373	55713	34742	36786.6	55978.2	46211.1	72050.8	78854.2	57012	41574.5	11796.9	48407.6	38123.8
P07437	TUBB	413194	265139	323588	492336	482691	236537	465611	261110	282594	403355	542369	521113	326765	255235	350938	286357	235979	415570	357921	366266	838563	454894	331358	413853	281362	370864	564416	407562	367867	212642	327367	343884	376149	426547	763601	458780	241696	236378	298474	180720
P07585	DCN	146109	183375	577895	696260	519149	273966	254296	706033	330142	230784	282260	206243	380779	254356	380351	287703	233679	510036	342470	1.75769e+06	1.84391e+06	977159	175745	119200	384826	142899	182442	181927	647826	246914	1.32795e+06	1.10695e+06	622739	894093	890266	298004	88158.7	232504	347092	162080
P07602	PSAP	12837.8	16277.6	32011.5	32824.5	23702.7	14014.5	5792.61	18844.2	25691.9	6927.72	18471	11491.9	20337.1	23716.7	50219.6	29420.4	78636.4	25339.1	28975.7	25660.9	20703.3	35190.2	7585.17	8810.86	15791.8	5189.25	35806.8	12709.4	15779	169677	21935.9	45486.9	35005.1	27095.5	20120.1	19243	12823	35758.5	42041.1	62291.2
P07686	HEXB	27976.6	53541.2	140100	109386	46245.5	10329.9	18460.4	26924.4	9053.42	29515.8	52440.2	24472	19253.8	18153.8	15654.3	24799.8	16931.2	54906.6	51816.3	91916.7	31523.5	86901.3	23259.3	26543.2	58193.7	14044.5	18124.3	34705.8	28037.9	160950	50949.8	63078	125061	56235.7	45449.5	47470.1	19976.4	32399.1	16814.9	28711.1
P07711	CTSL	6673.21	12626	22347.1	16996	15587.5	9215.63	17198.6	9132.3	5807.21	17969.5	12775.2	12179.4	9929.07	10583.2	12260.1	9586.92	8458.13	11200.8	11045.5	16284.1	19052.1	11202.7	10295.9	13251.5	19880.1	26844.7	13397	12664.3	14044.1	11884.6	13160.9	14004.5	11326.5	19728	24640.8	18045	8970.69	31697.7	11049.7	9820.28
P07737	PFN1	693759	473731	745155	732262	689376	381677	335687	303608	327451	466354	238409	469426	350023	413499	560449	385094	346149	691585	726481	425639	647263	296717	444540	531451	442652	484742	292187	505284	470921	270013	336847	557861	508435	621996	687099	684828	296531	262231	384998	277109
P07741	APRT	62565.5	77409.6	107143	108280	79374	22330.3	21998.8	22288.8	18214.3	34872.8	43944.7	42828.3	34133.4	27363	24504.4	29486	32206.9	92492.3	86741.5	67361.3	78572.2	76203.7	27891.6	36068.4	41797.9	28146.1	26389.9	41332.7	29868.6	25382.1	19655.5	85542	127856	92717	119953	101867	40709.1	38355	28315.8	44194.3
P07814	EPRS	17942.3	18127.1	20495.1	26081	23944.8	14151.2	11646.9	9279.92	10163	9090.29	13380.1	11318.5	12177.2	12557.8	10113.7	11885.5	13293.6	21277.3	19786.4	31708.7	21542.1	24938.4	12349.1	14699.8	6103.05	11240.5	10266.2	9297.52	10893	13908.3	9660.6	19429.2	25022.4	18033.8	26467.8	23208.5	13989.8	10427.8	13069.2	14146.1
P07858	CTSB	110305	123927	264728	347825	215885	69018.2	46106.2	40335.1	41484.2	52720.6	81461	61143.4	63868.2	71492.3	41940.9	64899.1	47588	274269	232429	166785	276999	92607.3	51025.7	62289.6	62657.5	71181.2	44811.6	53541.9	55647.9	35044.3	28297	278945	146629	351328	422341	305920	49921.5	51748.9	61830.4	52775.5
P07900	HSP90AA1	135347	96196.9	147597	130463	147452	66789.8	66399.1	65742.3	49538.6	74392.7	83814.5	81425	66373.4	62845.8	58858.4	66585.5	64714.9	103369	130813	101577	144208	102200	82626.1	99530.5	70981.7	86926.1	71559.1	109077	74361.9	62729.4	46542.1	138071	100626	163825	169613	117876	78974.3	59662.8	59238.4	74124.8
P07902	GALT	1720.71	3476.53	5278.49	4230.74	3920.03	3846.84	4365.34	3260.72	3493.53	6373.16	5526.09	3759.88	4016.06	2788.3	3997.48	3649.58	3244.54	3271.05	3338.3	3207.94	5605.9	3889.18	5396.8	5298.98	5045.46	3926.92	3238.33	6321.37	3027.67	5142.92	4298.02	2917.81	3371.67	4159.71	5375.8	3162.69	4178.77	3490.63	3889.89	3376.21
P07910	HNRNPC	141886	122122	161165	162780	152414	52840	30470.1	36668.8	24515.9	37061	33663.5	55704.6	34812.7	32387.5	24338.3	29065.2	26888.5	145423	127644	144939	160245	163393	40307.6	53028.2	54668.7	50568	35518.1	60348.7	44129.5	32307.2	17144	125561	105389	162587	300078	158413	33391.8	43061.3	35052.8	39166.2
P07919	UQCRH	81394.4	91789.5	115838	80256.9	152855	35827.8	35020.3	47882.3	40245.7	23395.4	29531.6	16845.9	27001	37621.4	36816.5	46012.1	35843.4	98118.2	104890	245610	120632	362192	27467.8	25275	40057.2	24282.2	27447.6	18549.2	42678.2	49720.1	59369.8	135981	173124	135787	114102	156648	53571.3	184894	32274.4	35750.6
P07942	LAMB1	38423.9	53274.1	53260.7	57628.4	82636.3	14745.4	85415.4	36558.1	26125.3	33844.8	85567.8	49490.9	19266.2	21966	42920.5	29794.7	19866.7	44593.6	27653.9	39896.2	131582	103626	29922.6	28903.3	32242.8	46283.1	84629.9	25338.2	33079.8	20195.7	57808	78843.5	51268.9	54429.8	76913.3	50835.2	20828.6	54482.2	20025.4	17300.4
P07947	YES1	16865.5	17335.1	18675.4	35320.1	20521.8	4491.53	2565.79	3071.4	4004.55	2386.75	7755.93	2922.91	4210.98	4082.38	4245.84	4173.78	2690.84	23748.7	18609.2	13990.5	18889.9	23752.3	2521.01	8122.64	3152.29	981.444	4771.03	1126.23	1538.33	6984.25	3267.64	16011.3	28306.3	27114.9	22781.4	41435.1	2883.53	5592.1	1155.48	3892.13
P07948	LYN	2894.25	2929.74	5242.38	9089.87	6647.81	6417.71	8085.4	7975.16	7732.63	16247	15073.5	16072.6	7446.37	8125.89	6726.41	8930.53	7463.29	6276.04	5265.5	4430.08	4658.68	3932.48	13007.2	9809.15	8964.88	14056.7	11080.7	13835.9	8932.94	7972.99	5920.69	5214.98	5254.58	5936.27	6445.64	6232.01	6768.57	6456.35	10451.5	5787.38
P07951	TPM2	2.34211e+06	1.13995e+06	1.4267e+06	1.4931e+06	1.19701e+06	17295.7	2697.97	11382.7	29976.1	1810.34	2635.41	2242.84	22009.4	17910.3	23933.3	13597.5	22491.4	1.86651e+06	1.64869e+06	1.11132e+06	1.24671e+06	1.89354e+06	1997.46	1086.77	1196.61	1904.32	4227.34	7168.07	17336.7	17649	19800.6	1.46565e+06	1.5584e+06	1.0017e+06	1.37305e+06	1.96171e+06	2893.93	12487.3	20148.4	17144.4
P07954	FH	85537	100578	71409.1	68589	82375.5	22816.1	37933.4	33751.1	29172.9	40772.3	44136.4	36779.9	25417.1	28125.2	28985.5	32316.8	31274.8	73846.2	69668	111304	70281.5	119724	32388.6	26887.3	48818.4	39401.2	36782.7	32657.9	26659	30031.1	39080	75051.9	107642	79603	83945.2	82431.5	39774.4	85517.8	28363.2	19041.7
P07996	THBS1	57457.2	51385	93790.7	92751.2	71933.4	14076.9	6871.45	4204.78	7394.33	5330.82	6480.76	2664.14	8641.03	10612.1	7954.6	11201.2	5723.31	58312.3	45317.2	49467.3	135911	68988.9	3069.3	6297.81	8713.93	6161.43	6793.73	5219.09	11851.5	7929.9	10881	84415.4	53609.9	92337	172329	64806.1	2236.56	13474.7	12561.9	7009.56
P08069	IGF1R	1307.5	1368.91	1609.03	1549.13	2503.67	5239.57	11695.8	14113.9	3247.28	13267.7	119966	13531.9	6311.33	40569.2	15899.7	8791.04	11823.3	2555.28	1985.31	1984.17	1991.53	3040.06	11696.4	98927	9630.6	91641.9	5591.25	89898.7	20682	7109.36	13867.3	1792.36	3446.61	2103.4	1426.6	2315.79	15952.9	5829.55	12938.6	5095.42
P08118	MSMB	31540.6	175585	91276.3	80552.2	148129	41281.8	43050.9	52407.4	31367.1	29816.5	11464.5	121995	41627.1	122657	58554.3	51949.2	144426	93726.5	425183	510990	223358	61095.6	66782.2	51997.9	561873	44361.4	28530	135638	69335.5	75536.4	2276.05	705064	72786.8	669569	23963.5	184548	7528.21	898.999	49264.2	2248.61
P08123	COL1A2	299978	258363	793670	1.47055e+06	1.10741e+06	1.26837e+06	3.34615e+06	1.18613e+06	957940	843243	1.73149e+06	1.0076e+06	728400	587377	632359	730445	602378	802235	439092	1.09172e+06	1.44911e+06	1.2709e+06	1.69881e+06	1.06013e+06	855212	996716	1.28596e+06	1.95214e+06	1.5531e+06	650887	2.53958e+06	727243	1.16433e+06	931473	816413	493676	670083	700505	769042	609740
P08133	ANXA6	873641	997334	724018	1.12716e+06	860251	672203	708420	631523	866158	620585	621991	652160	960272	578445	886489	831588	620844	764087	643455	603115	1.31875e+06	1.04278e+06	508291	563578	570552	541126	898042	466996	871833	508091	837830	1.10691e+06	729452	1.0197e+06	1.0163e+06	928470	430044	646956	548083	586551
P08134	RHOC	17514.4	16824.3	19822.4	14881.4	21655.1	21297.8	20835.8	51402	42356.6	15992.5	46921	10836.5	8402.14	8855.2	10497.4	17222.6	21041.3	24828.8	33488.1	50136.3	20506.7	27693	17030.6	18689.2	17707.9	14145.7	15067.8	12005.8	13646.9	31646.3	13493.6	27364	21016.7	28004.6	18154.6	27277.2	54935.2	78980.4	8107.28	6927.03
P08174	CD55	5279.66	1113.61	1327.24	1008.89	2208.43	2891.6	3361.42	2435.68	2882.14	3497.51	2415.11	1569.39	4137.98	2410.2	3565.19	1135.84	3532.45	2080.86	914.38	1378.08	3553.74	3179.3	2705.19	3500.31	1583.17	2267.69	5057.19	4766.43	4295.08	939.87	2825.27	2856.3	1180.13	2720.66	1074.93	1625.14	1941.97	5773.41	2352.53	2721.16
P08183	ABCB1	2934.67	2315.24	1729.62	3856.6	2944.14	1719.92	1524.73	3289.17	2592.82	14407.7	29462.3	40595.4	1269.47	3181.87	1440.82	5419.67	6106.78	2303.37	1685.66	526.171	1230.67	1891.71	8459.86	2254.7	4928.89	6118.21	11484.8	2558.58	4035.39	4619.55	2726.1	431.543	2571.22	2627.05	6473.5	3654.36	5056.44	8264.12	4567.21	5702.16
P08195	SLC3A2	23960.8	15600.9	21992.3	31975.5	25089.3	13319.9	1877.82	11461.8	7237.58	6518.61	11148.4	9969.29	14471.1	7659.81	9003.52	10406.3	7476.41	22233.2	14005.9	18147.3	25505.3	18022.2	5050.86	10613.8	6685.66	6973.88	9384.94	14616.6	12671	9352.27	8606.96	26146.9	17152.6	22185.7	41028.8	25120.4	11059.3	16385.4	9252.22	9097.39
P08236	GUSB	4128.87	32084.5	24262.7	24713.7	45469.1	4550.02	1645.27	2660.37	5127.14	6078.37	5762.69	2863.73	5127.14	5556.03	4694.19	5144.89	3573.85	34569.9	23681.3	28796.6	8704.23	34281.7	882.089	4742.99	6089.94	3371.58	5997.01	6626.9	4332.36	4896.21	7718.38	16697.1	85230.2	28375.8	7370.48	57074	4151.76	28064.7	4684.17	6551.45
P08237	PFKM	61036.6	38969.5	48211.4	100162	61955.7	6696.03	10826.1	8197.34	7528.34	21025.6	17961.5	20196.6	9998.01	8455.1	14299.4	9126.97	10152.5	81551	72325.7	65364.4	91845.9	47548.7	13699.5	17170.8	7829.52	12996.4	13283.6	18432.4	10169.4	6569.27	9425.79	45612	62892.3	48887.8	75259.7	57114.9	6814.03	6014.3	9228.52	6215.74
P08238	HSP90AB1	757303	829810	1.1289e+06	926292	730200	96997.3	74099.5	86750.4	72074.6	95713.5	137017	103293	100727	78088.5	69236.1	95080.3	79092.2	839785	802708	897852	845643	645095	112529	151857	97458.1	131599	112604	136562	99284.4	87390.3	70236.5	912304	707653	907351	1.19096e+06	699886	124437	79923.5	83312	111133
P08240	SRPRA	6381.4	7331.86	5339	5768.85	6803.42	3710.71	1837.84	3434.25	2103.62	3323.15	4170.04	2773.1	3029.07	3461.76	1200.56	2451.21	3093.02	6869.01	6594.39	5278.21	4271.4	5550.99	2167.76	4036.43	2622.53	3411.37	2014.52	3844.6	2324.75	3239.04	1147.93	5026.62	6351.1	5121.67	5455.44	7033.38	3298.68	3088.31	3339.26	3229.9
P08243	ASNS	3864.8	1809.27	5247.4	5396.21	6135.33	7508.06	5101.58	1881.89	2744.31	5368.55	1463.9	4616.87	3473.79	3568.9	2325.05	1251.14	2648.46	3269.43	2215.88	6688.62	2191.29	3153.98	2219.77	1004.32	1682.48	9058.29	4135.14	2623.71	1552.41	1397.31	5331.25	4833.68	4284.39	3035.24	2022.71	6344.91	3353.18	1913.47	3406.8	2990.34
P08246	ELANE	15449.8	2655.79	2754.07	6048.86	7915.4	2823.48	2083.75	1981.44	29386.1	4429.93	1758.99	1329.03	1375.35	16569.1	18456.1	19005.4	715.587	3764.77	2962.34	5507.46	2122.76	6077.79	4786.27	12631	11641.5	8695.25	2348.65	2318.53	19664	10863.4	27180.7	4110.67	7846.83	5097.75	1936.03	9650.43	7658.23	4675.47	20745.7	21873.8
P08294	SOD3	43061.3	24297.3	115091	43685.7	72721.5	33308.9	107404	42847.7	56110.1	52723.4	98189.9	72361.2	28832.3	38871.8	74571.1	54428.9	42838.5	71075	69922.3	103687	411378	256918	49707.8	56413.7	139686	90244.1	222770	50469.6	129140	33459.7	147942	134251	44605.3	126375	157584	71651.2	32887.7	46207.1	42806.1	28463
P08311	CTSG	19128.9	35149.7	60566.4	153604	53636.3	22034.8	9993.28	20626.7	66672.7	109518	18317.2	64465.4	52408.9	20546.8	44095.8	33220.4	10487.6	63232.2	10914.8	7187.95	140623	25916.2	63983.7	167466	83250.6	79937.3	158288	216484	58547.5	23009.4	122649	13456.2	26903.3	44349.5	55304.5	35616	13051.8	1719.5	22565.7	46532.9
P08473	MME	7079.76	10259.1	12898.1	114150	15700.4	6426.17	8424.76	11292.1	6598.09	1867.66	5224.63	3261.09	13633.3	14800	6730.93	11019.3	14027.5	32053.6	19647.7	78483.8	25657.4	6351.39	6032.95	8880.54	9670.3	5003.41	3040.91	4292.56	9029.13	9447.3	2925.89	18659.2	12792.3	26725.3	7253.55	16909.5	5464.33	17382.2	5966.02	6260.97
P08493	MGP	1565.12	2636.84	2235.07	1644.32	2207.91	7049.29	3393.4	8124.5	3409.93	10155.2	16446.1	8016.39	5759.9	6064.37	10669.7	6641.22	3538.55	1787.73	2604.22	8826.14	4574.4	8589.43	6234.87	10076.6	11749.8	16164.9	17466.4	4308.57	9619.55	1647	7903.23	2760.55	5631	3155.51	5031.49	4670.94	3521.13	6615.82	7062.78	3243.46
P08559	PDHA1	58311.3	59216.1	71080.1	98183.8	86400.9	12965.7	27783	19215	19854.3	18244.7	26609.2	23707.4	14749.3	17395.9	18248.3	16933.5	18514	80468.7	66317.7	79494.7	71270.9	76281.2	19777.1	24310	14269.5	19829.7	23376.4	26486.1	18811.9	14434	18620	61957.6	93224.4	66210.7	85304.2	75961.4	23438.4	13184.6	16829.5	14560.5
P08572	COL4A2	112091	104661	156870	157936	153577	158516	273555	200581	208772	190471	326880	124000	125313	140473	241524	164184	181944	180213	132298	145858	330368	289228	189493	178097	176783	196866	243731	152341	250654	85143.2	237691	123855	210582	158320	167734	148583	169461	212156	158402	107521
P08574	CYC1	71885.7	76529.5	86408.5	111134	85852.3	29548.3	30012	48290.4	43736.7	31117.1	37970.7	26571.9	38141.9	36386.3	35804.1	46998.1	40693.2	96331	79263.2	181713	85841.2	137419	25891.4	24140.6	34518	20469	23368.1	29877	40503.5	43242.3	70352.8	89097.4	142500	80856.1	92187.6	86364	39188.3	68141.1	36270.3	38802.3
P08575	PTPRC	12500.5	2161.83	5653.56	3796.82	9753.13	4771.65	1859.28	1220.3	2463.96	5699.8	7784.56	8481.14	3955.69	11771	2992.76	1543.34	8238.54	4888.04	2952.72	2559.36	4450.2	6807.43	3899.34	6424.04	132690	3671.71	3393.28	23089.9	4509.87	2148.39	6945.23	3566.73	3927.88	4054.17	5597.08	9137.35	1143.37	7517.77	22300.8	7080.86
P08579	SNRPB2	2027.63	2651.49	4605.07	4854.32	6842.8	2664.92	3200.71	2256.09	1919.34	684.681	973.711	1673.68	1432.34	2052.11	457.553	753.719	1486.26	7281.99	5755.42	4769.72	5737.95	6012.72	602.85	1274.53	727.788	2561.61	938.449	571.505	1983.98	3884.51	1087.93	7637.35	5800.3	7958.59	4243.38	7117.65	2571.83	4368.93	2420.13	3169.77
P08582	MELTF	2242.2	5726.48	3699.22	2916.15	5503.06	2580	5651.62	13752.6	14282	7321.27	6884.34	3580.89	2138.1	2439.04	9844.2	4909.03	12813.1	7113.6	5433.28	765.287	14313.1	6910.88	3504.24	1228.61	1968.91	10932.3	3345.57	4052.35	1755.97	1574.66	11956.4	11890	5833.77	9714.22	2597.86	2111.35	11497.9	12455.8	1393.47	13761.5
P08603	CFH	76262.6	83486.6	103999	160292	116717	9896.48	16420.8	12201.2	16549.4	50214.9	27366.4	20295.8	28836.4	21000	31511.2	14396.2	21824.2	98229.4	72776.9	154458	187756	316486	21692.4	22711.5	77047.1	17222.9	36514.9	19208.6	23045.2	24093.9	21628.7	104748	87622.4	113757	215877	127710	17834	9414.88	26618	22543.3
P08621	SNRNP70	12725.4	14194.2	35275	21438.6	27208.3	7018.06	3868.2	5710.65	4585.02	6131.89	6192.01	6084.97	5654.39	6620.23	2994.44	3713.32	4372.58	30280.7	33212.4	16736.6	15022	14313	5892.54	7182.3	9258.24	8015.77	5076.32	6100.63	3882.96	3394.36	2634.39	28257.1	30405.2	34225.7	26948.9	25366	7602.38	9239.3	4222.76	4326.64
P08648	ITGA5	259121	63602.9	79694.7	130858	129473	101310	53493	80790.4	105128	74838.4	71378.2	76164.7	86494.5	116559	147043	85027	149412	174540	123967	71449.7	160318	96885.7	75167.7	76749.7	89137.8	130568	35070.4	89894.3	60974.1	37209	34247.1	88012.2	147917	69872	88155.6	167026	70445.5	16098	102419	81192.8
P08670	VIM	2.10583e+06	1.78934e+06	2.62693e+06	4.03215e+06	3.23402e+06	400203	238977	862785	348197	136502	159377	158703	517393	574394	842900	610551	391512	4.83186e+06	4.6698e+06	3.09729e+06	5.13523e+06	2.90156e+06	153483	246433	515358	169697	252343	228963	1.51299e+06	849014	960852	3.34637e+06	3.62845e+06	2.34698e+06	4.43174e+06	4.26781e+06	251313	940688	447887	372286
P08754	GNAI3	23755.3	19578.8	26589.1	51166.7	36790.3	6677.49	5932.16	9076.13	7433.14	8640.56	15827.9	10376.5	6713.65	8632.42	7645.09	8071.3	7124.59	32878.6	28812.8	36231.3	29447.8	30999.2	7203.06	8225.28	4756.31	7452.65	8473.64	7941.83	9521.13	7537.57	8587.03	28824.6	29090.8	28368	38384.1	33256.3	9860.77	8571.23	8292.65	5068.33
P08758	ANXA5	637503	1.25575e+06	1.2186e+06	1.13381e+06	885213	383447	243948	511895	430683	277462	341148	288312	509379	366593	367952	570582	421593	943995	825897	1.69446e+06	932524	1.82644e+06	260485	288622	416014	180269	271221	283240	582072	862445	818492	1.12066e+06	1.14115e+06	1.00267e+06	1.10579e+06	1.22261e+06	396603	798195	347071	712873
P08865	RPSA	204818	148140	153663	148515	148751	68651.4	35040.9	70159.5	55004	56682.1	74539.8	84113.1	80276.3	66398.9	55039.9	64297.9	59325.9	153846	126228	160958	131580	146886	61496.2	71824.4	66103.6	74319.1	64165.2	85661.6	70947.3	65706.8	55838.3	143492	154581	143107	191655	149302	69339.5	115926	66861.9	59672.1
P08962	CD63	16649.7	12641.4	23934	67850.3	38456.9	4796.9	3370.2	5717.42	7971.6	2490.97	7592.98	1912.16	8506.92	5209.63	6984.58	5913.79	5524.91	20276.7	16048.7	83050.8	19623.9	44263.9	2723.51	2888.72	3785.82	2629.41	3004.61	3672.63	6958.4	17690.4	14547.9	24722	37337.9	23785.9	24380.2	37339.2	7060.11	8440.79	6455.32	17819.8
P09001	MRPL3	1957.34	4083.74	3053.89	1883.53	3738.55	8042.37	5371.93	6570.15	6557.53	2517.98	3944.95	1400.75	5516.87	6488.5	2724.02	5971.85	5187.05	2535.32	4621.47	6173.48	1586.22	3300.32	5000.69	5337.53	2406.2	3465.59	3697.98	3794.8	3340.99	5322.99	8312.1	3517.49	8402.92	3219.53	1736.7	4442.11	8765.38	14621	5176.95	6802.69
P09012	SNRPA	5118.22	4281.93	7630.42	4474.29	6373.06	4540.75	3919.76	3005.82	2319.5	3094.08	7594.72	5507.16	2162.5	2844.6	1720.4	2569.26	2451.52	7894.17	6657.89	5292.25	4525.65	4884.25	2825.84	2546.25	3770.75	5609.11	4200.59	4575.77	1672.97	3640.9	1149.08	6497.61	6939.63	6885.09	5695.87	6191.89	3765.78	3824	2744.3	3012.55
P09104	ENO2	170194	98029	218214	146437	184109	4795.01	6574.32	7057.53	4163.17	9024.8	5630.18	4652.19	3250.3	5155.33	6582.57	4563.68	3996.11	166096	131947	83664.6	123677	37852.5	6468.84	8066.92	9155.91	5677.93	8254.07	9362.61	6473.28	3963.04	4731.5	132946	117774	177123	244385	132668	5024.9	6493.07	4460.83	5166.89
P09110	ACAA1	23571.2	35695.6	24795.4	44348.4	33446.1	14420.3	10933.2	25534	18316	17977.7	12489.9	21103.2	32801.5	17943.5	12015.2	14053.5	22539.9	50994.6	31815.3	53581.8	20301.5	33165.5	12319.1	14811.5	18632.1	8348.82	9481.76	10852.8	17579.5	33123.9	17650.5	34586.7	26648.7	37096.1	23459	40284.2	23603.1	18010.8	13714.1	18769.9
P09211	GSTP1	457078	371324	390816	241489	311865	256429	143458	315199	178351	133699	114122	147630	186247	252945	228625	230500	191079	437122	327960	199203	493791	458264	178289	205273	231140	175618	118235	210217	310840	125791	173839	441389	194941	598551	470779	366424	141342	114000	226346	131078
P09234	SNRPC	1546.23	1544.5	4436.42	2961.09	4754.18	4881.51	2770.38	3048.03	3476.96	3086.12	5150.36	3749.43	5821	2863.47	1983.38	3417.54	1727.08	3352.29	5053.7	2254.57	2117.41	669.704	3377.66	2404.19	3763.54	6062.6	6708.56	2463.78	3830.28	3080.34	2254.71	5418.48	4019.24	5772.86	4956.06	3726.4	2453.49	3941.46	3373.48	3438.04
P09237	MMP7	28218.7	13147.4	8580.78	54886.5	30798.6	19208.2	8324.5	5065.55	19023.3	3043.37	8302.47	13005.9	26972.4	21569	8299.04	11267	625.063	9822.28	12660.9	1913.05	9250.35	11966.3	3831.98	16710.3	42099.9	30006.3	4780.99	13717.6	8851.15	6620.6	2203	12741.4	9007.51	11955.4	6232.73	23556.1	4640.7	4937.67	2958.66	18976
P09238	MMP10	506.254	671.571	2821.65	1779.21	1721.68	3207.89	1258.67	2180.36	2723.95	41551.5	66921.4	7655.42	2655.75	2201.09	2531.04	2683.61	3272.61	1219.09	526.797	1525.06	943.25	905.785	4230.67	10506.7	19081	35306	9757.14	7669.7	3465.9	3576.22	7341.15	798.467	1715.17	2201.12	3268.89	2003.8	1054.28	5594.39	3722.9	4479.36
P09382	LGALS1	2.08014e+06	1.33022e+06	1.40867e+06	2.28585e+06	2.1817e+06	897781	1.82821e+06	827095	965492	1.15995e+06	795411	1.29557e+06	1.44797e+06	1.35998e+06	1.80996e+06	1.14201e+06	1.36644e+06	2.43744e+06	3.40465e+06	1.01366e+06	4.44144e+06	1.60359e+06	1.22039e+06	915156	731213	536280	772679	835586	1.18406e+06	743517	1.11859e+06	1.81244e+06	1.73903e+06	1.78662e+06	3.03033e+06	2.47187e+06	632548	675609	1.08505e+06	900227
P09417	QDPR	18483.2	21099.3	27789.8	22941.7	21082.8	8446.97	12805.2	14512.7	9451.98	23010.7	14217.4	21322.5	12062.2	13677	12933	12667.1	13591.8	29312.1	28328.3	21013.5	25741.8	12638.8	14849.2	18311.1	21968.1	14295.4	12525.8	17397.8	11814.9	11502.7	10990.8	27528.9	25058.7	32945.3	24421.7	21593.1	10900.4	7041.09	10930.2	13764.1
P09429	HMGB1	16628.7	14150.7	20535.2	16698.2	18492.4	8620.44	11797.2	7420.91	6017.4	7817.08	7972.87	9538.91	5808.13	9067.14	5875.33	7114.94	5224.37	19014.5	17537.8	7101.54	20750.2	4451.85	10731.3	12086.9	15025.7	12099	7674.41	8502.02	7872.03	8358.72	4821.61	14969.6	9997.33	22071.4	30498.3	13071.9	7741.99	7415.87	7678.75	8084.07
P09455	RBP1	3986.53	3111.95	3761.25	3152.68	4402.67	4048.55	7549.24	1685.96	3221.46	5171.63	18119.7	2749.68	5745.89	1212.12	3743.32	3854.34	2845.86	4466.17	3581.42	2486.04	8348.27	2135.89	14017.2	12102.2	22295.3	5521.06	6092.31	18494.4	2438.97	1950.82	4425.19	4378.02	2759.89	4323.94	4289.06	3888.51	2835.69	3456.37	2823.66	4118.97
P09467	FBP1	7350.49	11974.4	17734.3	8351.35	8787.01	6093.8	2941.01	2217.26	2794.14	6245.62	6916.78	12767.1	8634.54	6258.94	3809.79	5911.69	13280.8	9126.69	8833.31	11126.4	5827.7	9190.58	3904.32	3832.96	4772.61	2230.74	2495.04	24959.1	7764.47	8939.56	1521.81	14887.1	12263.6	11770.7	14709.2	8343.72	7388.19	7403.66	7488.41	21656
P09471	GNAO1	20624.7	11145	14623.9	25773.3	20732.9	6581.37	12481.8	14620	17447.8	12726.4	11579.2	7396.56	11207.2	14102.7	17161.7	13457.5	11563	26969.8	16061.1	13250	30910.8	18855.6	10759.2	12202.4	10603.7	8544.27	10683.9	10105.3	14911.3	9756.76	7822.76	18123	16356.8	10821.2	22506.8	11132.2	8353.6	7990.56	12599.7	9671.55
P09486	SPARC	3383.16	4829.6	3157.15	2703.56	3431.44	4251.17	6164.08	4354.97	4301.48	27069	17420.6	44313.8	3778.54	4630.02	3548.88	4933.69	2694.38	3325.27	2529.15	3392.51	3658.64	5323.18	4201.05	22573.4	15289.8	13679.6	37228.1	6365.35	5396.72	7336.84	3539.4	3095.9	2542.47	3885.73	3283.44	3771.95	4386.61	16219.7	3349.11	2042.06
P09488	GSTM1	6632.73	22402.6	8176.4	4134.02	8109.61	1370.5	1808.06	1430.96	503.06	6463.85	4567.02	3532.29	611.026	471.641	3340.7	3074.66	1267.37	7595.95	28872	13151.4	38777.2	14662.9	587.147	850.964	3481.61	697.136	574.545	9650.67	1348.32	2705.79	5237.64	20244.8	3528.95	25709.2	24426.7	41517.5	5866.47	577.864	9800.73	1128.87
P09493	TPM1	1.73446e+06	959305	1.20979e+06	1.37086e+06	712202	587424	352865	512613	648886	332326	227408	274063	705858	770957	1.19259e+06	595956	848291	1.369e+06	1.3489e+06	843111	1.39947e+06	1.78889e+06	350883	290059	622670	388043	233130	242107	643163	438965	588725	1.31414e+06	1.0046e+06	686254	1.54528e+06	1.33335e+06	339911	548219	573827	408468
P09496	CLTA	9990.98	12094	12376	9421.06	9547.9	2302.04	7178.21	6682.54	2411.14	11147.3	9934.91	12826.3	4157.28	5280.29	4425.05	4119.29	5642.03	8169.26	11267.1	20279	7700.55	12838.4	7726.19	10735	18211.1	10487.8	9288.09	9651.32	3173.77	6200.03	1581.84	10794.3	11846.4	8806.24	11569.4	13911	13710	17452.4	3940.14	6002.07
P09497	CLTB	6952	7280.94	6667.11	5511.11	7424.12	4614.62	10621.1	5002	5641.85	4797.38	4670.44	11718.5	5034.17	4444.86	5220.94	4445.82	10099.1	5114.88	4074.07	5227.07	8570.9	5264.3	11335	3514.79	5482.13	9320.48	10014.1	11974.4	11385.5	5231.26	7166.75	7206.13	4555.88	9847.69	10746	6959.3	3602.33	9390.42	6246.19	3685.42
P09525	ANXA4	260364	238672	178509	178498	311815	131096	85921	158083	153847	85060.8	139637	83711.6	133404	148455	135470	167057	150294	219263	218770	209528	290869	295068	97372.7	96071.5	172398	96946.7	111286	99146.2	226786	118468	122774	327640	231049	345628	237344	292970	111945	148784	138882	102602
P09543	CNP	9087.82	7536.38	10303.9	15846.5	11717.9	4934.54	5513.59	9694.46	8892.52	9377.86	6955.23	12123.1	11021.6	10196.5	12963.3	10238.1	10009.2	14510.2	12014.8	15550.1	19071.9	11457.1	5767.55	6666.57	4757.72	4519.24	5626.89	6768.98	10337.6	8839.73	6949.7	8702.09	13544.3	9486.55	15052.4	11894.8	6297.03	6996.89	9760.91	6818.78
P09601	HMOX1	2556.4	4356.72	8589.35	14693.5	15442.9	2035.27	3672.85	6209.6	2983.01	7385	15554.8	8617.59	8443.38	3055.61	3023	7923.83	3763.28	5765.34	6704.62	9091.61	11071.7	6633.09	5267.47	3530.67	5873.09	5799.41	6749.19	9418.56	3714.52	8696.14	4908.66	11668.7	5759.36	11558.5	13093.1	5231.96	3297.03	2057.83	3489.64	4203.83
P09619	PDGFRB	6248.65	4448.95	5915.43	9201.15	5579.32	5877.75	7657.37	6917.42	6137.52	16870.8	7397.54	3351.59	3257.17	5055.55	6486.75	5224.33	2161.39	5996.31	4771.98	4022.63	12750.4	7773.58	11765.4	4700.81	5758.99	8589.98	9189.1	14996.3	6965.1	3570.64	6076.11	4777.45	5802.03	6191.06	14340.3	6618.45	6044.95	8421.28	4519.56	3901.01
P09622	DLD	68580.2	87202.5	82330.6	83658.8	84118.3	19174.1	23709.8	25492.9	29144.2	25120.9	28240.3	30923.1	21401.6	21793.6	21229.5	21425.3	20062.1	81860.9	61755.2	81645.8	75130.9	114336	18627.7	23811.4	39591.7	25984.5	30900.9	26108.7	26258.1	20954.7	26968	72104.3	117159	78026.5	85745.9	91941.6	25719.8	68927.6	21658.2	12896.7
P09651	HNRNPA1	237226	228078	377866	298173	344817	25674.6	12179.2	13642.7	13787.3	12119.7	17903.9	6957.61	5216.05	13223.3	7902.5	14229.9	11980.8	315429	321803	317108	228306	252084	16282	14707.5	20612	22610.8	10550.3	9139.32	12076.5	14390.3	8314.8	290958	253386	317438	429949	292552	12956	13667.9	14493.2	10194.9
P09661	SNRPA1	6665.76	5324.52	8485.1	3274.77	9133.17	6475.33	2143.64	4210.63	2821.13	2963.16	2308.83	3415.14	2252.45	3575.15	913.282	3993.39	2479.27	6174.69	9997.6	8814.56	4746.09	10297.9	3042.11	3506.46	3038.31	2586.97	3757.38	6085.37	2197.19	5411.72	592.826	9004.35	9702.82	8845.02	3747.9	10218.2	3470.08	7661.34	5349.16	3744.63
P09668	CTSH	8437.63	33131.2	37354.3	14202.5	29979.4	17008.2	26714.6	19747.6	12199.9	6074.23	29381.9	5654.2	16022.1	18232.7	7395.39	14953.8	12698.3	32209	19680.7	37145.6	13784.2	24583.4	6923.2	4856.22	13021.5	17353.7	21436	8388.08	15243.3	15244.7	16691.6	31483.4	25923.5	39692	44677.6	40742.7	4026.06	24165.4	13599.4	14033.8
P09669	COX6C	17304.1	25314.7	20906.1	26432.8	25016.1	32571.7	40730.8	35116.3	36306.7	56169.3	80036.6	46741.4	30468.1	31136.4	26997	34403.9	39108.3	29662.6	29014.8	30447.2	22503.2	33732.1	42379.9	44119.7	43007.6	37726.8	43574.7	45125.8	32286.9	32629.4	29737.9	33327.4	49274.6	26462	23267.9	26154.1	55842.6	43098.6	32861	22052
P09758	TACSTD2	32158.2	28223.8	24228.6	42985.4	45223.1	13735.8	7751.94	31384.3	7793.33	21470.3	27058.2	15813.1	11796.1	11731.7	4997.4	10509.6	16676.6	33483.1	23230.4	82312.4	16310	70285.5	12342.2	17709.6	12165.9	8075.15	7234.52	15440.1	11148.2	27736	5596.24	21946.4	33688.2	32747	40373.8	25420.2	11091.2	8041.17	18610.7	11634.1
P09871	C1S	2008.96	1740.04	3633.28	1939.79	1046.2	3084.29	4863.78	3078.68	4938.45	2933.66	4849.23	3382.09	2884.29	2950.96	2515.69	5453.1	2462.63	1337.96	1730.42	1202.36	1275.36	1068.64	3861.27	2731.64	5740.58	4983.87	5186.32	3628.55	2837.9	1798.59	2329.5	970.458	1911.58	4686.58	1518.9	2442.17	3295.28	7043.8	5156.89	2924.92
P09874	PARP1	12458.3	8952.11	12648.4	8500.77	7537.91	9193.37	8295.75	10174.8	10130.4	7791.36	13495.2	8548.99	9357.03	11306.5	13578	11487.9	13617.8	9538.53	10468.6	12413.8	11515.1	9450.34	9679.08	11308.2	9660.9	12413	8522.88	9575.8	11534.4	9619.28	7378.15	9202.33	4491.59	7931.07	14266.4	7404.48	8629.62	17671	12040.9	9143.75
P09914	IFIT1	0	0	527.785	1224.4	175.461	7828.4	5071.62	11280.2	7671.91	8643.95	7873.73	9646	12523.6	10126.1	4195.68	2141.73	8806.28	853.202	1760.56	170.415	661.326	557.206	9180.23	5148.69	8320.16	10076.3	10657.8	10189.1	19382.2	3396.82	13782.3	481.059	1152.66	3403.77	427.435	55.135	7117.78	1913.55	9847.48	6858.27
P09917	ALOX5	4072.61	3071.69	3675.15	6770.32	5345.66	7533.62	4247.23	8912.23	12619.9	4354.38	5984.36	5222.22	17792.8	7321.75	20518	681.484	8292.45	4021.58	2351.48	4497.1	2973.06	2425.01	3969.53	3980.25	914.768	2044.08	3778.06	5142.43	8197.16	16639.2	20466	3026.24	4331.87	4573.17	4407.08	4052.06	4638.2	8438.64	10510.2	3158.2
P09936	UCHL1	5007.89	6064.65	4695.91	4915.49	6939.92	7515.63	9544.22	22877.4	6711.28	7038.06	6195.01	8599.49	9327.24	11769.4	15996.9	10160.2	9543.03	9247.72	5735.86	2755.7	12257.1	3797.68	6618.08	9854.75	8709.3	6400.68	5791.94	6485.41	10626.7	6374.6	8039.7	3561.09	3317.08	4025.82	12024.7	5480.16	5723.96	2949.55	8507.19	6350.5
P09960	LTA4H	31214.3	21935.5	45410.8	34255.1	31111.7	10863.8	9973.47	8389.27	10343.5	7215.2	4595.79	8743.84	11498.1	11337.3	14814.4	12096.6	10540.7	36486.5	34853.1	19744.1	41928.2	12856.7	9266.65	11656.9	5746.38	9907.73	7494.8	11122.1	12399	10240.7	8100.68	30444.5	19981.2	36305	51535.8	23904.1	9389.39	4548.55	11164.4	12175
P09972	ALDOC	30484.6	26229.5	44296.6	23177.1	25681.1	11181.7	13435.6	12713.8	11139.1	22431.1	21634.4	11864.4	14337.5	11324.2	12847.7	12154.7	9354.62	25864.8	24224.2	18013	34830.4	13444.4	11041.7	9956.1	12327.4	10893.7	17016.7	14668.9	15401.8	7088	11875.3	34341.5	17496.3	25810	40250.3	24269.2	10908.1	4423.14	12633	8862.1
P0C0L4	C4A	17697.1	10734.2	7021.53	35335.2	28914.5	8584.05	44306.5	10267.1	19913.8	62128.5	45089	9076.04	26770.9	11986	18215.6	27512.6	9363.46	9705.6	10313.3	16554.9	13377	28382.9	22064.3	24401.9	20283.3	12282.1	17995.7	36965.6	20645.6	14257.5	29473.3	4907.74	9340.8	5000.2	7240.86	55071.4	6694.51	18307.9	13514.5	17499.4
P0C0L5	C4B	5658.78	8749.66	11011.5	22686.5	12468.3	3804.31	2127.93	2752.69	5954.46	1793.89	7808.81	1415.02	3317.45	1981.27	3719.83	1950.89	1809.3	11996.4	11342.6	13261.6	17050.6	21230.6	3304.03	4168.01	4323.9	7118.04	3279.05	2685.44	4097.96	2103.95	2066.87	6507.47	9366.81	6321.26	14237.3	31798.1	4268.99	7608.51	4818.06	11737.8
P0CAP1	MYZAP	15035.9	5532.93	9892.72	34085.4	10699.4	6165.98	3055.94	8183.72	7651.95	7619.03	4395.23	3396.95	4469.12	5849.01	9283.45	4614.47	10428	14348.7	12742.2	13312.5	19601.4	14890.8	5961.85	1662.46	7134.3	3774.52	6498.19	4629.48	2747.99	2759.81	2513.58	12783.2	28922	9384.33	17614.8	15298.5	4185.96	15845.3	3585.66	4328.14
P10109	FDX1	489.792	2497.64	1837.64	1825.76	1080.47	1667.14	1540.9	1555.82	2457.84	5354.57	1836.59	4271.5	2738.32	1622.9	2809.03	2147.76	1217.18	1768.26	1853.2	1369.83	2165.23	1306.87	1322.38	3630.12	9264.87	11412.9	5765.13	4155.2	1504.67	1805.7	2247.94	1741.92	1283.93	1691.84	2030.5	1857.71	1379.56	2370.77	6378.81	2648.41
P10155	RO60	17495.4	13622.5	24660.3	36287.2	20624	13214.8	10223.9	17902.5	9278.19	7780.59	5528.35	10692	15140.6	13095	9201.85	10450	11426.2	26479.5	22601.3	11094.6	27231.9	14345.4	11681	10488.1	15067.5	10553.4	7280.21	13380	12228.4	11826.5	7087.04	19503.5	16340.4	18940.3	32070.8	16360.3	13022.6	4760.04	11460.5	15178.7
P10253	GAA	47710.9	75734.1	185039	57191.8	64982.3	19921.8	35097.1	38099.7	18080.9	77992.6	76343	74723.2	25903.3	41603.6	21605.7	43177.4	41607.6	104894	90012.9	123813	66391.5	116568	51121.8	43816	90427.6	21359.6	29010.2	60355.8	33428.2	104440	51441.2	112295	97877.9	92723.5	95616.4	70373.7	40602	36423.9	31456.1	50600.5
P10301	RRAS	142129	72354.8	83106.9	132071	132247	36847.2	48499.3	51008.9	66066.8	57766.7	66588.4	52038.2	65776.6	57340.5	76938.3	59746.5	57855.8	143232	104512	94704.2	134673	118647	59009.6	54889.4	48439.9	52730.3	64452.1	61932.3	71833	32213.8	49062.1	112342	111970	100563	108856	107188	41675.5	26896.8	55064.5	48475
P10398	ARAF	4203.7	4985.32	5566.64	5538.12	5777.6	1936.54	5382.77	1876.05	862.523	2051.7	2842.66	869.634	1296.41	453.628	2004.45	1051.74	2089.75	5896.2	4207.16	8769.4	3996.49	4441.83	4467.47	5213.67	1900.04	2261.4	1931.66	3106.94	717.065	2684.86	873.388	4909.81	7142.09	5835.42	3851.16	5440.93	3195.3	3703.17	3194.55	1472.1
P10412	HIST1H1E	46870.1	37873	68381	60928.2	45246.1	127133	99136.5	92375.8	80025.2	89479	52083.5	121283	51982.5	124917	86714	76769.2	66268.1	63341.7	87752.5	54461.3	145142	19180	99770.3	150256	114066	95541.9	69166.3	175717	110586	62060	31578.1	62190.5	27030.7	57642.1	141629	40859.6	96245	72253.9	84567.8	19761.6
P10515	DLAT	46543.7	46279	59787.1	68815.6	57670.4	9386.91	13774.5	9980.19	11884.6	10168.9	12547.1	12842	9670.77	8651.93	7690.29	8699.83	9931.85	59659.3	48509.3	53068.9	65241.7	82708.8	10662.4	10451.4	5976.68	10922.7	11921.1	13727.5	9644.53	8551.97	13993.5	54033.9	55258.9	51471.4	79966.3	52412.9	11085.9	18843.2	8136.48	8438.95
P10586	PTPRF	4189.02	7270.37	1108.96	1343.34	665.375	2367.05	2556.06	3880.89	2521.93	4738.41	10820.9	5181.34	3053.16	6002.49	1923.03	2336.92	5199.73	1081.49	1425.34	1805.44	667.931	964.388	3783.56	3262.11	3650.71	5730.1	8420.73	3789.51	3720.71	3281.96	1953.77	854.153	913.193	645.071	485.567	745.087	6686.08	5955.56	2102.7	3736.65
P10599	TXN	89289.8	60953	129785	112910	107890	38129.6	16583.2	30847.5	22663.5	19789.3	14915.7	23562	29019	33002	40091.5	35629.8	32414	74979.7	94863.2	57617.7	83076.7	65621.5	21141	21946.5	19659	17237.2	27315.3	22415.5	37478.4	28059.4	23264.2	97132.6	69144	120233	152116	89562	24192.6	31145.4	27890.5	34841.6
P10606	COX5B	73004.3	83363	73609.8	62721.9	68789.5	37397.5	50041	46105.4	37407.3	64386.4	91492.8	43365.1	33435.2	34847.5	29272.6	38037.6	36037	67220.8	59026.2	79925.9	63582.5	109357	51638.8	49357.4	104305	57718.8	69421.2	44617.6	35820.4	38009.3	38295.8	94795	102352	84222.4	80809.9	67058.2	62838.5	146195	31929.7	33953.9
P10619	CTSA	3033.93	5399.96	8368.4	8672.95	6697.69	3950.98	3673.64	3646.38	3878.99	1038.56	3330.81	4115.11	4356.35	3734.51	2083.9	4430.2	2842.65	7718.78	5852.3	12339.9	4423.36	9653.61	2189.83	1232.41	559.12	734.909	4141.82	2392.42	3706.17	5816	2751.66	6620.59	6946.04	9478.69	7058.77	6336.61	3058.99	6293.11	3888.62	5051.3
P10620	MGST1	24582.2	21742	14557.1	23417.1	27445.5	8711.22	6359.43	8687.5	13425.7	12751.3	13311.1	5376.27	5784.59	10464.3	5364.64	9727.71	13340.1	26996.2	17858.1	45148.4	16457.9	14977.7	8744.54	7206.61	6118.01	7928.35	8314.5	7532.86	4227.07	24731.3	14080	21935.8	28508.4	18490.8	18264	20030.1	11584.1	11061.7	12533.3	17191.2
P10643	C7	16153	13712.5	15532.2	15271.6	5133.93	1604.26	3111.22	5345.1	5673.72	2822.18	8980.05	2518.06	3582.87	4313.95	2781.71	1890.73	3495.78	26388.3	30205.7	21002.2	29593.9	29491.5	4451.66	6047.37	3122.61	2626.93	1483.75	5558.62	1470.24	2019.16	4528.91	12650	13908.1	15753.7	24614.6	28250.8	4937.33	2539.89	2882.27	3680.41
P10644	PRKAR1A	15361.2	12112.9	10131.6	14395.7	8680.06	7231.37	10566.9	8138.36	8221.11	8783.08	5831.17	7166.63	11649.2	11275.3	15065.6	8617.19	9636.87	15271.9	13781.5	11652	18305.4	10519.5	11953.7	7526.13	9137.89	10025.6	5375.56	4419.78	8262.75	8037.99	7045.12	10615.3	8514.47	9707.86	16432.5	12133.4	9181.17	5141.47	9517.06	6076.35
P10645	CHGA	30620.5	13485.4	4781.6	17434.8	27161.4	1581.63	9972.87	1805.3	3151.62	2356.71	1400.11	5536.6	2691.72	1805.88	1320	2459.14	2243.76	24017.1	22452.2	21322.5	22239.5	207121	9361.71	3431.92	2030.23	7393.25	2351.51	10100.4	1264.5	1180.87	5945	30327.2	25225	14760.1	34535.1	31449.1	3684.37	1335.94	1777.89	1762.64
P10768	ESD	35714.7	20563.2	39811.8	45567.9	28769.8	14340.8	19723.6	15838.6	8047.11	26079	20129.4	28168.2	22468	13714.2	26452.4	13960.8	16913.2	40362	37267.3	22595.7	73088.1	28956.9	19749.7	25267.8	15148.8	23389.6	23303.2	25529.5	14854.2	16830.4	17386.6	33588.6	21807	39382.7	58262.3	30975.6	12826.7	6477.61	10948.5	14152.8
P10809	HSPD1	348116	541417	401571	409625	430801	140809	163516	239230	135528	247674	375360	246878	180728	149638	128652	189547	184260	289039	285054	868424	304545	936603	198505	216776	332150	205153	234714	240455	182517	197239	271610	376447	606402	301049	599359	510039	317418	1.02165e+06	162859	140270
P10909	CLU	103115	130716	103848	140476	127304	92270	45702.7	198296	97043.5	70401.9	69008	102731	116371	91222.7	114166	119618	93010.3	144161	89448.7	193122	373936	279183	53004.2	99051.5	200398	66928.3	186869	95108.4	224783	49047.8	122774	130551	99455.5	164052	341323	112119	53007.1	162036	83989.3	67106.6
P10915	HAPLN1	149.468	1173.64	368.007	374.855	7375.37	4646.73	8099.36	1558.21	1601.25	4091.87	1479.8	3196.79	3177.41	2337.21	4017.14	1341.95	1533.8	868.887	234.836	290.352	3054.01	2423.64	3606.97	1574.55	3112.13	5365.98	3025.37	4925.27	2144.93	1816.93	1824.93	6367.87	9693.62	2946.66	4424.97	6788.27	2911.15	1665.1	2407.71	2475.68
P11021	HSPA5	566219	846857	580284	455368	569483	193613	237375	351192	171979	317387	307682	353710	221651	242696	195117	262628	242170	521578	402029	765220	389470	819060	278650	310097	639821	298381	321503	289747	263798	534793	268296	565046	485558	530687	637320	599345	372135	742061	230255	123741
P11047	LAMC1	470001	362327	475455	719760	504555	177840	235238	247866	332411	254446	409694	243901	264111	217832	376537	263469	231881	577026	416138	308051	912119	930869	231525	234504	206223	253674	348080	209530	409346	158284	333968	455380	393181	422938	936578	526101	171375	250085	233442	201378
P11117	ACP2	5664.91	7354.78	10478.5	14498.7	9659.19	3819.53	1081.08	1955.62	2823.09	5075.81	5701.45	3900.66	2616.28	3869.13	1917.38	3415.23	5037.32	9063.49	6743.15	8195.81	1949.31	6317.86	3757.04	2649.25	2306.38	616.64	2374.61	3080.36	2451.22	5259.4	3239.25	7311.05	14617.8	7954.88	4780.26	9888.29	5212.24	2719.87	3139.51	12901.1
P11142	HSPA8	415538	363757	570033	425529	463304	201154	173101	234832	167904	235655	232583	269091	235638	211920	237082	235553	214504	449863	449544	327954	476644	369316	208398	273651	326480	243941	222705	285834	276617	210683	217947	502729	386383	497214	652923	432554	198146	303528	221600	170915
P11166	SLC2A1	10827.1	8894.4	13681.1	6942.9	12283.8	20817.4	2807.91	11980.9	10924.6	6232.39	9992.94	7275.13	10604.6	6935.63	7617.58	8793.17	6588.31	11159.1	8320.59	16619.5	8415.32	10100.7	3016.37	5528.78	5655.79	11318.1	1883.24	13005.7	12695.9	14695.3	3112.24	9984.9	10394.7	13375.2	10250.3	10333.5	16143.8	7265.08	10975.5	8859.04
P11171	EPB41	626.629	1163.42	2354.71	2375.78	2364.19	3161.97	7081.81	2492.79	1974.27	9430.5	6977.62	8450.82	17465.7	5369.44	6216.01	32220.3	2875.4	2027.85	3026.7	1920.17	1704	1714.55	16339.2	12937.2	38332.4	5440.82	4698.01	2227.33	14613.5	2371.96	82436	2438.73	3368.69	1703.42	1191.12	3202.19	5614.96	29941.9	2726.64	2819.67
P11172	UMPS	4988.66	4587.07	4851.9	5478.82	4890.61	3807.49	2115.53	3864.8	2477.45	2350.96	1478.35	45488.3	4359.09	3343.44	1691.86	2945.75	2815.35	5525.72	5630.59	5224.84	4521.61	4538.59	2598.92	2259.68	3731.13	2530.13	1468.7	861.28	2084.85	3533.71	2203.41	5442.92	7027.5	4858.04	4617.52	4892.96	4350.35	2680.65	3326.26	3367.27
P11177	PDHB	79344.4	92554.1	84926.2	117922	99269.1	46681.9	54961.8	54816.3	73447.6	69864.3	73629.7	77002	60712.6	50136.6	51205.4	56402.6	55862.5	98128.2	78442.6	104033	100495	102552	45816.2	53627	35554.6	49092.5	66881.9	67324.8	57695	52770.6	63571.5	70621.1	103077	83142.3	110923	87557.8	46405.8	50366	56222.1	59823.6
P11182	DBT	14886.2	29763.1	16878.7	26753.1	16586.8	9432.01	9837.99	14609	10117.5	13537.8	11690.3	14425.1	14236.4	11290	7682.45	15210.7	14993.6	23029.8	19555.4	41752.1	13873.7	35915.6	9949.65	8657.08	9602.3	7907.79	6869.33	9966.17	7853.88	20453.3	24702.4	22686.7	30167.9	17509	23356.8	24549.9	19448.9	33350.3	10307.2	11684.3
P11216	PYGB	102452	78726.7	79256.9	106206	126319	28647.2	68016.7	19853.6	23126.3	51933.5	36402.8	56575.2	29773.8	31243.4	29655.3	33083.5	61167.2	142031	173153	94485.1	69849.5	68039.2	48390.1	33526.8	26900.3	36797.6	36318.7	52786.5	30373.6	25669.3	16942.2	101781	79300.3	121816	89517.3	106142	40477.9	3883.56	27991.1	24821.9
P11217	PYGM	5324.97	5178.54	3833.89	6719.12	4360.41	8498.26	12320.4	5172.05	4257.24	11620	6250.27	11456	6267.37	5289.9	7844.2	7358.1	7320.42	8387.94	8025.63	3197.09	7542.64	2645.56	10483.9	9413.59	4334.95	6810.29	8797.14	11601	6203.98	4865.88	9981.34	5211.52	5399.28	4975.78	4122.9	3693.33	3874.16	3170.71	4925.32	3767.83
P11233	RALA	9292.38	7039.03	6232.58	3777.13	6466.41	9425.36	3619.32	10339.4	15941.3	4296.66	8786.88	5735.14	859.632	14108.9	29543	12447.4	29875	2569.09	9720.12	9455.06	6866.92	7420.35	3222.44	7292.94	16282	7874.11	4820.04	4319.57	1656.77	13364.2	18976.3	8778.75	7559.8	5186.29	4118.07	4272.79	9454.75	8118.67	15174.1	10301.5
P11234	RALB	12428.3	21423.6	18262.7	16882.1	24309.5	3826.82	5891.43	8672.94	5143.75	1639.71	3789.26	4690.55	3886.56	5037.57	3079.77	6540.2	4539.28	19540.3	22126.5	31457.5	16679.7	31914.7	4730.44	2768.47	5277.18	4200.52	4518.73	3937.69	4648.79	12573.4	6265.46	23563.7	20479.4	17099.6	13948.9	17743.7	4791.42	7269.84	5152.07	9022.19
P11279	LAMP1	20088.3	30057.7	36342	49015.5	24848.5	18675	3811.76	26186	16587.6	10835.1	24731.1	10049.2	27193.6	19035.8	13853.5	23093.5	19734.6	23669.7	24059.1	33202.9	34707.2	71525.9	11605.8	10575.6	13682.7	7484.66	7650.34	13095.7	25699.1	37731.4	39851.3	32445.1	32251	25962.3	32470	34196.9	23107.2	47867.3	22420.2	42495
P11310	ACADM	26463.8	21570.1	21350.7	29929.5	39598.8	4149	18268.5	3957.49	11723.7	7495.71	24209.9	2957.37	4179.97	7153.43	6116.21	10596.7	12325.3	22988.8	21881.8	50457.7	21543.8	34204.5	11329.8	5589.14	10788.3	13463.5	4478.77	4601.79	3537.62	13580.7	13799	20753	55089	20352.8	35245.6	29686.2	25036.8	13113.1	8802.5	4985.97
P11387	TOP1	6667.02	7196.17	9476.75	6871.74	9339.21	5846.64	3920.94	4423.92	3194.82	17616.1	38807.6	18164.7	3355.5	22463.8	75221.9	2734.55	3829.52	8178.05	8607.65	9082.29	8437.67	6857.47	3503.33	9036.03	39764.1	8770.58	82326	50838.6	46070.3	4443.56	4550.52	8874.51	10889.1	7449.61	9848.17	9193.88	5602.41	9123.08	27755.7	39661.3
P11413	G6PD	37202.7	34747.1	37059	50491.2	45939.4	13286.1	12514.2	11480.2	9828.06	12032.1	20998	9904.86	9423.08	12289.5	9838.91	14252.6	10926.3	32513.6	24921.6	25972.3	36810.9	23607.7	15396.2	18892	11373.1	21448.5	10785.2	13710.4	11433.9	10330.9	4686.19	26859	25412.9	40212.5	47936.3	33695.7	16213.6	5090.98	12762.8	9014.61
P11498	PC	7492.1	11305	8488.73	11785.9	9099.83	4819.86	3480.06	4870.89	4590.89	6205.22	7023.66	7648.41	6530.28	4826.74	2974.99	3798.37	9564.71	9383.12	9941.68	16985.7	6859.03	9369.18	3039.53	12765.4	10290.6	4329.57	9951.22	10065.8	2626.9	9033.6	6243.09	10097.4	11156.8	8214.86	8136.6	10915.1	7728	5779.54	4490.76	6133.03
P11532	DMD	21928.7	18916.1	19342.1	40122.2	17417.3	11672.9	24044	15231.1	15499.2	27776.8	27067	23461.4	21502.6	15404.9	23443.3	16541.2	17745.5	34815.4	26817.3	19802.1	34714.5	23725.8	27778.4	16917.3	14048.4	19426.4	24495.7	23143.1	15419.3	10673.6	15446	22458.6	24825.4	16054.8	29102.7	17289.9	14719.5	4951.01	13996.3	8852.76
P11586	MTHFD1	32469.8	29514.1	27207.2	36580.3	26373.5	10360.6	7337.1	8149.38	7563.93	6782.66	11488.2	7382.86	10297.2	7809.55	7875.67	10361	11175.1	30547.6	22797.1	35762.7	26052.4	21406.8	8474.11	9591.09	5525.56	8654.24	6693.89	8084.85	9705.5	8404.51	10153.5	27996.9	35514.4	20568	28587.7	25294.9	9664.55	10621.4	9726.76	11736.7
P11678	EPX	25906	26836	34384.9	53456.5	32403.6	12181.4	4910.91	13699.2	17145.8	4821.56	86819.2	15117	22576.1	19127	23481.9	17531.1	19735	48068.2	41184.6	29598	38381.5	41588.5	6276.52	12845.9	9667.59	12833.6	23719	5716.58	25845.6	9831.01	17382.5	37511.6	36338.5	28779.3	35862.4	45913.6	7565.57	11835.4	23907.5	12012.2
P11717	IGF2R	4763.08	6847.98	8900.95	12223.3	7686.95	2856.95	4260.68	3766.34	3878.55	5229.98	7778.77	4299.41	4731.79	4029.12	2748.7	3947.2	4214.5	6839.6	7434.1	17060.8	6248.39	12896	4819.68	4660.3	3797.8	4024.12	4528.12	5221.3	3529.03	6776.97	3538.62	9520.06	10126.4	6626.01	7499.59	9952.01	6052.72	5252.21	3609.87	5293.17
P11766	ADH5	143570	127814	161901	270844	134538	39785.4	66198.4	49802.2	58417.5	93777.3	55104.6	73241.5	101630	85040.4	143680	74712.4	109876	209512	225721	140120	222657	127951	71665.6	68265.6	49662.1	51670.7	36935.3	67957.4	81916.8	61701.7	88234.5	155850	132531	156101	151141	163295	54745.8	12933.5	87188.2	54039.1
P11802	CDK4	0	0	16305.7	16212.9	14949.4	1160.85	5976.33	12734.6	16187.6	20779.5	10866.2	8084.74	5242.07	2538.73	28038.3	4205.79	2951.02	9506.83	19085.2	7003.48	21882.8	13295.8	7605.65	9051.67	8562.52	9922.82	7804.53	5893.16	6580.54	4941.21	3926.7	13723.1	12186.1	377.301	10324.3	18636.2	3074.41	1919.05	3970.74	3117.38
P11908	PRPS2	22970.7	16127.7	7354.24	6554.36	7245.35	7071.06	15581	7548.57	9013.31	15543.9	25295.9	10929.6	3611.9	6915.54	8184.39	6774.5	6160.33	6362.55	6952.22	7889.63	7881.65	12756.3	10425.2	16774.4	31082.1	20955.2	23039.2	16417.8	8733.08	67281	191786	7441.78	5382.46	8049.8	7404.47	6271.86	8532.13	7942.9	47296.8	49086.4
P11940	PABPC1	37624.4	31423.9	41172.7	29128.3	37585.8	14147.6	5521.58	13562.8	10629.6	5822.07	6398.06	5193.05	11625.2	12879	10543.6	13949	12969.4	34597	32691.7	27800.6	35052	28211.7	6604.86	7459.45	15566.9	7168.47	6390.61	7190.38	14406.4	13696	11187.7	38959.7	28962.7	42796.2	44068	36330.3	11615.9	18644.5	13584.7	12023.5
P12004	PCNA	20799.3	21979.4	22180.6	12974.1	13752.3	11328.9	4975.75	10392.8	6294.79	11676.7	5379.09	11475.2	11049.3	7982.98	4993.8	9592.43	7782.38	14665.1	9825.32	11336.7	10764	9699.31	7796.54	8977.07	8986.88	10472.5	5764.99	6949.74	8980.22	8364.51	3788.25	19168.5	11320.3	16968.7	17929.3	11261.3	10189.2	8367.88	7928.14	6246.97
P12036	NEFH	1824.08	4210.23	3890.53	2913.95	3249.27	3746.54	4778.11	462.463	2080.94	965.191	1402.99	2215.15	3368.62	363.753	1094.19	2885.61	2275.08	2467.58	3558.32	4394.4	3498.39	199.373	1413.32	1548.32	2186.77	3285.42	1662.64	2022.47	5187.66	5574.44	1558.81	1185.42	3335.71	4723.93	321.163	3363.75	1028.46	1924.44	2348.27	2028.54
P12074	COX6A1	6030.95	6508.04	7155.33	6647.91	6367.63	7532.01	12648.9	4992.65	7536	10103.9	8771.16	8067.63	5678.94	6200.73	4237.49	6587.34	7158.26	8125.66	7598.82	8847.88	6153.42	4851.04	8330.82	7955.99	9058.88	9174.35	7192.67	7745.37	4927.51	7703.59	5267.05	8536.93	11179.6	9661.97	5300.84	6968.01	7800.41	14239.6	5916.06	4737.69
P12081	HARS	17799.2	16881.5	19971	23262.7	23170	6880.45	4769.93	3614.78	5207.62	4440.05	4343.45	8043.25	6459.83	5510.96	5109.74	5241.67	4716.73	23427.4	19635.3	13637.9	37765	26995.4	5206.91	11545	4887.48	6734.01	4614.95	8495.55	6159.42	5121.99	4002.23	21382.2	18407.5	17962	27625.9	26477.1	5853.46	2800.05	5023.17	6906.51
P12109	COL6A1	1.17998e+06	857605	1.42122e+06	2.9388e+06	1.48008e+06	895450	872922	962699	1.10789e+06	549248	1.92248e+06	536286	531067	994125	1.63918e+06	1.39635e+06	1.06921e+06	1.64863e+06	1.72738e+06	1.18452e+06	3.49509e+06	1.45922e+06	654119	844535	1.06417e+06	1.15299e+06	714517	1.45114e+06	1.4828e+06	651761	1.9925e+06	1.28892e+06	1.77418e+06	1.85017e+06	2.1289e+06	1.12354e+06	990232	443206	1.0622e+06	969504
P12110	COL6A2	3.11834e+06	1.68802e+06	2.98395e+06	5.95108e+06	3.02901e+06	1.96281e+06	1.81041e+06	2.21258e+06	3.47471e+06	1.55447e+06	2.33898e+06	1.28472e+06	2.65412e+06	2.11679e+06	4.03922e+06	2.98567e+06	2.32184e+06	3.3909e+06	3.06916e+06	2.6634e+06	5.39831e+06	3.09584e+06	1.58606e+06	2.12221e+06	1.48848e+06	1.45235e+06	1.86567e+06	2.2467e+06	2.18413e+06	1.30116e+06	4.64039e+06	2.37348e+06	3.50232e+06	3.39031e+06	4.13303e+06	2.03511e+06	1.39278e+06	922598	2.35327e+06	2.17788e+06
P12111	COL6A3	2.21963e+06	1.26283e+06	2.53464e+06	2.31556e+06	3.07557e+06	2.34399e+06	4.4021e+06	2.33517e+06	3.37368e+06	3.01915e+06	5.16674e+06	3.27155e+06	1.99261e+06	2.23337e+06	3.56361e+06	2.88807e+06	2.45666e+06	2.5179e+06	3.15966e+06	2.54169e+06	3.59949e+06	3.1823e+06	3.20324e+06	3.78211e+06	2.59374e+06	3.56319e+06	4.36383e+06	3.91956e+06	3.37199e+06	1.23247e+06	4.24482e+06	2.43635e+06	3.44551e+06	3.2599e+06	2.03591e+06	2.08201e+06	2.2759e+06	1.06028e+06	2.36763e+06	1.90988e+06
P12235	SLC25A4	118884	151487	152593	203307	195931	70967.4	39017.7	70622	119206	24489.7	36698.3	19969.3	71579.5	72205	67632.6	63672.2	69175.6	256678	213726	214788	218619	215018	36242.8	30497.8	26183.9	25238.6	26570.5	32987.6	50340.2	55117.5	72647.7	222721	250388	185768	156269	194163	55260.3	38004.8	68226.6	70631
P12236	SLC25A6	479197	404680	490380	411726	582962	64276.2	36827.3	72212	68982.4	25815	38343	27074.3	66349.3	54402.5	56655.6	66502.4	61266.7	541840	495422	858480	467448	580714	29198.7	35533.9	24874.2	31713.8	30871.8	30505.5	61355	79725.9	88217.3	441827	890284	463568	393176	562410	54590.1	80385.9	55253	65049.2
P12268	IMPDH2	61953	59798.8	55193	61242.7	55859.5	26723.5	26262.7	24293	15969.9	24151.3	35587.2	33127.4	27228.5	24941.8	19360.4	28428	23926.3	49299.6	49948.2	77918	54402.8	53478.7	33178.6	37572.6	31144.9	38343.4	29933	40066.3	24010.2	26311.3	18150.8	50764.2	90510	53207.4	68493.6	56945.3	35406.5	54652.1	21684.2	21382.1
P12270	TPR	14858.6	15637.3	18938.7	24226.6	18599.6	9136.03	3977.82	7282.03	3874.44	5908.09	3734.04	3244.27	9774.57	9277.63	5787.83	8681.79	8067.56	15970	16016.2	14691.8	21867	16097.7	2840.11	9419.79	10855.7	4363.54	6994.78	7616.74	9772.51	9893.02	6374.59	17680.3	15064.9	19222.1	23297.4	17271.2	7517.29	19917.2	8074.63	6159.98
P12273	PIP	5968.07	3667.34	615.803	7066.09	6654.85	2819.81	3814.19	1880.8	2530.48	5287.83	3782.75	11040	4963.87	3360.51	3252.41	2789.76	21140.9	9435.83	9671.96	1005.55	1407.74	6677.4	5314.16	6052.84	3657.22	3330.18	5547.87	10702.6	2354.62	2001.48	4268.81	12621.2	7384.97	11014.7	2738.3	4455.65	5948.42	2578.58	651.373	4434.51
P12277	CKB	599828	517484	472767	687127	553959	251236	552875	348842	290155	940998	340530	718943	616362	440050	724072	424027	546294	889365	787193	295326	906518	243593	529164	571225	853352	516492	331137	711436	494184	378002	294467	770682	412921	762404	588762	521078	327096	45533.9	407406	287522
P12429	ANXA3	111016	202296	119574	112080	126073	45651.8	37550.3	63352.5	36360.1	61070.7	105536	77000.5	50866.9	56446.4	25294.8	49030.9	68297	119203	130796	244452	112149	345773	64588.2	61122	97837.8	30056.1	30088.8	56802.6	38789.3	102440	45848	198021	93261.4	140391	131714	143509	93783.3	107827	49452.5	87937.8
P12532	CKMT1A	42716	30453.3	28945	44923.8	43419.7	9744.87	7131.76	15585.4	5202.24	8029.31	12920.9	8071.26	8451.93	5033.18	5701.07	7845.71	7426.2	53901.5	34172.8	32337.3	30271.4	12212.6	9875.49	9519.91	6001.68	9586.84	6382.69	9561.3	4433.28	5585.42	1166.32	22399.8	16416.6	63869.5	51388	29077.2	13168.1	9952.39	6663.01	9314.48
P12694	BCKDHA	15751	23868.6	20694.8	28989.7	27594	9101.74	5741.86	12671	12730.9	9470.42	8868.72	10112.8	8327.36	11345.2	6001.72	11442.2	11540.3	24459.4	23523	31753.6	20732.4	37953.2	7598.72	12381.4	11712.5	6431.51	4193.3	7272.22	8738.14	13908.1	11140.6	24922	43600.3	19575.3	23431.7	26491.8	12550.3	19998.5	9403.24	9550.3
P12724	RNASE3	1840.48	1817.72	4551.44	10201.3	2812.85	8105.86	8876.6	5552.62	14233.4	9301.36	13175.2	8056.27	2838.83	10929.1	5113.98	5474.31	5018.27	4215.43	3555	5567.74	4346.41	5043.54	5702.15	8834.84	21860.8	12726.6	14421.6	6810.23	5285.75	5427.97	5157.39	4095.34	3575.37	6348.07	8917.24	13705.2	6186.9	11371.7	8293.79	7181.65
P12814	ACTN1	968630	602034	1.26945e+06	1.69506e+06	1.04798e+06	146186	109718	110196	237501	127298	74954.1	117257	179475	242412	385478	177759	210646	1.63085e+06	1.22951e+06	486345	2.5239e+06	719189	133355	164196	100604	126443	109870	131850	288497	140373	250653	1.00428e+06	875347	985499	2.36709e+06	1.16087e+06	69535.4	73096.4	202700	198750
P12830	CDH1	21645	20099.7	32735.2	31255.4	25073.4	7032.66	4001.85	5476.08	16442.6	2768.11	8807.41	1671.73	4555.67	7462.01	2535.8	7468.28	4127.5	28886.4	26975.6	26794.1	15410.6	19774.1	5265.84	4437.79	10359.8	3970.52	2662.24	1497.26	3749.27	5784.64	1193.98	24840.3	24295.7	30893.3	34193.1	21633.3	6606.21	1806.29	4322.96	5389.1
P12838	DEFA4	5791.23	3207.23	1751.25	1682.35	1574.58	1022.23	898.935	509.964	8661.88	4056.34	4177.75	3357.8	4994	3667.25	2346.55	1292.98	237.245	3179.43	1195.64	649.117	9088.65	4137.09	706.066	3898.48	6276.04	1833.69	5780.33	3374.83	3216.3	1941.77	861.174	526.656	49460.1	102031	4955.1	73687.7	1305.82	1481.6	2968.3	2072.89
P12931	SRC	8910.25	5520.17	4563.07	6534.77	5289.24	5330.91	9977.29	3823.89	4342.79	2655.48	3018.15	9446.91	3023.58	2162.52	11886	2344.93	2507.8	4302.69	4320.66	3533.62	5080.6	5558.02	2344.4	2444.63	1180.4	9393.31	1144.36	2556.76	2224.59	2364.34	5242.34	4595.2	4742.51	4464.31	6444.26	4928.6	2638.99	2704.03	2836.2	2373.71
P12955	PEPD	5496.84	6650.83	11409	8424.1	6884.72	5320.23	2513.03	4993.93	3838.38	7914.77	858.663	1996.68	4962.03	4944.55	5079.99	4485.84	4167.07	7571.53	7407.97	4718.46	9287.4	3800.48	2963.79	3087.75	4232.24	1922.06	1984.55	2104.81	4484.95	6133.44	2820.64	8025.2	5503.46	8906.08	10082.7	7130.51	3666.15	7829.67	5408.97	5912.19
P12956	XRCC6	63909.6	60394.8	90392.8	76036.5	59555.4	33645.4	17219	27910	23926.8	14088.6	10540.7	21229.1	22728.6	30570.8	22478	24775.5	27546.8	79021.9	73091.1	59417.5	69279.9	60490.5	19440.4	25386.2	19180	18025	15818.3	26151.5	28732.3	27069.7	17176.3	54867.1	67353.4	64442.3	107020	60022.8	25562.6	30047.2	27747.2	34944.5
P13010	XRCC5	41014.5	57846.4	47678.9	54244.4	53582	29357.5	20350.4	21417.5	21361.5	20079.2	21079.1	24489	25528.8	22024.1	17483.2	20376.2	20135.6	54314.5	39965.8	39133.1	36243.3	56851.8	23809.1	30130.6	14541	23485.4	18070.7	29446.4	22528.3	24496.8	13730	34650.1	63952.6	40185.4	55655	43559.9	22025.5	18682.5	22204	35563.1
P13073	COX4I1	79980.7	68988.1	85941.1	108376	97798.2	31658.9	31717.3	29805.5	28398.9	22506.4	25413	20097.3	26998.4	23286.3	23899.4	29065.8	32759.8	110216	75420.3	115474	60161	102870	23202.7	21835.3	19505.8	16066.5	18447.8	21691.7	24583.7	26567.3	29653.9	89137.7	177900	103553	88160.3	84145.1	34895.7	43622	26432.5	21024.4
P13284	IFI30	0	0	8466.46	7683.61	6497.08	4945.06	2567.99	1184.22	3519	1850.13	4493.58	1757.59	2212.23	4461.4	3176.61	3904.69	1417.47	4357.05	4461.81	11256.2	5228.49	4987	3319.46	7169.37	6268.13	4866.57	4488.62	3239.24	3127.45	4873.25	4100.27	2843.91	3245.63	4466.97	6522.58	5953.58	4205.14	20491	7759.62	2428.15
P13473	LAMP2	76072.7	243050	316004	305869	271775	7875.13	3444.91	8881.66	10256.9	4364.76	12134.5	5384.19	11536	11540.9	5490.31	12567.9	9865.89	154715	169833	320843	161267	288911	3900.57	3480.72	2716.59	935.059	1785.29	5799.31	8082.85	29752.6	18738.5	294230	492254	219659	125291	310656	9169.92	17857.7	9812.79	48770.3
P13489	RNH1	202519	129233	146658	231788	128459	73583	86863	51841.2	47561.5	61743	63442.3	69722.2	95004.6	72846.5	89097.5	86649.7	79327.4	179803	182110	122524	179528	78817	82023.2	73640.4	60737.7	45940.5	51803.8	60007.8	80358.8	75735.5	59668.3	175484	113951	189552	165367	155431	70181.9	23636.9	64512.7	70975.3
P13521	SCG2	5349.08	5759.87	1482.25	3893.86	2803.44	8715.82	7965.94	12585.4	7003.26	7116.91	6676.22	15325.7	5720.95	11260.8	7107.38	5805.82	4243.49	6064.87	6149.56	2413.69	3413.16	23401.2	4557.65	12373	28049.6	5705.66	3781.23	4443.37	4568.6	3039.03	2768.06	2288.41	4622.96	5955.5	15233.7	4489.05	7932.65	4238.17	5369.18	2657.01
P13591	NCAM1	8763.38	3999.64	3623.49	5187.35	5637.89	3763.82	7644.16	12449.3	4800	7483.29	10458.8	2476.86	5665.74	6307.62	8874.19	4843.91	5048.38	11136.7	5215.76	3081.49	17328.6	10720	2624.02	3521.73	6418.15	3487.91	5715.18	5024.6	4359.84	2519.74	11731.3	3787.95	4356.31	2035.11	13067.2	3736.09	5420.24	4329.99	4049.88	135352
P13611	VCAN	19536.6	10165.5	12845.5	49199.9	32229	23902.7	56191.9	11752.7	31735.9	13355.3	61379.4	25314.8	10586.1	11068	37538.1	27198.9	7425.66	15756.9	5516.17	29450.5	96347.7	270093	21377.1	43002.5	32456.8	46487.2	151431	20984.1	86732.3	9503.33	32934.1	37937.2	21339.8	41223	207994	27647.2	12826	226307	22308.3	12373.1
P13639	EEF2	255149	188038	195316	259614	238990	112397	117913	97903.9	87106.3	151652	285590	162532	110508	100162	89011.8	108416	100833	192934	177567	144279	226768	144272	156545	209568	110445	182150	151239	182081	108048	92410.6	62483.1	193336	209916	189735	286492	215019	156448	68718.4	110527	101312
P13667	PDIA4	92196.3	151159	133480	74685.1	64749.6	42772.8	33627.7	42774.3	28965.1	53967.5	36330.9	54450.5	39760.6	33992.7	22886.5	30963.6	32546.6	110058	92800.9	143029	65255.7	133160	32065.7	33130.4	61219.4	37548.8	44312	50166.3	33711.9	172940	31159.5	128610	108847	89137.1	101924	110622	50482.1	114405	26145.5	33733.4
P13671	C6	2094.03	13515.6	8763.31	8465.75	5468.32	2192.27	4810.92	7910.8	9555.3	13096.8	5354.32	4579.79	8837.12	10511.1	5600.64	16099.6	5677.04	8197.58	1734.77	7780.88	7249.92	4985.43	3440.95	4758.58	6836.09	6069	12296.3	11758.8	9879.7	4660.86	17302.5	7679.13	5857.27	7107.78	2389.31	8597.5	4436.03	4242.38	11134.1	9904.1
P13674	P4HA1	6149.56	9820.42	10278.5	6749.49	9236.74	2790.88	7503.65	29044.1	3528.45	5130.5	10178.3	13472.5	3232	52214.4	81889.6	3097.39	2084.83	6495.59	5710.54	8358.04	6523.11	9592.91	6722.2	9103.71	10172.1	7277.14	10835.9	7360.63	4908.82	4053.58	2463.31	8039.18	6691.12	8360.71	12727.8	9854.89	7121.52	15626.8	54484.3	4662.94
P13688	CEACAM1	16443.1	8441.02	12664.3	13378.7	18677.4	16079.5	5237.69	7576.64	13116	16391.8	34711.9	17684.7	10828.8	16888.8	17408.5	15730	8389.28	9217.28	6208.34	7552.58	9322.62	4375.4	17908.2	27237.6	23021.6	8807.18	27207.6	39136.8	18286.3	7183.29	21635.8	7578.75	9837.18	9669.08	17333.3	13215.9	10712.8	12580.6	14649.4	13774.6
P13693	TPT1	32632.2	24267.3	36955.4	21357.4	35765.9	20459.4	6779.55	20293.5	13808.2	14477.1	8705.99	6388.79	13151.3	18131.3	19060.6	21220.4	16938.7	25837.4	29284.4	18818.3	31683.4	17288.3	6043.05	9693.43	13107.8	8420.58	9762.83	7930.7	21760.1	18766	14382.5	34605.3	27061.1	36382	30014.1	32450.8	11124.8	13890.8	20009.2	15462.2
P13716	ALAD	8208.76	10801.5	15500.9	14398.6	13107.3	6685.16	10060.9	6643.69	2845.17	4479	3795.84	6684.62	5519.21	4417.96	6938.48	3691.37	5946.88	15675.6	17046.7	6263.97	21145.1	4467.49	5565.77	7557.89	3488.11	6955.33	6035.73	6914.55	6182.04	5498.96	4988.44	17095	8458.1	18301.3	15045.6	9112.97	3664.44	3098.99	4276.86	4559.65
P13726	F3	1030.97	680.698	1307.48	874.403	3717.64	3390.84	3141.29	2085.63	1630.36	658.412	2787.43	1629.76	1246.92	1596.98	1032.35	1668.73	1283.2	1348.04	2914.07	1827.46	805.593	621.467	1678.64	2042.36	1008.67	3129.31	3082.12	1668.18	1148.22	2959.28	1073.11	1553.32	8989.34	2859.57	851.786	1829.31	1556.44	1420.93	1405.53	2795.44
P13727	PRG2	24811.1	25415.5	39457	66526.7	42442.5	2138.76	8136.52	15096.2	25499.4	11120.7	6017.66	1769.58	35726.2	31625.3	37776.3	27327.2	38518.4	90473.5	1931.48	48776.3	4527.1	12146	1645.71	10184.1	3114.59	17310.1	1938.47	5763.82	24677	17867.1	31104.4	66882.7	81025.6	4348.21	15244.6	50106.9	9927.86	13467.8	42753.8	26638.4
P13796	LCP1	81072.6	61101.8	112121	167494	169499	24728.5	35252.3	13096.5	24646.8	23380.4	36978.3	37774	29592.5	33336.4	30707.2	30565.6	19949.1	107070	67561.7	51185.5	91773.6	62366.1	23688.5	62385.9	27259.2	29839.7	30127.5	35384.5	31270.3	33705.2	19822.4	75030	77704.1	109643	129406	104179	22300.4	55276.4	42322.7	52556.5
P13797	PLS3	11855.4	9337.69	13478.9	15042.7	15426	8727.58	6706.19	6773.14	5542.59	5750.81	9325	6563.37	5967.35	7589.45	11446.2	6765.12	3039.03	16379.8	8611.43	6785.14	15509.5	6057.83	7062.23	8412.56	5286.86	8676.26	6561.51	6777.01	8473.82	5291.28	4748.67	10742.7	9788.58	18710.1	30280.9	12191.9	5748.07	5427.84	4998.03	5140.11
P13798	APEH	27011.3	28857.5	33141.3	34279.9	31630.3	15289.2	20856.7	12987.3	10061	19329.4	16093.3	21857.9	11168	12248.3	10197.4	11675.4	13844.4	33769.1	34883.5	31427.2	39721.6	25514.8	22638.7	22426.4	34987.7	22043.1	17822.7	26937.2	14203.4	12773.5	9369.42	42441.8	31473.2	44964.6	46339.3	33101.1	20550.4	11739.9	12814.4	11731.2
P13804	ETFA	55918.8	76029.9	69770.2	98938.7	80822.5	33208.9	41382.9	44334.2	44035.2	42891.6	41382.5	45539	42247.1	35047.7	27570	41537.8	46274.5	77266	71849.3	143392	68969.8	71395.6	38337.2	40516.3	41620.8	27433.5	33051.4	46057.5	31566.4	66462.4	55298.9	76751.3	137638	71298.6	65941.2	77811.7	57723.6	46837	24568.9	55298.1
P13807	GYS1	2891.37	3137.87	3993.72	3563.48	4004.35	3649.2	5845.66	2877.78	2986.5	2616.6	4468.13	8227.51	3640	3113.03	2999.95	3396.47	5669.75	3971.5	4204.62	4344.12	4505.18	2168.79	3863.52	4131.06	2075.09	3139.51	4216.85	3189.66	3761.15	3827.53	4567.45	5283.89	3526.01	4079.12	3133.5	3543.24	5560.76	1184.89	3820.86	2953.21
P13861	PRKAR2A	39522.2	44008.1	43382.6	32744.5	51812.9	11902.2	12295	11071.8	14539.9	10860.9	12248.2	7170.91	11356.4	13357.6	16387.4	12941.1	14525.4	43446	48290.4	44230.3	62494.7	63343	13213.2	10331.3	11529.1	10253.1	8275.87	6879.08	13369.9	16962.3	12914.4	60767.6	39943.9	50072.1	48346.5	59389.9	13545.2	15806.8	12004	16251.4
P13987	CD59	16047.3	10912.8	18543.2	4648.17	16876.7	30368.4	53668.3	23619.8	27213.7	6795.79	43085	1584.72	4966.81	24821.5	16410.8	29075.8	22317	16646.6	16579.9	15110	11625	11514.4	20566.1	12088	13841.2	28695.4	12594.6	1702.02	17887.9	18343.9	24010.9	16859.5	17242.8	20152.8	5869.8	15000.6	23381.4	16295.4	23678.6	11540.9
P13995	MTHFD2	843.464	6138.98	4254.65	2818.27	2240.44	5366.32	20142.5	7524.24	19488	79500.7	47586.7	43190	19407.5	7342.32	20669.9	13863.6	8509.77	1897.99	3574.55	6494.37	4152.18	2123.9	6637.76	49517.1	34899.3	4883.82	93153.5	78680.3	15451.7	3690.89	39309	4178.82	4422.92	4132.04	4322.15	3407.71	10493.3	14790	6565.14	11140.7
P14174	MIF	938952	879817	1.55552e+06	1.80186e+06	896196	685841	914575	466731	409316	793455	647093	1.18235e+06	650938	476486	586518	638572	562992	1.55488e+06	1.302e+06	849136	1.43478e+06	556213	900587	1.0061e+06	845439	631160	546789	1.01829e+06	676607	691620	467937	1.48447e+06	1.23426e+06	1.52881e+06	1.87612e+06	968625	759101	394418	606565	1.03309e+06
P14207	FOLR2	3152.9	3210.87	6242.56	9645.57	9455.8	1158.48	2823.63	1728.92	4249.64	1937.21	1404.85	2833.82	5164.72	4636.26	4820.83	2564.95	4045.68	2911.77	3714.8	4859.47	4721.84	7304.52	3664.84	2790.04	9787.14	1236.35	2928.64	2242.02	3782.84	5125.83	6482.88	3328.97	5268.11	6717.57	7043.56	4595.42	2745.67	5389.62	2431.95	3307.68
P14209	CD99	2179.97	1318.77	3572.1	2839.41	2272.34	1204.8	1679.15	2024.03	2322.69	1407.14	1356.44	2403	2180.21	1763.72	1578.85	1841.86	1019.47	2670.33	3889.71	1563.3	5276.93	3415.39	1233.93	898.018	1862.55	1640.64	2284.93	2898.5	1601.03	2461.15	3757.91	1693.12	1287.83	2777.92	3075.59	3112.22	2535.18	1741.16	2876.58	4219.09
P14314	PRKCSH	172733	219119	190191	171305	249270	44202.2	78834.5	68741.3	53714.9	128196	157921	120949	62778.3	60568.8	45994	66989.3	54363.1	174095	144123	224389	181452	300075	91146.5	99838.8	188653	90926.1	124367	96733.9	66103.5	81847.5	62124.4	194374	172793	183237	262084	199735	96204.1	191408	52200.5	46891.1
P14324	FDPS	22498.1	15810.3	29234.2	20701.1	22083.4	17230.8	8235.31	7674.23	8984.18	10978.2	12877.6	17906.9	12595.5	8428.6	8521.35	8909.38	10751.6	23647.1	18035.2	10068.3	23972.6	6375.08	7476.32	12669.5	5611.57	30659.1	9490.08	30361.3	9719.36	10316.9	3654.73	21104.2	15995.5	27130.8	36829.8	15961	9238.16	2861.67	11018.9	13233.6
P14384	CPM	2007.03	4275.54	1747.47	4504.03	4235.86	4522.27	1464.45	2378.43	2887.12	3560.46	1254.25	6155.73	3511.74	5279.71	3699.33	2093.53	3006.98	1650.23	3181.64	4067.1	3285.26	508.497	2083.87	2737.47	4763.44	939.758	2147.63	2602.42	2675.42	6239.25	4081.85	1891.29	1829.55	4972.61	6005.7	3422.89	1746.32	2124.5	1818.13	4200.49
P14406	COX7A2	105729	111139	112713	144545	121083	33957.4	5726.52	35418.1	37193.1	8619.53	11138.4	5459	38055.5	27230.9	21419.3	36621.5	34541.2	110707	93168.1	147661	89612.3	246529	8904.69	9721.5	18575.1	6907.4	8051.27	11291.2	26313.7	35296	45975.5	124314	204789	127256	140525	133147	25037.4	165687	28225.7	39590.5
P14543	NID1	242480	183243	194415	254037	235093	89802.7	115250	142303	160145	174052	235410	156872	110470	104760	183253	146516	130024	200098	148875	151888	293883	432854	130421	122338	224245	156731	243636	127937	197931	103583	216322	192219	129609	216613	371205	234996	85726.5	259623	128483	103577
P14550	AKR1A1	79253.7	98058.3	123316	118131	85728.5	34972.3	54973	39621.2	23129.2	52493.7	62384.7	63121.1	44491.9	33909.5	40547.4	39111.5	41928.3	100519	132852	110948	172477	74854.3	58516.9	53666	56466.7	52011.5	45220.6	52708.7	41520.4	56104.4	37039.4	121677	71397.4	141469	172612	93840.8	47203	30959.2	37585.8	53060
P14555	PLA2G2A	2657.75	1032.94	20817.5	59896.3	22089.2	18558.9	8131.2	14722.2	11318	5949.13	29724.8	7511.35	12534.5	10554.2	11764.6	37635.6	24574.8	31723.6	16917.4	18732	13807.4	23838.2	12290.4	9295.2	17044.1	8213.44	7820.08	12921.8	26928.3	7770.93	16655.9	36350.6	6054.87	93857.6	9422.61	88402.8	13402.1	5715.17	19712.6	20142.8
P14618	PKM	1.01102e+06	792396	967827	741274	562629	330175	251275	360935	297183	345834	316797	413207	436965	354510	480753	381944	393086	837601	757165	611376	817767	388290	362437	439246	411884	432753	332939	428471	534727	320406	371722	796392	429609	813213	1.25008e+06	502300	273989	208068	395433	365133
P14621	ACYP2	577.783	1142.37	880.751	2932.76	652.603	2425.51	1247.72	3736.66	2464.25	1582.28	648.783	5798.63	1532.21	4096.71	2450.39	1076.28	2576.49	3499.22	1477.79	5798	393.98	1569.8	703.603	1403.88	324.492	585.032	2161	4938.65	3937.85	5109.7	4617.84	2540.21	940.976	976.565	1041.57	3159.57	651.569	3017.57	1324.75	2498.77
P14625	HSP90B1	758334	1.35362e+06	1.30234e+06	777872	834407	391326	359932	580394	363437	535893	650519	494762	462145	377026	337499	427557	436468	943308	779322	1.32538e+06	850314	1.53394e+06	533116	507209	637112	494318	534904	527941	422760	1.48417e+06	579139	1.18104e+06	1.11056e+06	906525	1.18021e+06	1.17653e+06	698809	1.57214e+06	366043	442144
P14649	MYL6B	3180.92	5809.13	4546.74	3916.22	4143.29	3887.52	3390.5	23587.8	36534.4	17344.3	14975.5	9680.61	3665.16	12524.7	14385.6	25279.8	17597.7	3964.1	4764.42	2952.53	5415.14	6017.14	2713.61	14220.5	34750	13033.2	17161.9	9583.04	8390.03	22755.1	75341.4	2761.44	2528.83	5055.04	7128.88	4854.07	6511	20542.9	11617.8	19809.4
P14672	SLC2A4	7953.78	6759.19	5661.01	10548.6	8546.61	4866.27	4553.37	3755.2	7736.53	145101	137765	2955.42	6260.51	4837.59	12710.6	5448.08	6656.9	11938.7	13745.3	7793.4	6241.4	2566.2	89742.1	87770.4	132538	109922	115933	91588	2311.05	3366.53	534.482	6195.24	12177	6276.27	3297.24	9978.52	6361.3	5315.74	4662.69	3408.13
P14735	IDE	2697.12	3624.65	3566.75	5768.58	3542.91	4778.92	3658.12	5045.39	4915.26	4429.62	2648.22	1491.18	4808.52	3734.51	2334.14	3825.93	2791.99	3138.82	3391.97	1390.8	3382.22	2055.02	3419.87	4603.15	3393.48	3549.64	6211.56	8138.97	4212.59	5336.74	6105.92	2896.59	3938.54	4015.71	4320.55	3248.57	3269.8	2225	4783.92	5680.43
P14854	COX6B1	8858.56	7945.51	10527.1	12005.1	16817.8	55660.7	83788	76184.9	87156	82586.2	126199	60385.6	45320.2	70714.4	65576.6	74886.3	73659.8	14809.7	24067	16734.8	15861.1	19103.6	59481.4	67212.7	164662	109486	92996.4	54416.1	69846.5	61495.5	65333.1	14317.7	36988.6	20903.7	10487.5	19257.8	75534.7	243613	65321.9	43254.7
P14866	HNRNPL	66816.5	79778.8	113272	37253.6	101464	22963.6	29738.4	27254.9	18330.7	36559.3	48467.2	31972.3	19575.7	26043.3	18782.3	27427.7	24354.2	80982.2	111106	115642	69703.8	125262	31643.5	35819.3	42390.6	27353.5	25013.2	30570.9	22315.5	27499.2	17950.7	104153	109625	95014.9	52488.4	106245	35524.5	41720.1	25252.3	19927.4
P14868	DARS	48042.2	44755	52032.7	55162	62934.7	19426.5	15452.8	17293.7	16349	13388.6	22575.5	13289.9	20991	20147.8	16176.9	18870.8	21083.7	50534	50453.1	60623.3	50160.3	67701.8	15538	16000.4	17180.9	17300.9	12836.4	13995.2	17927.1	20788.4	18465.2	46483.2	80273.5	49895.8	52412.8	67134.6	19042.7	17784.4	20877.9	22838.5
P14923	JUP	65768.7	68919.7	62814.2	91197.2	77374	17964.4	8456.32	18638.2	6228.13	30503.8	21396.5	28698.6	19450.1	14197.1	4276.05	10137.5	12575	92314.3	103545	67286.9	65997.6	72759.3	19905.9	13548.7	12597.7	10110.1	8023.4	25331.7	6707.18	11249.7	1886.46	67997.4	62804.3	69723.2	57712.7	62717.5	16076.8	4566.39	7269.15	10886.1
P14927	UQCRB	23550.3	39155.3	37473	26977.3	40811.6	14405	23901.3	23487.7	15384.7	21570.4	31107.4	18936.3	15729.2	17920.6	14208.6	21085.5	17037.1	29755.1	28072.8	70987.3	26858.4	89662	21590.9	19750.6	47914	23289	21946.9	23142.8	17444.8	18178.7	24874.5	41208.9	55127.7	37937.5	34329.5	44149.7	31774.8	82825.8	16480.9	10839.4
P15086	CPB1	909.629	1061.17	1961.83	10287.7	18136.6	1138.13	40299.8	4583.49	1289.72	60773.3	13644.9	6360.58	3701.87	3321.78	24403.5	1985.95	15665.3	462.89	792.77	119.311	5079.36	4967.4	15059.9	33181.6	74113.1	1804.9	68267.8	20887.2	9724.52	10268.9	2304.31	1105.47	364.01	1591.38	5171.49	1294.37	12436.5	2864.71	1645.13	1390.63
P15088	CPA3	90651.2	176870	61577.1	533593	66275.2	18258.8	1286.46	69970.1	14136.4	59508.9	20590.2	60386.4	155362	24395.5	49845.8	34229	19289.8	127055	12058.8	42358.8	294346	98564.6	70778.6	109105	45658.1	35114.6	114649	206694	125421	13064.6	142260	17658.2	44295.6	91142	467225	51294.7	22074.7	9381.83	34348.9	38811.5
P15104	GLUL	6534.42	5682.62	6875.38	4128.17	5552.48	4727.57	33306.6	4023.9	3338.7	34274	29512.7	22724.9	4313.42	3484.48	2660.51	3911.8	4443.32	5338.73	4655.88	5581.25	6047.04	1675.56	5080.67	30629.3	46573.9	36418.4	22060.9	29932.6	2899.98	19779.6	19640.3	6783.14	5435.22	9615.92	6186.35	4111.49	3077.04	12038.2	4314.28	23316.4
P15121	AKR1B1	4909.33	5079.26	5955	4912.78	5612.52	7303.78	8623.34	6421.42	4231.97	5269.82	2442.52	4557.38	4775.22	5869.25	6222.79	5676.47	4825.63	6507.95	5773.86	3504.68	8613.69	2553.45	7299.24	8107.5	5759.15	9956.03	6117.77	5828.29	5690.21	3318.79	5729.06	7173.19	3820.51	7382.37	6204.54	5101.49	5557.85	4014.84	5265.39	4757.56
P15144	ANPEP	8439.77	86852.1	19098.9	1.1181e+06	27096.2	14420.7	9595.25	15516.1	16241.2	17936.4	16262.2	7774.07	34782.4	23845	12245.3	18008.5	42535.1	38125.6	30064.5	13466.5	34195.5	94453.7	19923.1	9116.39	35006.2	7381.47	5506.49	14689.5	15569	17024.9	8442.49	74434.4	13695	56874.8	15830.9	69812.7	51616.7	33463.4	21562.5	9747.9
P15151	PVR	0	0	2355.18	1881.77	2655.34	2293.13	31069.9	4820.05	3226.31	29103.8	24809.6	22120.8	3183.46	5125.02	5376.25	5370.12	4618.51	2183.48	2361.27	1890.49	3171.5	2853.49	20480.8	18143.2	15137.9	26640.9	19018.7	16202.4	7559.64	3433.41	6675.51	2038.79	3170.91	1830.28	2527.39	2470.82	8619.01	4950.25	5005.89	2042.2
P15153	RAC2	10878.2	5002.38	6644.99	11825.8	30783.2	9403.24	8631.14	3193.14	6459.95	2406.46	7180.55	2241.34	4764.59	4480.9	8865.48	11325.9	13723.6	9488.74	5031.7	5519.47	6461.16	6804.87	27332.9	7222.66	3826.22	3786.69	4643.89	2306.9	11513.1	16265.8	14601.5	5819.86	6474.52	9492.33	15163.7	14164.5	8449.19	26957.1	11157.5	6112.34
P15170	GSPT1	9657.28	8226.19	10208.9	13452.3	12566.7	4390.03	3265.52	3860.43	2618.44	5184.52	2928.88	4079.82	3836.9	4202.91	4394.87	4544.43	5529.96	9222.38	8258.65	7479.75	8776.84	6137.58	3243.64	4455.93	3119.41	3994.47	2723.75	1725.14	2960.28	4431.82	2647.57	8622.13	9189.53	9353.37	10408	10446	4590.74	3778.48	4161.18	3546.84
P15289	ARSA	8406.43	18098.8	12171	18822.6	12792.1	5611.44	12327.6	10263.6	3294.42	19229.9	25922.6	26491.7	7904.23	12524.2	7211.07	9414.79	8714.02	14988.6	12005.7	35475	9823.12	42625.5	18813.9	12906.2	13860.4	9908.65	15877.9	19329.1	15437.2	21890.2	27520.4	15293.5	29694.7	11352.2	23667.9	29118.5	14754.7	48425.2	10938.3	15210.9
P15291	B4GALT1	4729.36	5246.6	6869.3	6523.76	6870.85	5625.74	1336.04	5203.59	2707.91	1275.07	3321.99	4434.85	2496.63	2498.39	3629.95	4478.93	3198.18	7637.69	8946.42	6195.78	4726.61	10345.4	1312.17	3250.86	1578.48	1904.68	2420.41	891.16	2314.04	5487.9	3317.6	9170	6356.26	7352.57	5467.09	5383.55	4769.8	7848.46	3831.03	4406.47
P15309	ACPP	441188	1.21786e+06	675164	860159	510811	335248	1.04318e+06	634042	204258	907487	2.81901e+06	759906	536826	528545	277266	407021	716833	976266	527629	2.89829e+06	535096	162496	496336	466852	1.65702e+06	134973	377232	677635	428989	837067	543310	1.13634e+06	404411	1.65838e+06	200107	993705	711194	236302	420472	290538
P15311	EZR	61207.2	47854.2	66374.4	53112	82004.4	15158.8	13822.2	13184.3	9401.78	13746.4	20185.6	18871.3	9872.14	13392	8033.06	12589.2	11187.4	53645.6	49454.8	34490.3	39943.2	33875	17924.1	18113.7	28172.8	24337.4	15236.9	14477.4	12677.8	13907.6	9461.17	58356	43224.5	91272.7	71561.6	53079.1	16653.1	11418.3	13824.7	9002.15
P15374	UCHL3	9397.78	5899.82	9957.89	9889.48	10551.8	7029.64	11288.9	5664.33	5304.05	17122	8073.81	38606.8	14212.2	6756.24	5560.43	11963.9	7398.98	8282.71	6684.97	7401.18	10053.7	6463.21	12511	8947.22	14508	7100.78	9795.38	7685.03	12086.6	10405.5	20106	9754.36	6406.77	11186.1	13478.9	9408.17	2944.59	4603.22	19607.8	6638.31
P15428	HPGD	10401.8	3430.44	1752.54	13198.8	1291.49	11907.7	19465.5	234310	32334.5	180198	60998.4	6929.8	5845.98	2228.05	45462.3	2100.18	5590.16	41299.6	1577.88	5012.92	3030.21	1050.29	4791.94	9838.09	90796.6	65512.7	267097	233622	36717.8	43655.7	160134	2171.82	1883.59	6300.37	2327.48	7355.29	5181.74	11513.1	3805.55	3056.12
P15502	ELN	4461.25	15765.7	35104.3	34210.3	39032.2	18868.9	12465.2	7639.13	28085.8	13414.1	10705.2	18175.4	15310.8	7255.75	9374.62	16066	5657.71	27329.6	11205	15445.5	66315.7	73141	6703.39	18083	17437.6	18826.9	54390.3	24574.7	52136.2	2457.92	13020.6	40535.9	44480.8	46046.3	61822.9	12433.9	6750.63	7097.22	4031.44	11545.1
P15529	CD46	4234.55	6961	10729.5	6128.45	10293.8	7817.21	5486.4	10825.1	10292.1	13827.4	10285.4	9313.22	24176.9	7392.76	17766.7	11986.4	12736	9090.33	9235.7	10601.1	6814.95	7346.86	9841.05	7038.55	7806.63	5879.08	6909.59	7087.11	9866.1	13502.5	11997.5	12694.3	11469.4	7964.93	4025.86	7951.77	12982.1	7199.26	9375.82	14051.9
P15531	NME1	32000.5	19269.9	37372.1	26262.8	31885.1	16447.8	5747.07	12610.1	19536.5	8862.08	4500.15	6683.77	13932.3	13920.4	12803.5	13110.5	14533.5	29396.3	24501.5	35642.3	23922.2	24570.6	8111.77	13834.5	19133.6	8421.6	8515.55	10379.1	14283.7	18178.2	14729.4	29404	27806.5	30246.5	39927.9	34600.5	10411.3	13620.9	13893.5	32133.2
P15559	NQO1	4664.46	2801.61	520.298	967.64	553.644	2329.32	7039.5	1558.75	2748.75	3440.55	944.047	2080.72	7080.81	1360.86	1814.82	2215.17	4197.02	2881.97	3994.31	1658.76	745.911	1536.04	7510.53	3774.1	6433.83	6061.94	2689.7	3818.69	1308.16	2294.72	860.508	1549.41	418.911	2998.8	2401.45	2560.83	5050.99	1516.2	2977.17	1580.37
P15586	GNS	14572.3	34703.2	69087.1	56413.7	24684.2	9456.31	17930.6	12588.9	7706.54	30789.7	27086.4	22699.8	16374	14566.3	10021.5	15376.5	12931.8	27433.8	26584.8	51159.2	27467.5	55514.4	23057.2	23514.5	51439.4	12808.1	19578.6	29433.8	13675.1	21539.6	22859.2	31819.5	49813.8	32807.4	41234	32714.5	18136.4	48468.9	14543.7	16662.2
P15735	PHKG2	1604.1	3027.84	1305.77	1875.52	2637.2	2139.65	13382.5	1323.2	12522.6	33282.5	9434.92	23193.6	2596.82	3641.52	41325.3	1959.99	1936.1	1475.47	2145.51	628.355	809.008	1180.76	2540.79	3289.51	9229.34	45307.9	18232.5	2741.78	69523.8	2130.03	53148.1	2628.84	877.491	1399.83	3154.33	429.302	3376.55	2626.31	1237.76	1252.5
P15880	RPS2	58047	51798.1	66663.5	67910.8	83671.1	43187.5	35709.6	43801.8	37580.9	40540.7	77813.7	41898.3	43768.4	40792.6	33174.6	42897.2	39473.2	68173	69580.4	69235.1	65274.2	68842.5	43772	56268.4	33561.2	49059.4	39538.6	50405.9	41841.4	42168.5	35373.8	64030.6	85470.6	62733.9	77156.5	79529.5	52423.8	48616.1	45113.9	40393.8
P15907	ST6GAL1	2272.87	3001.8	4481.62	3480.26	3181.41	1603.94	2321.79	327.654	3470.17	975.476	1538.65	1789.43	867.016	1915.02	577.054	1943.68	3205.16	1724.15	3080.19	681.112	1929	2111.15	1676.34	2952.55	1105.8	1063.95	587.458	908.087	2259.13	2523.73	1527.27	4495.65	4811.57	1789.91	599.185	4977.09	4693.03	1028.32	2673.49	3209.34
P15924	DSP	39767.5	45119.7	36980.7	61515.5	42853.1	20003.6	15538	20104.9	11472.7	23772.5	22721.1	24622.9	16554.6	18398.4	6700	15849.2	19251.8	73245.1	61584.2	38015.2	27543.9	36990.9	21907.7	18152.5	25740.4	17409.6	11014.8	24280.2	11370.2	14971.7	5489.09	55699.9	45599.6	43955.3	36896.3	33043.7	25826.9	15257	16028.8	11865.3
P15927	RPA2	5330.5	6927.94	8428.73	7089.42	6080.12	5219.69	8045.68	3642.76	5501.75	4930.66	8400.33	6724.4	6769.75	5041.33	2987.75	5127.84	2324.56	6571.92	8207.78	4735.3	5713.1	2902.37	3409.43	4749.8	4952.73	3624.84	4621.95	3047.89	6148.22	4185.64	3015.96	7080.99	7245.67	11081.5	11710.7	6815.25	2556.43	3750.31	3818.24	6554.05
P15941	MUC1	4420.6	7322.99	2487.68	4121.77	5249.9	3428.27	1673.41	1943.34	1331.72	1127.83	3170.81	2769.93	2751.39	795.225	4649.28	1552.53	1928.87	2769.28	3023.24	562.715	2556.61	3016.63	9843.67	1956.83	9268.04	2230.86	6249.41	1427.15	4803.24	508.367	1812.21	2165.01	1460.13	8089.48	8341.67	3928.96	2609.02	1271.55	2019.11	1954.42
P16070	CD44	55139.8	36747.3	42334.3	47817.1	45811.2	31478.2	52501	23079.1	24726.7	36677	69761.9	52132.9	24902.2	31335.5	31625.6	28483.3	23064.9	51236.9	39513.8	23138.7	53721.7	32071.4	39481.5	61143.2	33109	57374.4	59739.9	46949.2	37752.9	23735	20549.7	56158.3	31304	46178.1	67921	45795.2	30049.8	23645.8	31895.1	22942
P16083	NQO2	30194.9	6745.88	10481.3	2035.99	14498.2	2847.92	4447.16	3322.99	18149.5	12818.8	14982.3	4259.66	20390.3	17529.5	16619.6	4157.15	14788.7	2686.64	4778.96	5201.36	5009.34	3206.12	14212.8	2259.52	22661.3	8059.86	19793.5	4082.69	29730	2608.84	29470.1	3665.01	3381.59	8515.22	2799.98	3058.17	20506.5	1798.65	15031.4	3609.23
P16112	ACAN	466.007	659.986	1008.75	316.415	1556.13	1952.9	7073.16	5195.8	1097.73	8414.97	3667.48	5575.97	5083.07	993.767	4829.6	1936.97	2406.84	398.916	1003.01	1330.12	922.197	1115.97	9334.35	419.376	3899.93	6886.6	13016.1	14959	772.256	636.891	2896.3	407.386	1517.34	1599.84	208.771	1330.92	945.197	530.907	1443.2	1232.24
P16144	ITGB4	40569.1	24311.2	17909.5	14609.1	23300	28008.6	9806.93	29680.9	16286.8	17264.7	6489.18	24788.7	21569.4	23535.2	14194.4	20274.2	13894.5	27841.2	16799.4	12401.4	17749.5	6909.29	15071	26281.8	15451	26920.3	12676.5	30187.1	17822.2	8886.83	4168.02	19719.8	13885.6	25286.5	31728.9	16207.9	17318.8	2542.34	19214.8	12008.4
P16152	CBR1	139382	124826	164661	216800	126497	70086.9	120920	73504.9	57452.9	154135	135109	216194	114715	79614.9	108144	90760.8	48245.8	191471	202501	149105	217433	101632	119644	125145	135314	97955.6	106471	152274	94507.4	81058.4	57370.2	194828	95379.9	184738	167485	140115	83320.2	29509.6	84722.5	82787
P16219	ACADS	15177.9	18737.1	18336.6	33238.7	27549.4	6663.22	12337.7	3382.77	10359.5	10838.7	9528.96	6209.65	8710.55	5749.21	7688.5	5805.44	9015.4	28629	25066.5	36527.7	24960.1	12118.8	7955.38	8934.28	9458.7	9955.32	11176.8	20233.1	3762.7	5811.5	4516.89	10901.9	36298.8	29214.8	25241.9	19104.9	8448.43	8939.71	5657.13	5405.34
P16278	GLB1	4753.31	5588.16	10655.6	9190.73	9581.77	8163.89	3920.12	8210.62	6887.89	6086.41	6586.73	8759.54	5193.55	9403.16	5623.49	10595.2	5067.43	10958.3	8540.43	15709	7356.6	13216.1	8643.88	6391.35	5427.11	5788.8	3670.83	9565.76	5939.14	11268.5	6152.99	9321.38	11629.7	11391.4	8154.42	8878.99	11886.6	9682.35	7606.65	13888.3
P16284	PECAM1	4281.49	3515.31	6692.65	7010.48	7929.69	6569.05	5400.54	3219.11	6517.99	15927.9	10773.1	16001.4	6466.18	6811.78	4363.67	7383.73	7884.2	6267.05	5582.8	5207.76	9200.82	5517.25	6702.86	13261.3	15670.3	6155.53	11138.3	12272.9	7379.54	8769.35	8353.24	4946.77	6252.25	8671.82	6994.77	6855.71	6634.42	8208.85	9250.23	5756.82
P16401	HIST1H1B	27306.7	13763.4	26977.8	16629.3	32762.7	15294.6	62367.6	41338.5	11591.4	50986	39042.3	8479.47	41857.3	24634	36069.2	11396.5	27077	7193.59	10068	10207.9	10221.4	3882.48	45391.5	68447.6	70047.1	65567.9	59239.1	95143.9	32929.5	11299.9	21094.9	6050.73	9570.42	12249	42070.6	11264.3	34848.7	14184	28066.5	5570.49
P16402	HIST1H1D	51772.7	38342.6	55903.5	61361.5	137596	38113.6	26722.8	17492.3	32352.3	22607.9	8514.92	36883.6	20016.3	31943.9	18829.9	26183.1	17372.2	48016.7	35011.1	21839.7	47876.1	6243.13	20883.1	38945.4	25052.3	38676	33688.1	33747.9	30837	17238.2	8315.04	35162.3	31892.3	58674	93593.9	52297.8	15509.3	52776.1	22840.6	30613.1
P16403	HIST1H1C	178166	102263	263249	185259	153847	68502.6	59473.2	36284.7	56534.2	37835.8	35741.5	28209.7	39241	49429.6	34451	36262.2	23630.8	258187	186407	183077	320241	44644.3	38417.5	59515.3	49217	49418.3	32675.7	64937.6	48384.7	42497.7	12357.5	163713	121915	173055	432031	120159	36839.9	43776.7	44230.7	14035.4
P16422	EPCAM	7200.71	10889.4	12520.5	17404.2	17828	5307.25	38274.1	4485.5	5010.51	11456.4	5797.19	6132.67	3960.55	2989.79	6020.14	5393.72	8102.27	12120.1	15791.4	52830.8	6211.12	30300.5	5056.8	13090.8	13760.7	11087.5	12153.8	13975.3	5829.9	11637.5	2245.36	13423.9	52902.1	8764.65	5700.01	19263.9	10136.8	6233.88	5031.13	7180.36
P16435	POR	22500	26214.5	33604.5	35402.9	29852.2	11853.1	8289.97	12236.1	11071.4	11007	10607.3	14526.5	13183	9935.18	10027.9	10040.9	11167.7	40787.8	35603	34090.2	38475.6	30915.6	9183.28	11868.2	8790.12	8672.14	8097.02	14445.5	9898.48	13080.1	10737.5	32378.2	39614.1	30930.5	30116.6	37028.6	11231.7	12843.7	10941.5	12701.8
P16455	MGMT	2531.11	2155.6	2162.65	5431.76	2853.37	2912.52	2738.67	2338.6	7213.51	4906.98	6102.35	12305.6	2906.22	2884.96	748.018	2279.82	1284.25	2869.05	3979.43	6530.06	2839.67	4595.35	2824.93	2846.2	2670.09	6338.3	6122.56	3983.27	6718.36	2522.66	1054.09	2202.46	2503.37	3931.35	2442.32	4498.75	7101.35	3875.71	2835.6	1800.93
P16615	ATP2A2	112959	56843.4	51313.3	76227.3	67448.9	24416.8	43205.3	27924.1	27402.8	46068.5	43354.4	45077.9	29470.5	34725	38859.6	35978.3	30861.5	85647.9	84268.8	59464.1	58438	49757.3	37534	45712.4	25766.8	36295.3	32202.4	44747.3	30895.4	24067.3	37947.9	58025.9	83848.4	51368	53910.2	60991.3	33198.3	22706.2	37592.3	15750.1
P16870	CPE	55196.9	49235.6	43310.8	44836.7	54241.8	15040.7	19063.7	17236.1	9537.64	28975.1	24943.3	32165.9	25839.7	24362.8	6801.98	14473.9	32246.1	59912.9	59382.8	40862.1	53362.2	173244	24664.8	10096.8	69283.6	8577.29	10270.7	10101.2	8839.89	40450.8	14059.7	69480.7	48804.4	54420.1	27851.3	83345.3	97133.8	25307.9	16789.8	23499.9
P16930	FAH	8477.9	5609.12	9295.15	10208.5	8055.1	3211.42	5464.65	2291.06	1950.82	3483.43	4030.02	2475.59	2749.22	3717.95	4382.91	3790.17	4384.98	9094.13	9698.99	5080.34	12942.3	3470.74	2213.07	3168.2	7104.08	2745.12	2507.06	3450.92	2250.61	2932.37	2288.14	10662.7	5142.26	8905.33	12548.9	8178.45	5443.11	735.388	3171.88	2961.8
P16949	STMN1	11764.9	7775	11533.7	6624.44	7316.92	12421.2	4153.29	27851.4	8688.25	18324.4	4430.44	15557.2	14608.2	6762.46	6705.06	14519.2	8001.3	9816.95	5120.01	4058.82	9829.19	3733.53	10238.2	22230.1	18878.7	8612.31	9718.66	16891.6	84583.7	7589.04	7610.71	9322.83	5115.69	13008.2	18406.5	6470.92	18138.4	10986.9	7802.48	4693.77
P16989	YBX3	6123.49	5863.94	9436.18	6951.36	5783.44	4165.45	9543.53	4311.19	5909.63	14634.6	8216.74	11597.4	11562.2	7914.3	14024.9	7193.65	4492.15	8213.67	4860.31	21561.8	12180.7	9210.15	14851.9	8292.01	5256.87	10975.8	10513.3	14590.5	10431.9	3272.11	15583.1	9713.09	3763.27	5081.71	9565.38	8108.22	6130.22	6127.52	8075.58	4935.76
P17050	NAGA	3244.13	8286.96	9268.2	11877.2	6300.77	3957.34	4653.9	4111.93	1468.26	6269.11	4481.97	7197.54	5994.89	5935.49	1671.58	2943.5	3007.32	7777.43	5034.8	8433.75	6958.44	15217.6	5312.91	4714.54	7193.11	2726.67	4075.37	5847.28	3120.87	9918.16	7437.08	6222.56	7553.18	5796.98	8494.19	5415.51	3139.52	22508.5	3786.56	5331.28
P17096	HMGA1	2268.71	2130.16	3952.77	949.781	4043.39	16587.8	6847.45	10519.6	6771.72	2916.58	1645.58	3492.76	2209.49	9491.53	3876.53	8501.12	6003.21	2263.8	2266.61	1377.81	2574.08	192.206	8553.25	7511.67	7732.24	12768.6	2752.94	1751.69	3633.1	4294.68	1676.73	4815.56	1563.46	5328.78	2607.62	2712.85	12207.7	7085.19	8514.39	11773.2
P17174	GOT1	10989	10882.8	18304	12679.5	13657.1	7763.53	7928.72	7737.19	5804.32	13145.6	10729.8	13557	7845.38	6844.22	7439.06	6909.04	6914.58	15147.9	15012.3	9091.59	20066.7	9403.24	10507.8	12900.7	16222.2	12187.2	9068.69	13351.6	8064.65	6869.16	4621.36	17819.2	8747.84	18212.5	21017.4	10473.1	6918.55	2891.93	6893.27	7175.2
P17213	BPI	8324.19	2379.77	1398.74	7154.83	7019.29	4191.96	10670.1	6198.4	18068.1	6039.11	11164.1	11244.5	2809.78	10557.4	8854.76	4304.81	8421.76	6266.61	5778.83	2150.47	7277.75	11139.5	3820.55	7192.9	12045.4	8497.45	7138.88	8047.94	8589.8	6355.45	5997.52	9515.36	3139.7	11251.9	2579.33	8226.75	14986.9	8437.12	4480.64	19783.5
P17252	PRKCA	32676.6	36539.2	34569.5	60948.8	46157.5	7515.13	19483.6	12047.7	12171.9	14801.9	17352.5	17324.1	12452.7	11055.5	14697.5	12105.4	8853.62	50287.4	43448.8	33739.7	67525.7	37506.3	10117.7	12716	11395.2	9581.71	14932.3	11882.9	14145.1	5925.83	9247.69	52251.1	40284.3	51021.9	49701.8	38314.8	6982.95	2233	10453.3	7843.2
P17301	ITGA2	15866.7	11063.8	12954.5	9478.5	14048.9	10793.8	4983.65	7886.18	7611.76	3729.64	8619.37	3403.64	6495.83	9683.64	4032.84	7419.72	5493.4	12107.2	8709.48	9261.59	11211.7	4554.62	7913.09	10289.2	4805.27	11451.6	5401.84	8326.52	5903.58	5446.03	2634.32	13047.1	20325.1	9669.68	15881.7	11949	8949.5	4599.02	6290.56	7207.97
P17342	NPR3	945.654	436.157	1839.18	12478.4	964.843	1761.83	2554.56	925.834	5150.38	39029.3	769.645	2852.73	836.167	599.186	1311.3	1738.87	2059.03	1360.9	1473.44	811.61	2681.02	4264.48	1750.61	3441.59	41829.1	2623.12	2482.15	32137.2	1979.91	2272.33	15752.6	6044.22	386.472	1022.81	655.637	3754.99	2983.46	2830.53	1410.93	686.108
P17480	UBTF	4002.42	2740.11	4236.4	2992.25	2302.75	3253.23	20581.6	29160.9	12349.3	20715	27605.9	20853.4	15516.4	21235.6	28818.6	22375.8	18937.7	2177.64	2384.42	1204.93	966.839	410.004	14634.7	24881.7	36720.8	34228.1	32640	28250.6	32670.2	25125.5	23066	3330.78	1785.05	650.893	6378.46	1584.63	22090.4	38859	15623.7	12103
P17568	NDUFB7	7802.76	7166.69	11497	16765.6	9172.25	4181.59	2777.34	5464.81	5012.44	3216.15	3937.36	3378.49	5746.3	4085.44	3906	4737.31	5196.68	14995.9	12965.2	11924.2	11616.6	18724.4	3059.29	2317.61	2572.88	3306.07	5343.3	2751.48	4737.71	5080.04	6633.82	12514.7	20170.3	10900.2	14786.6	10700.2	5461.63	4832.73	4011.26	5144.63
P17612	PRKACA	10045	9052.44	7535.5	11872.1	9415.26	2069.7	7654.07	2746.5	3244.42	5451.69	6472.63	4423.97	2341.09	4721.01	3219.26	2509.49	2236.19	11043.7	9032.39	7445.09	11985.9	7202.53	5206.93	5468.28	3087.76	4983.56	4523.99	5685.89	4164.23	1878.72	5938.84	8009.08	9667.92	7218.51	9716.27	8920.69	3051	1477.9	2212.5	1384.22
P17655	CAPN2	43375.8	30755.3	43780.6	63285.2	53673.5	14021	20533.3	11136.6	9416.65	15410.3	20981.9	19994.3	12672.1	14087.5	15032.2	15195	10710.3	53344.9	45985	31054.5	94349.3	32686.9	17702.5	22400.3	12362.4	18660	15119.4	18809.2	14046.6	12486.2	11805	59080.4	46627	57314.5	66536.7	49953.4	12403.4	3846.8	11531.6	11779
P17661	DES	3.63913e+06	2.14776e+06	2.44902e+06	3.24879e+06	3.35305e+06	2.30682e+06	1.70918e+06	2.01605e+06	3.73803e+06	1.30161e+06	1.01083e+06	995295	2.88901e+06	4.04596e+06	6.29062e+06	2.47666e+06	5.74563e+06	5.34296e+06	7.07817e+06	3.65463e+06	4.61399e+06	3.24532e+06	1.80511e+06	1.18673e+06	3.25407e+06	1.62906e+06	873481	1.27098e+06	2.483e+06	1.9134e+06	3.05564e+06	4.24193e+06	4.32009e+06	1.9412e+06	3.16719e+06	5.12619e+06	1.77596e+06	767995	3.64765e+06	1.60757e+06
P17707	AMD1	0	0	2312.38	2507.3	3640.99	1811.77	1466.04	1753.38	2222.22	3673.59	691.723	8950.87	1685.81	2032.55	3033.68	974.297	815.754	3289.49	2790.6	4579.35	4509.1	4416.98	1783.65	3249.18	2320.54	2207.67	3236.07	13480.2	785.361	1528.74	2163.56	4963.2	2737.92	5771.07	709.071	4055.27	826.949	2101.76	1971.17	701.655
P17812	CTPS1	25528	14926.8	18772.8	33098.7	21019.9	10471.3	17389.3	7551.17	13073.3	20689.4	21490.4	16809.8	15488.9	14210.2	20342.8	13757.2	14796.8	23078.5	23833.3	17977.6	27890.4	16516.5	19751.1	15835.1	9724.72	15663.8	14623	14353.4	14183.3	9852.4	11050.7	20517.7	24728.9	17624.4	26443.9	25991.9	12364.8	4104.87	13579	11468.3
P17813	ENG	2394.03	2360.51	4128.79	4507.17	4562.59	8814.57	11361.9	8503.85	8795.36	10945.7	28379.2	6129.44	6651.08	6560.12	18307.4	17074.7	11489.8	2687.85	3374.87	3195.31	5212.75	6654.58	10698.1	17083.4	36170.7	6439.14	9703.19	7805.99	17576.2	8868.1	6190.32	3022.36	3894.36	3440.24	7071.89	5020.82	13062.4	20156.8	9048.77	8462.14
P17844	DDX5	150422	157202	213028	221479	242011	28153.5	12875.5	24803.7	16340.2	11322.3	14645.1	15694.9	21483.3	19218.1	14203.2	21074.6	17540.8	202120	194332	200915	166961	204582	17888.4	18763.5	18075.6	20034	10164.7	18856.2	17962.8	22304.2	12202.2	163087	209111	192349	253997	219665	26549.4	28855	22232.3	16696.8
P17858	PFKL	22148.1	15056.8	13813.5	28869.5	15221.7	12703.5	16465.3	19548.7	15004.8	26875.9	38998.2	36457.3	19416	15135.4	22708	19758.6	15117.5	20063.5	14849.3	17330.7	19039.1	14548.5	21011.4	27604.5	24306.1	22651.7	28400.1	33186.8	38232.3	14865.6	19669.7	13531.2	25011.6	13438.9	19079.4	13021.1	20658	15347.8	21211.6	15223.3
P17900	GM2A	5674.52	5598.89	6095.07	13747.8	6210.78	4759.01	3664.46	2947.21	4128.1	1474.66	1654.96	1656.94	4457.55	4445.03	1484.47	2749.25	2440.58	6222.53	8299.35	19024.7	51022.8	5165.67	609.904	1506.04	1811.39	1215.34	797.374	1502.35	2120.24	7682.82	2564.99	4976.49	6858.48	10833.5	5428.31	5162.95	1437.08	9226.2	2713.04	6609.71
P17931	LGALS3	109210	64387.4	75791.8	81415.6	46756	33116.7	13334.5	29320.3	25594.6	22177.8	11076.9	23803.5	40408.9	33693.8	40446.2	27236.6	32435.4	86841.9	85699.3	84960.6	98976	60089.1	24281.4	24587.3	44759.3	24301.9	25008.6	25701.2	37316.4	17223.2	20569.8	65981.9	52708.9	80092.5	73342	59851.7	18149.8	24070.5	26984.5	27160.9
P17980	PSMC3	18100.9	30336.7	37923.5	33833.6	33234	16431.5	33373.2	16381.5	11704.2	24065.8	59689.7	27198.2	10489.9	16641.8	13886.3	15739.3	15546	32901.1	24377.3	28876.2	20562.2	16161.4	28563.5	28099.8	33494.8	39662.7	31059.6	24624.8	13753.9	17710.2	10796.5	28589	34137.1	32328.8	36839.3	28256.9	23863.6	17725.8	16314.1	10246.1
P17987	TCP1	76060.1	64351.1	66722.7	91588.1	73119.3	21931.8	16268.3	18134.6	17776.2	16335.8	21143.2	21802.1	21964.9	19115.2	19484.5	18020.2	20144.1	79339.2	61222.3	76357.8	92526.8	73517.2	21508.7	24539.5	13829.2	21609.1	19182.3	23642.5	20065.6	17263.1	21207.9	67498.6	82769.7	56536.6	108885	69661	23314	28801.6	21426.1	19797.5
P18031	PTPN1	11533.2	9783.34	10150.1	15951.9	12448.4	8668.64	6476.33	6803.99	8278.46	5014.57	10120.6	4559.83	9024.37	9180.86	5933.93	7976.31	8193.96	11732.4	8353.69	14856.2	8788.18	11776.9	4161.34	8831.42	12973	4557.58	7501.75	4762.58	6652.93	9027.87	5059.47	8433.74	11569.3	10589.3	11269.6	11730.9	7267.35	7833.6	9934.39	10817.7
P18065	IGFBP2	3189.92	3090.08	2853.62	3309.38	2183.03	1185.29	4589.33	1277.6	2519.27	15400.3	3325.57	10799.4	3031.94	4404.36	11695.3	10978.1	3484.15	1589.85	2118.92	5242.07	546.751	5232.01	17506.9	8477.28	5170.92	10521.7	31689.1	29214.9	13545.5	3239.1	3469.29	2450.51	2192.18	2176.85	4940.22	2243.42	2424.75	4445.28	1308.57	8810.43
P18077	RPL35A	14332.6	8766.64	6809.82	7413.46	5544.53	74645.1	25654.7	71025.6	10888.9	13025.7	30173.8	16142.3	9752.12	7216.12	7374.02	13085.8	12615.2	7694.71	5819.75	9957.09	6291.22	5126.2	16942.3	12738.2	17894.6	37483.1	28090.3	9424.67	6081.58	10641.1	6388.91	5713.96	5702.14	6468.73	9386.87	4740.98	59802.3	45044.7	87072.8	4605.05
P18084	ITGB5	6306.81	6245.32	9870.43	17506.6	12619.1	7195.02	4826.31	10869.6	5957.54	18904.2	3075.24	2340.95	6512.13	6359.86	4433.54	6868.12	5307.04	10908.7	7564.38	6930.14	17038.6	17390.4	2553.67	14961.4	2347.9	17761.7	932.307	7166.31	6413.07	7447.88	7137.7	10877.9	12229.6	8673.68	19783.9	11612.4	11118.9	9640.34	5342.02	8789.83
P18085	ARF4	43876.6	32624.3	45870.7	87019.6	79183.1	17895.5	6645.09	20520	19897.4	8207.06	7115.32	5365.12	28658.1	17301	12751.4	16661.3	20178.5	66979.8	44707.8	95420.1	21051	47725	7144.26	6625.3	5884.56	2604.63	3869.29	6118.94	18425.7	50278.2	20147.9	40154	75783.8	50797.3	40122.7	60267.2	14042.3	15781	20361.1	47905
P18124	RPL7	31845.2	32673.7	41195.4	23655.5	51656.8	56158.1	41265.3	32073.9	27486.4	24142.9	57294.4	27532.2	22919.5	27331	15372.2	25748.8	21237.6	40022.8	101101	118451	28043.4	73871.2	39548	50334.9	38074.8	62770.2	29172.2	31039.3	23686	23522.9	12645.1	98689.1	106491	44392	24075.6	73375.8	51376.3	22475.4	27814.9	14174.3
P18206	VCL	443730	247411	404882	430514	354917	170161	207345	141775	252310	182322	97164.5	179404	197045	168325	424459	125410	176909	442598	525148	221321	708378	374670	186905	201541	168718	229959	176302	186264	280694	114813	283312	437877	351718	369365	408822	438981	86303.1	60020.3	190486	124730
P18433	PTPRA	2530.6	2551.52	4149.48	4418.23	5579.42	4587.22	6411.5	3918.36	3992.35	14374.5	7688.89	33527.3	3817.61	4528.19	3788.06	5135.05	3566.86	3180.5	7297.78	5824.61	5167.72	3689.92	7052.51	12633.7	4766.5	4886.74	20150.1	27650.8	2776.1	5431.26	1909.91	5973.32	5914.96	5049.58	1223.47	4583.71	5803.89	3888.85	4629.54	3482.63
P18510	IL1RN	0	0	1943.07	1425.33	438.578	1308.8	6270.96	1649.99	842.911	5294.56	2652.84	7804.37	744.419	559.898	449.397	411.65	724.633	228.253	425.926	910.681	928.088	980.562	1020.74	454.43	376.297	7710	1844.59	1633.45	1159.9	1526.12	1012.86	1296.65	1177.53	1871.5	267.895	414.515	887.637	3421.09	671.751	867.189
P18564	ITGB6	0	0	151249	264183	169047	198385	209579	259962	205678	146201	186310	191849	225156	241506	300520	240007	225406	213133	158422	133027	296834	241908	183449	195629	213630	176856	138314	196827	331818	179627	252528	164192	201632	166627	241158	185489	185084	223063	239506	107981
P18583	SON	2815.27	4673.59	4720.78	2993.41	3798.78	3374.09	2760.36	5077.06	1873.77	6068.7	9345.25	2169.08	2359.84	3431.8	4065.06	3602.5	4115.23	3712.63	3675.38	3192.85	4249.27	2821.63	5308.22	6190.23	9268.03	8071.03	2950.95	4382.04	3766.28	5742.75	2457.11	5078.08	4586.37	4898.58	6368.21	4131.85	6948.94	19787.4	3678.45	5470
P18621	RPL17	17101.4	18012.7	17766	23901.9	23980.3	18809.1	12311.1	16085.2	12056.3	8711.95	17477.8	8885.92	11611.1	14737.4	6427.71	11770.9	10998.8	22904.7	20294.9	23255.1	22262.7	17921.2	13345.6	11550.7	10503.3	14093.4	9910.12	10875.8	10323.3	9147.58	5804.94	18224.7	15901.8	19563.1	32932.5	25841.3	16471.4	13246.2	14590	6348.21
P18669	PGAM1	132688	143080	283731	172709	236764	16586.9	17146.3	16112.3	15547.4	22678.5	9975.89	23707.2	18517.6	18403.9	24312	19882.2	17725	240323	234201	119895	315042	98098.2	18791.6	23416.1	18663.4	19359.2	13818.7	24879.7	22170.6	17528.9	16433.2	259049	137862	270266	284365	205034	14354	12297.2	20580.6	16508.3
P18754	RCC1	10793.6	9385.41	12982.9	8842.3	11632.4	8687.65	8440.02	4381.85	5184.92	1634.87	3568.78	3577.24	4683.45	4226.45	7140.72	4812.18	5211.81	10226.8	13829.5	11905	6557.4	13850.9	8385.48	5933.16	2526.86	7372.66	2021.02	5185.89	2555.06	5357.41	2295.79	12655.1	16676.2	8420.66	10039.4	11571.4	6673.41	11388.9	4759.39	7048.49
P18859	ATP5PF	23082.7	22019.3	22069.4	71656.9	30521.7	27313.3	5501.9	29446.7	34839.8	21875.7	6114.44	7071.53	37689.1	22858.6	18638.8	23020.2	25438.7	32416.4	30867.1	43112.6	28921.9	33367	9961.05	9804.79	22466.2	6645.81	6824.7	16292.5	26757.9	35998.8	34998	34206.3	51607.8	32594.9	32042.6	32169.7	13457.2	53420.7	22018.3	33650.9
P19075	TSPAN8	1540.52	2748.12	2859.84	699.701	8715.9	2834.75	10687.4	7468.07	4259.35	4519.26	2420.6	4509.9	4061.43	6389.42	8015.54	4259.44	6330.71	3650.22	4794.7	11513.1	1288.34	8619.06	9958.25	8118.84	12024.9	5586.83	6356.85	9838.11	7643.89	8420.42	4990.57	3210.59	8384.02	3691.09	2283.18	5383.46	1591.77	14011.5	7048	4180.51
P19338	NCL	72712.6	70197	102429	68959.6	63542.5	14661.3	18330.3	22632.8	7501	17502.4	20223.3	17283	3424.76	17361.1	11281.7	18474.8	11171.1	77735.1	57541.1	50933.2	70636.9	33102.7	24339.4	28755.4	30196.3	32218.7	24741.1	25048.7	14062.9	8907.64	4771.57	90375.5	61117.2	83264.5	115984	57120.8	28268.2	22456	11909.4	6800.03
P19367	HK1	252545	296136	160851	1.25532e+06	141954	40393.3	48569.4	49254.1	44983	61232.1	50539	67583.6	39618	46108.6	41199.1	40707.6	53519.6	225764	56377.4	162526	735545	385542	45866.4	50954.1	34372.8	46539.1	38775	70280	36022.7	41113.1	35106.3	56115.5	54253.4	104043	1.03863e+06	162409	50261.3	32010.1	40606	42514
P19387	POLR2C	18552.5	12671.9	2773.2	2225.24	2695.81	3456.53	1452.85	16700	13132.6	4711.81	10067.3	2151.69	14850	8753.04	4265.26	4857.41	5781.57	2928.15	2629.36	4014.66	2001.87	4074.14	4187.97	4501.57	7271.79	6128.75	4894.55	6357.23	15590.8	9182.91	36069.6	2790.82	3388.79	2711.36	3237.32	3182.21	7196.45	15273.2	5910.77	10701.7
P19388	POLR2E	19783.1	7454.85	8643.72	7712.57	8277.13	7191.87	6837.16	6923.97	4923.68	6420.18	13259.4	4135.86	4716.47	5689.42	5365.49	4668.7	6789.31	8889.44	9087.8	9240.26	6727.39	9838.59	4494.47	6027.39	8634.26	9333.15	6029.07	4391.4	4216.06	5514.01	3532.67	9371.5	8922.74	7602.87	8981.14	8754.44	8846.56	10374.2	4791.77	6626
P19404	NDUFV2	62925.1	103617	91434.3	113302	104405	38243.8	25533.1	42091.9	34024	15429.6	49311.1	13997.2	31942.8	35150.7	27640.2	35731.7	33124.5	109670	95215.4	155856	109274	235373	19215.7	19259.4	52059.5	13633.8	18358.6	20963.5	35821.9	28558.8	39657.8	101039	182740	120411	168727	119979	42235.8	60716.2	29386.5	16065.3
P19474	TRIM21	0	0	3364.37	3973.55	3072.01	1913.87	6489.48	1062.01	1715.63	3242.14	2816.05	3269.12	3133.14	1714.84	1494.52	2166.5	2042.79	3508.74	2655.16	2630.17	3115.56	2675.28	1816.06	6833.73	700.209	1656.73	2459.98	2293.35	7542.43	1264.62	2078.87	1339.49	3003.4	3103.71	2336.48	4285.85	2018	3302.84	1870.56	2230.71
P19525	EIF2AK2	4279.81	4656.86	5668.3	2887.83	3390.16	3050.61	1883.86	2304.91	1619.78	1330.99	1832	3946.55	11347.1	2082.54	1525.87	1586.27	1456.3	4925.9	4326.04	6793.51	3102.9	3519.73	1493.74	775.33	1044.22	2067.82	2784.34	4978.15	1761.39	2375.67	867.655	5123.14	5832.75	6253.71	4226.6	4477.55	2299.6	3425.96	1085.5	1418.62
P19623	SRM	15201.3	12734.3	7581.51	6806.14	8142.41	7307.15	6421.93	4721.56	5404.29	6326.1	7168.24	3822.86	7380.09	4071.22	7555.99	6762.71	14184	6885.6	6170.12	5985.75	6364.28	3890.46	7155.92	9651.66	5673.87	12508.2	9414.69	10614.5	7198.93	11612.6	3615.23	6532.62	8396.17	7123.94	10330.5	8004.41	7470.51	7601.95	5426.77	6232.25
P19634	SLC9A1	512.462	768.358	957.406	570.44	1261.29	2093.73	731.922	3492.59	1797.63	2462.53	634.149	945.78	4404.23	1531.89	1662.11	1720.39	2809.14	1406.01	1185.76	1438.57	543.832	763.75	2175.5	2315.2	1404.64	3657.26	747.774	1403.93	553.224	2053.48	255.124	1357.88	1642.7	1007.7	266.737	1049.77	661.828	405.491	1383.41	6111.51
P19652	ORM2	1928.49	3851.79	10015	26318.8	7747.63	6178.78	5496.88	2678.38	3220.37	15728.3	10985.2	3064.24	6519.16	3331.56	3818.97	3148.74	7135.37	8199.45	6328.51	8915.65	4684.37	7293.39	3532.06	1299.05	12037.7	4099.16	2791.57	3600.3	4375.44	19908.8	6991.7	7316.45	6091.41	6192.48	2280.48	8559.88	3582.81	6811.74	4073.86	8250.45
P19784	CSNK2A2	5199.91	5225.2	5006.83	6202.97	5692.41	3191.75	3310.24	3583.79	2951.73	3877.9	1648.51	2981.11	3106.18	3756.29	3089.17	3904.73	3564.37	5604.83	4959.37	5812.72	5172.87	7245.67	3719.55	3574.87	2903.75	3367.95	2370.16	2072.36	2090.83	6031.43	3097.95	4194.87	5905.63	4512	5266.78	5608.39	4677.25	3752.65	3144.92	3741.45
P19823	ITIH2	48252.3	32479.9	36398	71555.8	62765.4	5740.86	4991.22	4635.43	6733.1	7426.26	5111.18	5647.95	5729.48	6500.42	10943.2	9147.62	5576.27	27362.1	27288.6	71641.3	77282.2	93797.1	8216.99	6703.49	12850.6	6571.82	8551.35	5182.27	6333.14	5242.67	10590.9	51420.6	32018.4	44678.8	66869.7	37500.4	6480.29	6558.78	11041	9097.82
P19827	ITIH1	10657.8	6639.13	9300.01	35794	12347	8307.48	1476.08	3461.42	10944.4	10386.5	5046.06	9721.13	9544.98	10597.6	33693.1	28114.8	7919.29	10751.8	9832.29	10922.6	18978.6	18623.6	4251.25	12018.1	18106.8	13008.4	10917.6	19961.8	20816.5	7201.9	34320.1	4903.65	4554.31	5785.82	31946.3	15473.6	6151.21	11978.2	12052	8292.42
P19835	CEL	807.418	1118.42	555.974	2206.47	281.742	31028.2	620.789	294.297	1161.88	1029.01	28690.6	1830.97	1452.05	704.414	924.253	730.081	626.555	455.561	879.501	211.361	161.165	87.2286	802.596	1192.45	5880.43	1755.1	448.789	2218.78	1646.23	320.581	1693.57	193.471	834.703	811.87	12671.3	888.619	1394.04	42817.1	779.095	4903.84
P19838	NFKB1	4980.72	5636.41	7308.2	8303.94	7585.56	5469.46	7314.96	5573.98	4263.97	7577.46	8598.3	9725.78	3672.4	5539.18	6886.3	6376.67	4914.61	7374.31	5911.96	6607.09	8895.67	5804.56	7470.24	5315.86	6191.65	9592.35	6471.64	7203.83	4884.52	5865.83	7071.1	6346.3	8430.06	7505.16	9005.47	7864.52	7341.84	9128.93	5234.37	4975.13
P19971	TYMP	16698.1	6314.22	8790.92	5775.65	7285.22	12797.5	16088.8	3927.19	3933.84	9398.46	10021.7	7377.98	5545.55	7638.96	5217.28	6153.16	3777.72	4800.12	5736.89	2656.86	4717.99	1931	12533.3	19393.9	11849	13841.3	19855.5	6760.65	8998.17	4027.03	7573.7	5541.12	4573.79	11325.7	9351.77	8643.32	5928.36	23677.3	7214.05	5637.27
P20020	ATP2B1	2188.04	2307.63	1343.98	1553.01	1483.57	5717.97	20931.5	13880	11969.2	26726	19020.1	9976.63	7993.5	10849.9	14783.2	13511.1	6234.82	1182.52	1034.53	1224.33	1446.54	1320.66	16500.8	34921.6	11547	18735.6	38449.3	24903.1	15027.1	8008.48	9573.3	840.781	2182.13	1138.28	1228.23	1109.3	38686.7	6574.07	11004.4	7797.36
P20036	HLA_DPA1	5745.93	3730.82	6109.54	7132.27	10291.8	5036.96	1919.51	3436.26	11027	3149.92	2710.65	8314.64	4262.53	6163.74	4386.12	6004.54	4701.97	7101.16	3946.21	5247.18	8366.11	14823.2	4294.62	4040.61	2144.37	2576.56	9475.02	6667.4	6392.56	3860.01	12748.8	4331.99	4425.07	9481.28	8221.61	11045.8	1599.66	19107.2	7261.42	5396.31
P20042	EIF2S2	3731.46	4488.17	5985.41	6489.32	6266.42	3111.87	1520.05	1778.85	2331.67	501.795	945.689	3411.59	1064.8	2077.24	966.738	1536.28	2305.57	4119.41	4387.15	4714.88	11856.2	8447.91	2282.05	797.36	6352.55	651.557	118.304	2579	716.738	2873.05	561.595	5485.2	3314.41	4283.8	5234.37	4151.38	1380.73	3947.79	2542.73	2977.05
P20073	ANXA7	119292	112470	83750.9	116915	105354	48605.3	55638.6	59316.5	55726.2	53584.5	64110	77163.8	56340.5	46567.7	54557.7	57419.6	51213.6	94757.4	92914.3	111724	121348	148519	58287.9	58096.1	41014.2	40724.1	68143.3	62107.4	62300.4	55289.9	58356	93688.4	92783.7	112475	121447	108592	56739.9	83401	44075.2	46023.2
P20151	KLK2	10559.3	28750.6	31809.7	25099.9	45547.1	7916.89	12588.2	15719.6	6396.82	15718.4	153885	12328.1	12007.9	9594.82	7100.07	21466.6	24681.5	21669.1	34096	43437.6	15619.9	127062	9814.49	4777.61	25359.3	3205.82	4707.44	7109.14	5836.29	40689.2	15729	31120.8	35855	24608	12186.7	48583.9	31414.3	37249.5	9778.54	19123.4
P20160	AZU1	3891.89	4615.52	3308.87	24407.4	3639.53	21468	1995.19	1544.06	102272	2113.75	2894.95	2913.42	6352.48	38712.9	3545.16	19241.4	865.149	1145.04	3641.98	1517.14	4293.23	4926.85	2342.53	48799.4	171336	1585.08	4160.31	18049.4	15654.5	9447.68	1684.52	2878.55	92885.5	94576.5	1965.78	167981	21695.5	1749.72	9865.43	34005.7
P20290	BTF3	10263.9	7263.99	7457.23	10125.9	5243.09	2038.29	438.377	1515.11	792.831	372.81	1129.6	2481.05	1756.45	1005.37	1277.04	908.527	634.842	7551.18	6233.98	5562.09	17511.2	7340.75	1097.25	1125.4	620.982	2759.54	2280.41	4356.16	846.071	472.614	577.363	6858.79	5680.12	7325.19	11429	9210.23	2759.24	1577.02	904.389	1971.2
P20336	RAB3A	34231.8	29807.3	29076	94269.3	43115.8	2217.68	1015.04	3834.65	3520.75	711.312	2173.29	1497.72	6912.18	2889.74	4160.87	3715.74	4547.15	20913.4	22826.6	85757.6	15494.1	48473	3241.06	1343.35	1004.9	820.676	436.679	859.953	1788.43	12267.6	6524.35	26954.3	23225.8	17971	23169.1	29096.4	4278.34	6396.25	2923.6	21593
P20337	RAB3B	14907	22219.7	29361	63994.6	26780.1	3850.73	7542.74	11467.4	4627.39	4706.25	9743.49	5096.68	11292.4	9556.73	5029.05	9120.1	11397.7	16732.2	24009	51611.9	8012.96	27288.1	6524.56	5181.09	4552.92	3197.42	4358.6	10127.8	8463.38	17813.9	8679.96	20342.7	28557.1	18596.5	15030.5	17674.7	9757.45	11395.2	8866.48	15200
P20338	RAB4A	4660.14	5293.45	4255.09	4493.01	4502.62	2591.2	2050.24	4106.39	3099.46	3128.07	2163.95	4036.52	4002.41	3577.71	2881.83	3483.55	4818.94	5326.12	4645.21	8029.3	2440.18	5103.56	2234.01	4408.27	3077.56	3390.36	2619.08	5172.73	1903.04	6421.68	12274.4	4674.96	5416.6	3577.18	3817.81	4044.81	3572.19	2767.37	2434.95	4562.72
P20339	RAB5A	76974.6	72116.1	96786.1	133951	109977	4053.4	5668.1	4682.24	6942.28	6979.02	11220.7	5650.57	4642.73	7605.23	5697.52	4196.72	8365.05	101924	98242.1	135076	103401	155138	7898.05	14561.8	17255.3	6676.17	5316.48	8102.22	7980.07	9539.24	5827.83	97562.3	99622.6	99991.2	81394.2	105657	9519.51	8866.08	7577.46	4360.57
P20340	RAB6A	244915	273348	356065	821816	484956	16848.7	18941.3	17082.4	16636.3	8642.69	22989.2	23364.7	13401.3	16405.3	12598.1	14705.4	14244.3	453551	358841	913857	356169	656265	18636.4	12739.6	12685.2	14294.6	6214.61	23168.5	14562.8	18549.1	15100	347638	420577	346649	434308	437909	21026.3	29375.4	17657.6	13451.2
P20591	MX1	2433.35	2232.73	3774.95	3217.84	2052.1	2965.53	2817.75	3086.94	4008.29	8470.35	5399.91	6575.16	65221.7	2181.25	14648.3	2017.61	3086.8	2964.14	702.467	1142.81	3450.22	2619.33	10610.4	1968.1	991.362	8706.59	8790.98	4141.74	1394.77	3582.18	4650.06	1558.11	1923.93	26341.3	2479.11	1809.3	1306.84	6423.66	818.539	380.752
P20618	PSMB1	11501.3	8269.87	14183.5	9085.61	15883.6	6974.57	5049.93	5231.07	5842.67	4629.26	5346.04	4534.77	4313.97	7908.82	6459.6	7195.2	8150.61	12147.6	12245.8	8065.28	7387.41	6410.89	5032.18	4574.76	13710.8	7767.25	3622.11	5138.93	7017.36	8789.72	4771.73	10145	11677.4	17454.2	9988.97	12478.8	7060.17	5948.23	6424.61	6217.61
P20645	M6PR	12942	9066.67	9936.52	13882.3	15772.3	5077.85	4795.26	5351.04	6173.91	11508.2	6880.03	4901.17	6990.19	6340.53	5405.49	6279.5	6503.34	14820.4	8850.82	12535.9	12115.5	14535.3	7330.83	7254.52	3374.3	3994.66	3731.91	5983.93	5514.78	7021.1	5424.02	8979.83	11646.6	13710.4	17746.9	17533.2	6068.47	7833.7	6773.52	5928.16
P20674	COX5A	20914.4	18220.6	16251.6	23056.2	21405.5	23800.1	22882	26517.7	20515.5	30228	44684.3	19560	16841.1	19296.3	15418.7	21503.9	22128.2	18832.7	21036	35154.8	19124.9	43032	23885.4	24197.6	40503	25990.4	27847.2	21381.6	18373.8	20512.5	22491.7	38163.8	38760.9	28110.9	19395.1	22970.9	37890.3	95861.5	18146.8	18988.9
P20700	LMNB1	12276.3	11951.5	14028.3	9132.47	19694.9	3626.36	2552.01	1704.26	1571.4	2859.47	2198.44	1342.1	1024.06	1903.14	881.695	1795.83	1361.29	10385.6	10632.2	7188.07	9025.7	12733.3	2586	2261.23	1225.14	2577	1931.87	2098.09	1526	2034.98	905.374	6153.16	13446.6	11870.2	27925.8	14936.3	2688.11	19515.8	2122.04	1980.25
P20774	OGN	499113	323655	1.3675e+06	881004	851840	415223	663431	1.26646e+06	543342	705109	1.633e+06	796479	562411	706749	831911	840830	594478	816855	718996	1.86241e+06	4.04943e+06	4.55309e+06	555418	675294	1.3415e+06	982122	1.20072e+06	880239	1.65694e+06	607937	3.39241e+06	1.12964e+06	913561	1.67644e+06	2.03036e+06	818860	349642	904620	706345	327648
P20810	CAST	6526.26	9175.52	12550.2	6536.57	6815.55	9279.88	13217.4	8091.94	6128.1	12468	7962.23	14008.2	6766.89	8037.37	7333.65	8061.94	8449.61	7549.08	7152.9	4870.2	5683.25	7698.21	11192.2	14273.9	22895.1	16266.3	12027	12379.6	7892.41	7951.81	5620.61	11474.7	4512.35	11230.9	10273.7	4691.91	10544.5	6033.16	6632.45	6876.85
P20839	IMPDH1	1719.8	6590.63	7538.6	7696.18	4431.21	12446.4	11148	10811.1	6516.52	11914.2	19544.8	13343.9	12128.1	10570.6	9114.73	10794.9	9817.67	3556.71	4245.87	9130.18	4898.13	6482.3	13726	16643.6	12247.2	13729.1	14093.9	27856.2	6196.31	10199.9	7448.34	4606.49	13265.7	4720.54	6627.69	5431.5	15041.6	17377.2	8238.32	8825.62
P20908	COL5A1	3518.34	3865.92	14824.1	20012	14487.3	4112.75	5349.9	4403.62	3900.08	5422.3	3753.03	5037.68	2435.71	3471.71	5279.81	4348.85	2474.12	13200.7	9423.05	18597.8	24548.6	19857.8	3583.09	4093.65	5215.37	3719.47	4946.69	3756.62	4918.05	2378.93	7663.32	15143.1	15974.2	19325.9	21464.7	10197	2758.87	2353.01	4202.61	2392.44
P20962	PTMS	13012.9	13807.5	27141	12986	13670.2	16578.5	6830.4	10637.9	8756.46	6921.68	10549.7	4134.63	9255.77	6694.01	6800.74	10086.6	8749.3	14753.5	17375.1	12754.2	23106.4	9421.32	7595.17	7198.65	7554.34	7562.44	2210.52	5969.11	12040.8	11458.4	7562.68	21453.5	9753.75	18831.4	27893.1	11905	3995.95	11569.9	6639.81	16518.6
P21266	GSTM3	23507.7	42704.9	36809.6	61901.8	36868.4	11994.7	6052.07	9246.87	14727.6	4061.2	773.933	4583.45	16855.2	16403.3	18031.5	10184.2	20545	62285.4	36146.4	39321.8	47009.9	23425.8	4844.6	2700.69	17519.9	2328.03	879.547	6650.17	18175.8	14807.7	15499.8	35254.6	16201.6	35969	24311.3	41386.8	6853.64	2366.27	12799.1	15033.5
P21281	ATP6V1B2	8944.67	13850.7	12257.2	14370.6	10850.7	21447.6	17707.6	18575.6	12696.2	11112	14136.4	4945.51	8379.26	13425.7	11702.3	13937.3	14209	12257.8	9119.79	16911.6	7728.24	13092.7	13386.2	10625.9	20770.3	10507.5	7635.16	8785.74	12556.7	19900.5	10992.2	12305.7	9980.24	12249.9	13512.3	13573.3	16146.4	32145.2	15556.9	11342.1
P21283	ATP6V1C1	3489.02	7392.57	11896	10973.4	8873.6	3004.39	5086.1	3861.7	1932.26	6992.32	5491.2	4445.25	3730.61	3315.71	3306.48	3152.04	2630.62	13621.9	10106.3	11760.2	10990.1	10655.2	4169.55	3654.2	4232.86	6356.21	2975.02	1808.3	2742.17	5320.42	4019.94	11131.9	9811.67	8034.91	10569.9	10654.5	2406.68	2895.65	3639.46	3928.27
P21291	CSRP1	650264	162865	1.05734e+06	749238	459918	367184	638799	310054	359534	1.52399e+06	295074	1.23909e+06	452439	443287	1.27215e+06	359739	471160	829538	1.4731e+06	235630	1.19572e+06	175863	830862	1.03793e+06	954667	852566	431227	1.19825e+06	621916	243562	448991	611000	479869	481940	567406	494571	280412	59792.5	580853	379757
P21333	FLNA	1.56796e+06	642197	1.17841e+06	1.56068e+06	1.18988e+06	718043	835227	659033	1.52501e+06	1.16437e+06	501661	887377	1.32382e+06	1.28611e+06	2.55239e+06	1.17746e+06	1.27635e+06	1.39588e+06	1.69572e+06	593269	2.29813e+06	1.17315e+06	779818	911805	815465	889605	757261	814876	1.71965e+06	788215	1.85403e+06	1.05843e+06	903651	1.01195e+06	1.94394e+06	1.4391e+06	397271	412769	1.27044e+06	982474
P21397	MAOA	91303.5	173979	124595	168039	90178.6	50792.1	29615.7	56473.8	53300.1	48868.8	51201.2	41360	48314.4	43347.6	34781.1	54045.1	69450.8	127457	127439	804562	105277	213419	43828.8	24894.9	27425.3	22123.3	23694.9	49420.7	37665.2	131251	86950.9	119433	266860	93472.6	136479	174181	126001	170486	53255.5	53727.6
P21399	ACO1	15288.1	14309.1	26953.7	26093.3	20609.7	9353.5	16726.6	6433.15	9559.63	15132.6	10836.5	24959.7	11472.5	8762.89	10836.5	9763.62	8526.74	22086.7	21502.7	8986.66	26141.7	7857.32	16804.8	22245.8	8547.92	17203.6	14220.3	18835.1	14145	12701.1	13916.4	21554.8	12581.5	23000.1	21389.3	19371.7	10042.7	2115.05	9928.77	14648.3
P21589	NT5E	10610.3	12118.4	12227.9	18364.1	14696.9	5199.42	4824.69	14126.9	7216.68	6785.55	2117.4	5942.54	6542.09	7254.9	13034.7	9944.87	7797.79	13108.4	8860.43	7034.48	28848.4	22504.2	5185	5125.83	1972.85	3370.08	5296.47	2118.3	12259.8	6129.42	19327.2	9883.22	13594.1	10147.5	32479.4	15549.8	4357.24	3828.98	6287.65	4142.29
P21796	VDAC1	238025	296049	245100	315563	230125	115022	101898	190424	128065	137575	174740	146712	142661	131177	105091	138549	122092	226642	196591	279420	193431	359702	110294	131160	118171	102666	123061	140662	121936	157701	205723	248100	275271	238232	328118	268004	159867	465110	133332	136260
P21810	BGN	565386	294789	1.48013e+06	2.01879e+06	1.1986e+06	944201	536184	647953	1.11565e+06	626633	987595	1.10629e+06	1.3298e+06	725763	802802	1.22331e+06	904170	1.01137e+06	967077	1.28553e+06	2.67842e+06	2.7274e+06	538107	852885	1.7251e+06	681289	1.14655e+06	1.71782e+06	2.10431e+06	490046	2.94156e+06	901730	1.40484e+06	1.49907e+06	2.05297e+06	994126	523333	914824	810423	864522
P21912	SDHB	24077.6	25261.1	27874.2	18502.7	39319.2	29147.9	49191.7	31604.3	34263.4	18691	87506.7	5052.76	6475.55	27769.6	19925.1	33955.2	31892.2	28260.7	27062	36274.6	20374.8	40773.5	33881.1	18220.8	68158.9	42608	17845.6	7326.21	25519	34339.2	37726.7	31746.5	45981.9	30474.2	21871.4	34858.5	52119.6	87178.7	27283.5	19560.1
P21926	CD9	99456.6	104029	153260	268292	172578	65032.7	26150.3	92226.1	62914.8	35138.2	47101.7	28623.1	50910.7	71560.6	51150.8	65454.7	75172.8	229005	224830	200404	203129	253699	30364.2	32522.1	43190.5	17899.4	22831	30897.4	66606.5	87373.9	63342.3	215974	156053	163857	133349	175085	80309.1	48394.8	57943.7	47365.8
P21953	BCKDHB	12071.7	20693.1	18237.5	32013.5	27226.3	8754.5	15050.9	12711.4	9976.38	25027.7	33794.8	9989.42	6913.5	10189.4	8868.82	11944.9	12219	24377	21710.3	31413.6	18865.7	37393.4	18187	16547.6	29966.8	18657.1	22767.3	31385.9	7939.56	14547.9	11299.8	21232	40125.1	15506.9	21807.9	26094.9	22434.2	14204.9	9462.74	10048.4
P21964	COMT	57727	36153.3	33995.7	49743.4	50766	24709.3	34024.4	36162.6	26708.5	20474.2	40429.8	26030	17957.7	25221.7	20167.2	23288.3	24721.6	46416.3	35524	33597	45503.9	34839.3	26225.3	26937.3	19906.5	26298.6	26178.7	19662.4	20542.3	24073.1	14464.1	34448.5	57483.5	43326.8	60793.5	48155.4	35964.6	25615.2	26832.6	24131.8
P21980	TGM2	335257	161435	274304	480956	358556	190150	212202	85414.8	316623	90247.9	300023	96829.9	98684.6	153003	210711	133352	92343.4	181358	159867	176653	330226	720615	231698	223185	149690	258163	257207	116714	326612	219732	275950	181630	240604	406235	590699	357022	102391	334672	192848	480734
P22033	MMUT	8532.78	11447.4	14841.3	14462.1	17639.6	3480.83	5539.32	4917.91	5292.65	5726.88	6395.79	4734.93	2882.16	4898.89	3571.04	5243.7	4274.61	13213.6	18868	26058.7	11448.3	16773.7	6013.78	4702.94	5732.12	5252.81	4744.93	8247.07	8902.78	5956.11	6253.26	15547.2	18622.8	17022.6	12204.6	14885.9	7087.26	6252.57	3648.39	3186.83
P22059	OSBP	5800.19	5777.17	9279.13	11713	9275.59	2553.48	3216.96	2695.4	1701.69	2204.26	2888.95	1839.58	6880.26	3047.94	1848.09	3139.08	5535.45	10411.2	10544.6	7248.32	8409.39	7112.78	3602.39	2777.73	1505.67	2741.05	1423.41	2173.11	1302.68	13870.6	3277.08	7901.67	8152.05	9866.96	11903.6	8047.17	3556.95	3898.2	4145.73	8111.8
P22061	PCMT1	21401	19921.3	29897	18314.2	22442.1	14266.5	14180.6	14182.3	11663.5	13679.8	10452.3	12992.6	15148.2	17191.5	21663.4	14574	19935.1	31546.7	33680.5	20327.4	36981.2	16187.3	18023.2	15366	16652.9	16641.7	8130.59	14569.8	16682.2	13173.7	14410.1	26404.6	22725.4	35334.8	23707.6	26082.5	12009.3	10663.1	16432.3	14330
P22087	FBL	18532.6	19069	27976.7	33077.3	33303	10018	15544.2	9607.96	4706.11	18197.5	37208.1	17194	5970.23	6107.31	6605.4	9440.48	8855	29666.6	36267.3	45426.8	26673.4	44363.7	17772	18166.2	16771.4	20078	16031.4	15735.6	7233.02	10435.6	7914.75	21044.9	59141.4	19623.7	35513.8	29652.9	21902.6	33225.8	6122.35	4488.07
P22090	RPS4Y1	6749.41	4788.87	6479.47	6248.23	5502.17	5103.33	7597.98	4025.51	3707.2	9966.29	6719.81	12977.5	7892.96	7116.3	5493.95	4241.2	3624.05	6264.11	8250.65	8740.92	5097.08	9794.65	7591.4	9985.79	9573.89	8757.28	7908.9	6021.57	5422.52	4925.77	4659.39	6406.8	10774.2	4742.22	6145.03	6889.96	11735	12121.1	1157.65	4706.69
P22102	GART	16285.5	12913.5	13406.1	16559.7	10601.4	11873.1	6369.99	7657.1	5936.93	11328.6	12021.7	13779.8	11010.7	8956.76	7782.19	9529.72	9477.48	13476.9	12267.9	11959	15301.6	9016.73	8630.09	14100.5	4963.29	12134.7	9835.94	11399.2	6428.42	8868.22	5314.04	14755.4	14096.2	13634	15560.6	12515.2	10525.5	5438.82	9509.02	9963.09
P22105	TNXB	2741.86	25383.9	5338.21	3065.84	4921.01	7182.03	6899.37	8265.51	8302.87	3465.15	6928.72	7064.23	4864.28	6549.97	9955.09	6230.46	7550.34	4434.11	5122.19	3582.66	29697.1	23706	3780.31	3079.36	6555.3	5544.97	9739.56	6417.44	34385.5	2623.68	7116.2	2071.38	8799.36	21256.9	31635.6	30907.3	3950.28	20016.7	9364.02	3443.93
P22223	CDH3	2176.32	1968	2231.28	2079.59	712.81	10459.4	1091.43	19100.5	17933.9	13444.9	4463.09	13858.9	26900.1	17403.7	24581	2176.8	23253.5	1958.04	2699.26	1699.04	4972.82	1999.14	8320.73	10324.2	9000.58	7646.99	8670.52	11116.4	20550.1	26197.4	45495.8	3089.41	1828.11	1967.36	3386.38	1531.67	5851.86	6229.55	15062.4	19683.9
P22234	PAICS	32102	25416.7	47772.5	46078.8	31500.2	28291.3	37505.4	25889.3	21993.6	27126.6	52100.5	14865.7	21338.8	25846.3	27365.9	28689.4	29344.6	38779.1	37728	31384	42526	29383.5	36884.2	39544.6	23395.8	50129.4	26044.4	29955.7	27748.5	25231	19878.5	35083.6	35548.6	34989.9	51412.7	33912.6	41163.1	18515.2	28465.2	28785.1
P22307	SCP2	25205.2	40295.7	52663.2	42737	41656.7	15271.8	23636.1	17965.8	13355.3	21110.3	23814.9	22838.7	14554.6	14596.8	11838.5	16656.2	16778.5	43110.2	36047.4	54174.2	35872.1	27437.1	16312.8	18076	30073.8	19410.6	18382	15316	14160.3	23869.6	13225.8	43867.1	35616.3	51593.5	35177.2	36008	24835.6	16770.9	14435.4	10857.1
P22314	UBA1	108415	88866.5	107343	80595.5	96549.3	36017.1	39302.9	30557.6	23420.8	41091	48862.2	53472.6	37302.9	29770.4	30653.2	32575.5	40732.9	104113	107770	111789	93387.4	85624.1	41662	47437.1	33550.8	36255.7	34543.7	46079.6	31032.6	39661.4	26075.6	107520	81110.9	105715	97748.5	96697.4	40843.7	27870	29618.5	36267.8
P22352	GPX3	138123	90025.6	198668	352118	308031	114481	82143.8	78743.5	152622	66515.2	71559.6	77717.6	89878.4	92235.1	124863	130303	76476.4	200359	229921	108680	469929	439059	87400.9	58651.8	179698	73347	119296	82936.1	159654	77892.9	115282	212859	212554	428491	365861	229566	61488.5	337016	91276.2	133826
P22392	NME2	100191	126486	178123	124883	129369	12293.8	7152.9	9318.46	11257	1538.56	6202.2	1933.51	6567.12	9224.37	8910.79	9908.13	10750.5	126879	113883	147627	124696	96254.4	5947.47	3573.87	6745.3	4068.6	4692.08	8867.35	12490.9	13731.8	17853	121464	147483	151059	177386	119062	6834.35	13262.2	10160.9	10212.1
P22413	ENPP1	11532.7	7563.36	7520.03	7992.59	7766.03	9067.73	2850.07	5413.29	9427.3	5284.3	5221.31	3876.06	5913.78	8057.28	13544.9	10069.9	8607.1	6286.5	10485.7	5681.35	11082.9	12914.7	4490.51	6948.18	8092.91	7674.78	5042.15	8023.58	5074.83	6593.03	8691.85	2108.41	7914.24	3733.64	15105.4	9105.99	7766.84	25560.3	7116.07	8815.61
P22570	FDXR	49071.5	10988.6	7102.53	16751.8	11391.9	3637.79	9116.92	4134.1	5041.2	3240.32	5281.73	3695.41	3719.69	3331.17	1721.16	3803.47	3170.91	9673.74	7568.11	18331.6	10239.9	10775.6	3156.56	4636.34	2715.26	2058.38	2976.73	4484.23	2839.56	3632.95	1039.74	7735.67	9779.98	11423.2	13303.4	7742.25	7141.95	2647.47	1839.78	3954.51
P22626	HNRNPA2B1	138343	137556	189210	140119	161149	80956.1	32096.2	56408.3	47941.9	33845.9	36022.1	44996.9	59260.7	60768.8	41158.4	58056.2	53372.3	128175	128602	95744.7	158479	77879	43077.4	56557.1	98926.7	60343.6	32921.8	51930.9	78402.7	71410.5	35747.1	135635	96305	187610	265650	136316	50808.7	55894.8	64829.3	69031.9
P22694	PRKACB	15042.2	10510	14160.1	26375.1	15772.7	5047.74	3606.13	4116.07	4933.98	3209.12	2528.09	2295.6	10001.9	5409.12	8718.1	4711.98	8795.42	21386.6	17389.7	18707	29581.6	18163.6	4069.54	1907.92	1395.08	1590.04	2761.34	7628.05	3778.45	5910.56	7677.9	15943	16319.6	12407.9	22225.3	18025.4	4049.97	4171.12	4576.95	7846.17
P22695	UQCRC2	103910	99361.3	90052.6	112027	127546	42672.2	56204.2	53975.2	47952.1	48330.1	54595.3	43110.2	51315.5	40822.3	47697.4	56063.6	45619.5	107238	102840	188841	120536	189982	48132.6	44528.6	60289.9	51428.9	58384.7	61622.3	42416.3	47056.2	47826.2	94450.9	157295	122230	129350	125066	66574.6	98836.8	39222.3	34065.7
P22748	CA4	899.041	1970	1863.03	897.605	1840.77	3267.13	10469.5	1974.44	3850.07	2049.71	10852.2	5741.58	1337.9	4272.77	1288.84	3476.07	2093.11	1849.49	1764.12	1607.77	2891.77	1448.83	3540.83	2146.56	2317.74	4460.65	4230.08	4979.52	1673.55	1479.18	2676.04	3023.74	1877.97	3990.08	1527.48	2410.34	1385.9	1455.93	5763.87	3695.91
P22830	FECH	21572.9	24006.8	27712.5	50273.3	33510.6	7510.34	16651.5	13042.7	11112.9	16714.8	15583.4	16905.7	11602.1	11636	10514.2	12385	15336.3	31850.4	26836.4	39752.5	40088.3	53158.2	10449.6	13299	12901.9	8350.2	12361.5	7196.74	11060.1	9729.72	20937.5	36127.5	39210.9	28456.3	38387.9	31032.6	33406.4	11571.8	11150.2	5639.41
P23141	CES1	45803.3	64569.9	59773.6	74048.5	71492.4	20790.1	81089.2	10993.7	42889.9	33695.7	16642	40423.9	35302	27943.9	37994.2	34049.3	51326.7	77446.1	44765.9	29111.9	99245.2	54246.2	31148.8	33303.5	42712.1	27815.6	56898.8	27461.6	50783	19251.7	37281.5	64317.7	40124.5	46080.6	53881.6	45327.2	40424.1	15443.9	25409.7	26969.7
P23142	FBLN1	314909	167749	151068	172504	203317	125881	163010	152760	155172	224052	300133	183002	113254	195232	183206	164680	148336	289152	180946	134082	562086	198738	220391	161304	182582	238637	177929	164229	280111	46356.8	180313	255322	172111	210442	319337	219014	129274	147450	93489.6	88424.5
P23193	TCEA1	1269.16	3717.49	4508.48	3654.19	5554.96	4736.61	3390.3	3904.99	4766.25	1752.74	3247.08	9745.49	7443.3	3303.12	1590.2	2599.51	2595.85	1411.96	5291.46	2173.14	4850.4	3249.61	8886.5	3576.05	14139.9	4871.65	4613.83	3443.95	2495.95	6381.02	4027.95	7527.31	6453.68	4967.08	6020.34	3333.96	4004.86	8336.1	3104.99	5424.43
P23219	PTGS1	409.934	1115.55	1547.32	2796.29	4556.47	1224.22	4275.96	1994.16	4959.57	23912.2	8101.76	7327.03	22714.6	2434.49	1054.01	2262.03	1976.6	4927.74	1162.33	828.652	5807.11	3743.43	1305.73	1178.06	36777.2	2308.24	12222	6208.7	24403.1	3699.59	10921.6	3549.12	1622.07	3439.49	2668.92	3486.08	20246.1	1875.69	4071	3886.36
P23229	ITGA6	23835.5	20853	23326.8	28344.1	31846.9	13178.5	9102.24	21440.5	6824.49	22953.9	18201.5	19816.9	14228.1	12123.9	10273.1	13709.5	11782.8	31523.9	20712.6	24850.2	23197	23351.2	12904.5	15823.7	15661.3	16782.9	10847.4	19946.9	8938.32	13433	7581.96	23153.3	20672	26977.6	36584.9	18508.1	15890.4	7302.58	9933.82	9024.94
P23246	SFPQ	49405.1	49160.4	51889.8	49267.5	58193.5	26871.8	14163.1	24168.1	19032	17472.9	21773.5	18628.4	19691.4	21252.4	14420.9	19785.2	21071.9	46076.5	55754	59721.4	45593.9	81227.2	19829.4	23263.6	28306.5	20099.7	15618.8	21492.7	21545.6	24424.6	15038	53115.1	59114.9	43870.6	62675.2	62498	22440.9	44405.2	24069.2	21516.9
P23258	TUBG1	8099.37	4518.78	7476.65	11339	8904.46	2415.56	2592.66	2240.85	3275.45	3694.81	1706.55	17682.6	1080.11	1992.42	1729.12	1885.81	1166.71	6938.22	7050.74	7184.98	12744.2	8344.89	1320.89	3885.68	3538.74	2695.56	4111.51	1884.95	764.416	2387.81	4101.1	8331.68	8099.46	8212.28	11495.5	7389.38	2134.89	2912.01	2101.4	2270.48
P23284	PPIB	403515	475460	456396	437247	405306	142138	109530	160669	176845	164105	156889	126032	172893	155889	124354	150445	160275	487841	446962	572531	404709	408315	106335	146463	176569	112987	124786	132782	159154	299617	161495	435968	605817	439056	472522	456054	170576	288696	157665	229116
P23368	ME2	21903	26316.1	24286.3	33704.6	28396.3	17015.1	17025.3	16199.4	17361.1	25053.9	29634.2	22452.4	16520.2	15258.7	12830.9	16527.6	15961.6	27852.5	24249.1	33924.7	26306.4	42146.9	17274.1	18176.4	15803.4	15217.1	21118.1	17700.6	14467.6	21526.4	15807.4	20039.6	26935.2	24526.8	35495	25586.6	20569.2	21818.6	15219.4	14971.8
P23381	WARS	28556.7	16499.7	47017.6	27977.2	29094.3	10375.8	14487.5	8792.36	6922.01	12799.4	14639.1	19728.5	10843.3	8861.12	11077.7	10112.3	9241.72	26762.2	28001	22289.5	31576.3	16711.8	16603.6	18609.8	15140.4	19617.3	18949.4	17245.1	10012.9	9596.05	7104.07	35235.7	19232.1	31846	37873	25716.5	10577.8	12626.3	12520.8	11014.2
P23396	RPS3	190370	172876	156804	252596	192477	98832.7	41224.1	79861.5	77468.1	49515.6	64047.5	52120.1	92617.3	73956.6	56653.3	74009.3	65295.9	183803	149738	194260	179637	182349	54333.8	67478.4	54061.8	60123.7	52020.3	64896.6	78222.9	83479.2	64937	141817	216792	170017	228331	193999	83609.4	104071	80770.1	102118
P23434	GCSH	10632.2	15677.7	14912.8	9988.36	10078.1	6866.26	7160.28	10572.6	9839.88	6424.92	6415.33	8185.8	7880.19	9084.06	6904.81	8749.53	7255.27	10820.6	9351.56	8767.02	15997.7	14937.8	4782.44	7909.68	7818.63	9503.22	8155.92	6719.67	9415.65	8268.44	11619.9	17172.2	18254.9	14344.9	16865.2	10077.4	6613.93	36204.8	7929.55	7104.38
P23497	SP100	2585.42	3746.19	6167.11	4311.46	5879.63	2633.34	22971.2	10462.2	2443.98	8516.27	21391.8	18645	248.103	8289.8	13938.2	9954.91	4274.31	4584.65	5919.13	3508.6	4970.45	6417.28	10821.9	16491.5	4310.7	3259.11	1704.39	2090.08	2438.67	835.463	3283.14	6298.75	3733	8073.92	5894.77	7059.15	12535.3	756.924	6388.32	1573.46
P23526	AHCY	70723.1	97135.3	111177	137122	110985	31608.3	27717.6	30338.7	24398.2	23839.7	25104	23213.4	34910.3	35006.5	26273.9	29011.6	36230.9	134324	123635	68587.7	132819	59634.8	24271.7	27791.6	25091.7	24534.5	19389.1	30720.7	35191.2	29458.8	21552.1	114173	112275	136758	145368	93648.5	31015.1	14071.1	29360.4	38143.4
P23528	CFL1	669013	429057	934830	511628	607219	430388	224340	358712	394189	213935	179671	238414	424130	357612	478333	361838	310700	563773	672206	528357	794271	322890	238270	280244	374462	320452	195430	232624	621721	360737	383731	758065	491786	655676	791135	610155	231132	372986	450054	415288
P23588	EIF4B	7845.03	7568.96	9823.86	6416.85	6853.76	7587.34	4907.38	6304.65	7137.3	5176.98	5572.39	20094.2	4871.63	4326.53	5301.43	6593.88	8193.26	6448.81	7897.84	6352.3	8419.79	4089.48	6014.18	7911.22	10724.8	8219.56	8140.72	6092.8	7101.3	3937.36	8490.38	10176.2	5856.32	8962.5	10883.2	7203.69	7117.28	8903.51	5699.42	5042.04
P23634	ATP2B4	72391.6	28691.5	35619.5	48288.7	36601.6	9979.12	17236.1	14631.6	18064.7	24875.3	22263	19095.2	15517.1	16213.3	22783.7	15447	20245.8	57500.7	43238.2	34828.5	55192.4	44622.5	19514.2	18861.9	11379.8	18766.3	15094.5	17032	13081.3	10671.6	11364.1	30969.9	40396.3	32183.3	41701.2	37502.4	11460.7	6077.13	16266.8	10294.5
P23786	CPT2	5901.85	12588.1	12191.4	13545.7	13209.3	155303	122772	178188	117956	206259	132001	174263	168513	99573.7	234210	143244	175011	9762.74	7562.86	25964	4482.34	15516.9	160780	175092	232041	188684	130254	234094	178403	88755.8	162193	7800.39	18808.1	8518.51	9640.25	13671.6	126778	240526	175962	78432
P23919	DTYMK	4637.86	4623.25	5692.8	5894.13	6565.43	9673.23	9347.99	8603.86	5847.71	6350.33	13978.7	5547.31	10392.5	9610.56	12036.3	10096.3	10744.4	4929.51	4539.07	8634.76	4381.73	5446.49	7045.85	7096.75	14693.7	12241.2	5780.67	6470.48	10800.7	10667.5	14969	4672.13	9655.75	5547.26	6445.63	5318.6	13435.1	14485.7	5842.7	7033.96
P23921	RRM1	3169.11	1644.28	9392.45	3603.12	13613.6	8350.93	21063.6	6547.6	8003.63	20252.7	20365.7	14664.2	12626.5	10660.6	13121	8747.52	8859.28	1597.58	12975.6	2065.59	6049.81	11318.4	27411.5	15192.4	7933.39	16287.1	24735.4	23243.8	5269.68	7414.06	11274	1318.36	9171.8	7464.52	18581.8	3493.75	10821.8	5365.19	5161.31	9217.29
P23946	CMA1	73137.4	157932	37775.5	254964	41887.8	13289.9	4313.68	51992.1	8667.69	57321.4	32494.2	39113.5	61477.7	13194.5	29827.2	22811.1	14417.4	65305.8	1987.28	31973.9	149601	76345.2	72118.8	77474.1	43138.3	46010.3	104065	92458.2	83375.9	9081.66	93714.4	11345	20084.6	62055.8	285494	27427.3	20384.6	4289.12	21815.6	17858.1
P24043	LAMA2	2844.46	8075.37	15618.8	15426.4	8186.64	7114.37	10116.1	6138.07	3515.59	42899.3	13867.6	13193.6	10830.2	2571.13	8773.78	4578.6	9943.07	5928.33	5266.31	11096.4	10895.5	14938.6	11312.3	40399.9	13449.5	16576.2	7220.66	13056	6555.9	9334.52	28213.2	4514.2	8114.87	4380.06	4880.4	9408.44	10913.2	17364.1	9592.51	6818.83
P24158	PRTN3	23481.7	18868.2	32471.3	3842.97	8329.45	48922.1	50039.5	51823.2	123394	34692.3	26390	25668	74138.1	98680	162003	75039.9	150534	58714	65765.3	38334.5	62546.1	38730.9	48529.2	41274.1	103409	39755.3	23751	36192	64674.9	60044.1	90290.8	48665	20820.8	17753.8	32906.6	19988	45012.1	20411.4	87359.3	20681.8
P24390	KDELR1	12666	8771.31	10916.1	24981.2	11489.8	67576.3	31747.4	5940.06	136049	9260.73	18062	41811.4	8333.86	43603.5	10836.5	6611.31	23479.7	11963.5	9949.93	15110.5	7293.59	16190	49900.5	13500.5	14671.6	7929.83	14760.6	4901.64	108168	11610.2	36291.6	8583.16	9658.31	9868.84	11132	11915.8	37465.7	55752.5	5382	11845.8
P24534	EEF1B2	48030.7	61881.1	78867.9	58247	67615.1	38811.6	32176.3	32026.5	23297.6	46734.8	56013.9	53808.5	29424.1	30067.4	26678.7	28211.6	25890	58766.5	51562.7	47398	66421.4	37453.9	45437.6	61589.6	56351	65610.7	50998.9	49530.1	39512	23126.5	20524.7	77644.6	44682.4	69657.6	97083.3	64922.6	39234.9	35225	28928.6	29825
P24539	ATP5PB	31131.5	32500.7	27902.3	40627.7	37339.7	25693.1	26341.6	37556	37895.6	33868.7	52199	28198.2	32307.7	31980.7	27612.1	35234.4	41071.8	38289.9	28283.5	58953.2	35259.1	46699.9	26464.6	30135.4	26023.4	25276.2	30157.5	31939.8	29858.5	39209.9	42576.5	32816.1	47379.2	32998.7	35466.7	37124.9	38960.6	35188.4	30239.1	32259.9
P24557	TBXAS1	2098.01	2653.23	3997.09	2189.12	2845.64	3358.47	2723.49	1522.15	3588.84	1991.76	1948.8	3165.37	2926.79	1979.8	1550.1	1543.87	1068.93	3458.72	2206.15	2091.16	1295.54	1181.75	683.279	4109.36	1634.71	1396.81	4892.15	1076.74	605.626	3016.78	3368.31	3423.83	5304.24	2840.55	1952.07	3614.98	1234.39	2267.45	2928.25	3388.21
P24666	ACP1	27182.5	32169.7	27476.8	30315.2	30520.1	13163.9	13523.5	12111.9	6388.79	12911.2	17167.4	7407.72	8832.95	11602.8	11911.6	11898.4	16129.1	24127.7	28236.3	33544.8	27564.3	27011.5	13084.3	10661.8	11165.8	9194.08	19001.2	7328.29	15125.8	15680.7	9674.59	29052.1	21202.6	25081.1	28931.1	24464.5	19771.8	12296.3	10976.7	8687.22
P24752	ACAT1	65306.9	72772.3	80826.5	99455.8	81984.5	19375.2	43674.3	28790.1	23924.9	33633.2	52053.6	31411.7	15118.9	22034.5	20822.5	23493.5	28369.9	88723.3	80591.1	73483.5	78813.9	82229.8	31538.9	29883	29594	32723	34712.4	29489.4	23252.1	26165.4	31556.8	65241	222783	75235.7	103335	77043.7	36848.1	45523.6	21078.2	21222.4
P24821	TNC	604717	317165	307090	499262	306254	85630.9	31670.9	41982.8	113047	88966.9	71281.2	48024.1	77381.2	91401.3	113550	79813.3	77713.9	188233	340241	178220	333383	352644	56379.5	211603	104014	74316.1	39103.1	99839.9	88792.8	30118.3	35978.9	94188.4	351058	157953	482032	446194	48628.2	163168	85135.9	91119.1
P24844	MYL9	3.47295e+06	3.96149e+06	3.57143e+06	2.00319e+06	3.40625e+06	2.52878e+06	2.91943e+06	2.40252e+06	3.11771e+06	955200	2.4263e+06	384960	1.48323e+06	3.12102e+06	4.20872e+06	2.78153e+06	4.05965e+06	4.10396e+06	4.89553e+06	3.47603e+06	3.63223e+06	5.65417e+06	1.8991e+06	856332	3.59956e+06	2.98757e+06	595956	475466	2.00741e+06	1.39619e+06	1.56211e+06	4.72467e+06	4.46802e+06	3.19631e+06	1.64118e+06	4.25044e+06	2.84697e+06	1.36883e+06	2.64796e+06	1.64353e+06
P24928	POLR2A	10218.6	12316.5	4892.11	5863.52	4744.52	9726.9	8835.98	6509.57	4723.46	5624.11	37507.7	10227.9	3727.13	4538.7	6578.73	8116.74	4481.15	4924.62	4694.18	6194.17	4695.68	5376.57	12656.5	15751.3	10300	13254.8	11050	10518.7	2823.21	5021.5	5046.23	4354.42	5618.53	2552.25	5405.71	2593.88	10844.4	4570.14	3744.15	6755.18
P24941	CDK2	2008.77	1565.31	1656.96	1559.86	6410.06	3041.83	3142.13	1126.31	3341.72	1517.65	3993.55	2665.71	1614.62	3588.77	4412.23	2394.36	4120.41	1341.27	1564.57	812.776	1847.59	644.658	1823.89	2939.66	1946.9	2709.73	2168.74	2589.26	1890.93	2139.29	4262.07	1525.08	848.714	1111.64	1556.96	944.982	2599.33	1372.82	2741.71	2091.78
P25098	GRK2	4583.44	5459.99	5062.61	7063.62	6870.65	4498.75	5924.13	3702.24	2846.95	2820.73	4637.6	5341.26	2823.88	3250.89	2984.55	2794.92	3560.18	5713.37	5720.36	9256.15	5484.51	6354.12	6317.96	5606.5	5294.55	6468.68	2621.05	3999.39	2908.77	3480.72	3880.1	4816.36	5408.47	4864	4223.57	6637.11	6701.35	4140.45	3287.86	3342.38
P25189	MPZ	4119.2	3620.32	1837.63	7368.19	4757.83	4510.99	6827.54	10592	4889.2	7228.55	7297.5	5742.66	7357.81	19034.7	8560.23	5429.11	9672.83	9358.51	4335.58	9871.13	3312.49	3158.61	4048.88	6883.65	5257.09	4250.56	6566.73	4857.5	7415.25	6346.33	19314	1697.76	10806.4	5984.11	4682.78	6213.53	4482.55	4850.45	6587.42	4852
P25205	MCM3	5968.52	5225.27	9378.41	6508.32	7308.05	19750.1	18082.1	17333.1	16805	30875.2	17086.4	26990.3	19415.6	19744.3	36238.6	15339.5	9346.2	7298.78	5477.27	4315.43	6295.56	3413.95	19389.6	25167.2	20001.1	25545.9	14489.4	21773.1	28391.7	10341.2	21653	9388.78	8585.22	10627.5	9044.44	7331.5	12727.1	28088.5	22088.6	14372.8
P25311	AZGP1	176391	453955	263277	1.10687e+06	403453	68903	92408.8	150548	39449.7	97240.5	244048	151008	130234	109507	55772.3	102959	198549	212119	282996	436557	156303	1.23152e+06	106783	42749.7	282325	35740.1	64442.6	65713.9	75457.1	105140	185099	595798	128642	322512	154662	522005	145833	554920	67569.1	92701
P25325	MPST	16364.1	18742.6	25223.8	30548	25551.2	7957.54	8479.77	7319.05	7348.91	6347.34	8635.04	7720.13	8505.76	7728.84	7203.36	6236.61	6870.42	25037.1	22709.8	23199.6	31956.1	23699.6	7989.68	7174.32	7678.18	7440.74	4663.66	9827.65	8091.09	9537.75	9221.61	24853.7	23094.3	26434.8	23690.2	24848.4	8725.56	8200.86	8015.3	9213.78
P25398	RPS12	73388	80258	87206.4	88924.5	87543.7	36893.9	24617.8	34042.5	23665.3	26469.9	37488.6	26759.6	35477.7	34754.4	27170.8	32892.9	30794.6	89695.8	80353.5	89235.5	63736.6	69094.7	30353.4	35796	37193.7	32347.8	23624.5	28752.8	31850.8	33789.9	21574.3	76943.7	97068.7	85400	92567	90796.8	38340.2	38781.9	33059.7	30644.7
P25685	DNAJB1	11834.9	10686.1	19939.9	12058.6	19088	11418	16068.9	10893	10208.1	9702.87	10751.3	9269.52	10733.3	13434.5	7859.3	9857.91	14052.5	15242	17413.3	22822.7	8137.15	19397.5	4997.95	8847.38	9510.6	18444.2	9875.24	8257.61	8299.18	14664.1	4255.91	17771.4	16859.9	16113	11919	15947.7	13936.8	15857	14098.8	9798.65
P25705	ATP5F1A	760231	839721	754901	577134	409359	374975	427826	523365	468224	462549	491037	540686	481449	387031	387286	433576	491741	755454	547978	1.26275e+06	720631	932883	362478	410857	484003	328082	443501	524276	462129	514081	685112	847756	957715	567314	728189	488158	486388	707132	366155	392202
P25786	PSMA1	12238.1	11331.3	20426.6	14273.7	16507.2	13726.4	20857.3	11691.3	8046.42	24554.8	20840.7	27385.7	15147.4	13281.8	12652.9	12557.7	13612.2	18642.3	19091.2	11653	18963.7	8545.77	18115.5	21308.5	36301.9	21470.6	17414.5	23313.6	14219.1	15081.6	8828.73	18097.2	13394.8	21929.8	19443.6	13486.8	16098.6	10637.1	11197.8	12079.6
P25787	PSMA2	21681.2	21770.1	39288.1	12624	34218.5	14032.8	11487.5	12955.3	9320.53	7429.5	13088.6	4411.94	5808.94	13983.4	10267.8	13087.7	12354.7	26254.3	32228.3	19794.2	26022.7	15666.8	12339.3	9586.84	28159.2	16461.5	6771.6	5115.81	11062.2	14793.7	7363.28	36817.2	25902.2	44636.9	22809.4	30468.6	14769.1	16409.7	12343.9	11496.6
P25788	PSMA3	27588.6	27427.9	38882.8	34658.7	32600.9	5874.6	4210.33	4907.32	3226.65	5704.93	5397.43	6268.79	5947.34	5795.54	5327.53	6213.42	6039.03	31170.6	28569.9	17916.2	33108.8	14646.8	5313.89	6495.9	9662.09	6110.68	4723.73	5149.68	5991.32	9423.63	4345.33	31325.5	23483.2	36247.1	43472.4	30363.2	5797.97	4820.84	4693.8	7118.85
P25789	PSMA4	20715	20925	32451.4	23762.9	21418.4	17361.1	7931.67	16606.3	14707.5	13195.2	18844.3	12254.5	9812.85	17956.6	13942.9	20745.3	16234.8	26814.9	26056.3	16463.5	24876.4	12158.2	10701.2	11847.8	25320.5	16081	13191.7	10586	16595.9	19935.4	17448.1	25821.9	18636.1	33457.3	31100.7	19728	14196.6	17642.1	20303.5	14809.7
P25815	S100P	12820.2	16662.9	13154.2	19134	23608.4	9451.52	1497.19	10902	6711.16	2013.76	2524.01	2589.64	10793.8	5565.96	6178.49	8868.94	5535.95	12351.8	9867.67	8867.79	5444.3	13299.4	3408.86	2025.59	6822.68	3334.49	4932.06	3826.33	9237.32	12184	764.028	10807	10824.9	21997.4	51402.1	16656.8	5623.68	1539.85	5475.5	19792.8
P26006	ITGA3	18657.6	12777	15109.7	17771.1	20135.7	15882.5	20222.9	12537.5	14634	17919.5	30969.6	19381.6	9567.28	12725.4	8437.3	11929.2	8193.84	18279.1	11015	8459.35	17145.1	8594.08	24406.9	27672	13025.7	28601.2	30494.4	18430.9	12760.4	6794.94	8071.06	18749.4	13134.6	20015.2	22951.3	14524.6	12950.1	3774.19	10902	9074.15
P26038	MSN	109800	80565.5	103276	132371	82201.2	61445.9	35079.2	66824.7	65263.2	68399.3	42817	76285	89120.4	94380.5	143208	85827.7	82861.6	121777	97126.1	52144.4	199523	60997.8	64622.4	73188.2	93994.6	79086.9	63774	91099.3	108095	57742.1	71551.6	81428.3	62176	92713.2	158288	98871.3	62050.3	54192.2	75419.8	40270.1
P26196	DDX6	11199	8709.88	9814.53	12937.7	9737.85	21564.7	13376.5	19269.3	18909.7	7900.65	13816.4	11796.8	15727.9	19561.7	15947.2	19860.7	20458.8	11844.1	10173.6	11926	10407	9602.1	12440.2	13088.2	13513.2	13542.7	7025.87	10724.3	15405	20887.8	16094.9	8092.14	10610.6	8916.93	11201.7	8962.15	18791.9	18865.7	21236.3	16474.6
P26368	U2AF2	22823.6	35038.6	50456.4	43910.3	45862.4	26372.9	10901.7	18817.6	18491.3	9079.74	11226.5	9643.45	23902	23807.3	16879.8	20493.9	20193.8	40685.3	40381.2	50407.5	35584	49411.1	8437.55	11875.5	13882.9	7607.37	12511.5	11965.9	17878.9	23407.5	12478.2	43666.2	40714.4	38365.4	48900.7	49951.6	23784.1	27440.7	21156.5	25497.2
P26373	RPL13	37092	44071.2	61037.4	37485.9	51004.6	57087	26778.1	38451.5	22013.9	17890.7	38317.7	26481.8	21787.1	20515.6	12856.3	23620.8	19265.2	43903.2	70416.4	48905.9	58127.8	36661.2	32394.2	32444.7	43297.4	44512	21474.5	33499.4	20716.7	14881	12032	68831.7	50767.5	54309.7	66049.7	64900	47953.6	30658.4	18969.1	9445.59
P26440	IVD	23830.7	51755	49065.1	60101.3	54813.1	5808.28	3954.73	10256.3	7456.43	20838	20927.4	15226.9	9163.87	8303.84	5449.9	8486.42	9625.02	49753.2	63663.5	80425.2	32375.6	49768.5	8578.3	11678.1	9978.61	7660.42	10239.8	11188.3	6090.84	7242.37	6366.34	44567.8	133194	38703.6	42405.4	66612	18327.8	10632.9	7834.07	11681.2
P26447	S100A4	23277.9	19938.8	50187.8	41376.1	78677.7	26766.8	89722.3	42793.5	19433.5	17888.5	65212.2	47187.4	25400.2	31508.4	29765.9	20646.5	24386.4	73029.6	28700.6	27468.1	144139	35219.8	20647.4	51862.7	49027.8	31262.1	105766	41662.4	55625.3	26022.3	33641.1	63184.2	31582.9	105439	68531	57063.3	24321.4	46292.9	25461.2	23213.7
P26583	HMGB2	951.223	991	1168.68	660.96	1275.41	3257.62	3601.12	2808.94	1478.67	2580.46	2526.31	2856.44	1722.94	1903.73	961.988	1983.65	1525.13	838.455	744.687	478.197	827.21	320.3	1903.19	3073.52	3001.36	2188.52	2932.56	1735.73	1439.13	2700.37	1715.45	680.981	399.964	1101.89	1087.75	525.22	1666.45	917.408	2246.54	3254.6
P26599	PTBP1	87856	90294.8	120409	101989	76543.1	37184.8	36612	28187.9	23190.1	40731.7	39567.9	69635.3	30535.1	32950	22120.7	28121.6	23118.1	96803.6	90367.2	42578	115613	34703.3	52122.6	65180.4	38055.9	54098.9	40650.1	75344.7	35392.7	25144.8	13653.7	95759.1	59003.7	106740	185305	65418.5	38452.5	23110.7	31191	26497.8
P26639	TARS	19989.4	16679.9	26420.4	42995.5	28690.1	11064.1	8251.48	7584.96	7756.44	7866.89	7492.54	8914.4	8548.25	7703.74	8512.5	7701.39	9800.76	29941.4	25068.1	29017.1	31472.5	24107.6	9962.43	9904.91	4798.44	10294.1	13927.1	7258.18	8388.58	9234.41	7510.33	27261.1	24960.4	29332.3	40076.6	30438.9	10938.8	4050.31	8473.07	8561.94
P26640	VARS	19560.7	12444.3	14648.3	17847.9	21543.2	12111.8	12562.9	9996.2	11114.2	13034.7	15649.7	13831.5	11939.1	11629.8	10015	11868	10610.2	18953.2	17799.6	22818.8	18000.8	20882.1	11961.5	17608.3	7428.61	14777.5	11740	13793.6	10505.1	11577.9	8269.45	14038.1	19854.2	14606.4	18977.9	18119	14558.7	8270.06	12390.6	11047.7
P26641	EEF1G	135555	131673	182704	171369	178933	91185.6	70614	71671.1	64593.7	86357.6	135833	96259.6	70176	76128.7	61169.5	86139.8	69844.5	181334	143842	95137.6	225459	111954	91947	130361	59411.7	141331	107497	122006	93509	67745.3	55560.6	164581	152216	178439	288221	152408	93207.2	54618.4	77294.6	70159
P26885	FKBP2	50219.8	60323.1	57994	62242.8	70046	24667.7	37464	41074.5	33138.3	65278.1	37642.2	69568.5	43587.7	34216	30447.1	34283.3	36263.1	72691.8	54333.6	86877.7	72454	49004	37659.5	47298.7	80298.5	29989.2	47191	57831.6	36363.8	54634.2	30633.6	86218.6	58009.6	78651.8	77598.9	58744.3	44251.2	57482.2	32889.6	27537.6
P27105	STOM	59380.2	39528.4	23621.3	46057.5	51626.3	20054.5	45827.1	19335.5	26723.2	45359	52106	52026.1	18191.9	25155.5	36852.1	28253.8	16600.7	53560	31221.6	25162.3	56244.6	32446.5	41439	55892.4	30924	47340.1	74298.7	54047.4	33878.4	11020.4	30965.6	33283.4	30748.3	39464.6	65237.8	49226.6	20518.6	19193.4	25016.8	7250.51
P27144	AK4	27648.1	22587.5	24253.9	35402.4	43111.4	19887.7	30177.3	20895.9	23639.6	41738	44291.9	38984.1	20350.5	23494.5	19721.7	20596.8	27540.7	43342.1	44663.9	47993.5	39879	41014.6	27483.6	27398.6	22397.1	28415.5	28780.3	35686.5	17473.8	13555	23214.4	28503.4	67457.6	36170.4	30297.4	51635.6	42225.7	8476.75	21646.5	15448.9
P27169	PON1	4755.21	19152.6	1637.68	8997.73	4136.89	33348.7	30160.8	36263.3	3705.01	33493.4	27437.4	17132.7	29206.6	52177.9	46423.9	30899.8	23384.8	3423.63	4960.27	6638.4	3568.96	17047.2	49771.4	16036.8	76475.4	34395.4	23864	28593.4	47040.6	4964.54	7767.4	5460.56	5625.58	3379.82	2668.19	7504.71	39357.2	31834.1	10420.1	7944.77
P27338	MAOB	109255	162842	81565.5	175993	103038	62277.2	239346	108441	155495	186880	289995	154180	95164.6	79255	111773	99074.7	72204.2	140606	96624.8	80162.3	166082	153875	169038	127170	89728.5	132394	205536	104466	108506	55212.7	94078.1	155239	108740	136507	120674	76820.6	80360.8	30383.9	78959	69699.4
P27348	YWHAQ	45084.1	27853.6	46700.3	61641.9	71868.2	17805	17879.7	11220.3	11387.1	15418.2	13886.4	16245.8	12222.2	12744.5	14350.6	13184.6	14996.8	51943.9	38387.6	42046.5	44105	32021.9	15952.9	18299.7	11443.9	17083.8	12804.1	15664.6	15664.3	14329.7	10555.3	37264.4	41038.2	56970.8	58527.3	51494.5	13332.1	7506.55	12556.3	11800.9
P27361	MAPK3	37462.1	5288.74	5040.99	8432.75	7168.62	5116.19	9222.21	4569.78	6045	14320.8	5395.8	24249.2	8922.03	5047.9	7239.44	5357.05	4405.46	7290.59	6584.44	4695.72	9350.66	2605.88	7210.52	9035.41	4950.32	7482.05	21642.4	17922.6	4647.83	4202.16	5323.81	5108.69	4899.96	6260.82	6051.92	6905.82	4409.88	2670.1	5021.29	5786.56
P27449	ATP6V0C	0	0	5191.5	6465.74	4962.31	7720.29	6636.6	11849.6	7189.47	3507.44	9350.6	10860.2	16718	3785.59	6255.06	3448.3	6006.65	4422.44	4621.58	10491.3	2976.01	4563.75	5830.75	10199.9	4737.8	4007.39	8707.8	13302.5	6155.72	11424.2	12416.1	4599.19	4877.02	5487.42	4440.44	6336.78	10201.6	6137.67	6412.79	16898.7
P27482	CALML3	30478.2	18135.3	45957.2	54989.1	59203.2	3988.3	3478.3	2017.97	994.865	4454.07	6099.18	12039.1	3203.15	2039.55	1080.25	3551.3	3476.43	44445.5	53965.4	40850.6	57779.2	71909.7	1712.8	5137.56	11463.7	7357.73	10008.5	7694.21	24787.8	2186.82	8477.56	70279.7	41117.8	56668.6	50222.4	42995.2	3168.25	6078.5	3759.6	2729.11
P27487	DPP4	61915.8	107522	92468.7	154538	153929	7929.15	7361.07	17351.6	5127.54	14579.3	50988.3	11918.9	7658.17	12251.8	4734.14	13955.3	13197.2	71734.4	79110.3	104231	49381.5	285719	19232	11706.8	41837.7	8879.97	5576.24	12769.6	11931.7	14277.3	29597.6	64892.1	163548	61361.1	72258.4	85875.7	20446.6	69214.4	9516.5	29131.3
P27635	RPL10	48113.6	42402.4	29095	24089	31671	29626.9	23017	33754.8	23879.4	25789.6	51873	32872.3	50490.6	21924.8	16494.3	25087.8	22031.8	29114.2	53558.8	72767.9	38410.2	57647.5	28381.9	31484.5	22743.6	28519.9	28105.4	27011.8	24087.5	27215.5	18318.2	50803.6	39739.8	31207	28785	38855.3	39763.3	38448.4	22132.2	15251.3
P27694	RPA1	7573.22	7633.94	8906.38	9458.37	9501.51	10376.2	8504	8784.78	7550.22	65768.6	5513.16	13581.7	4681.97	7404.91	4805.93	7140.35	7915.44	9715.8	9521.39	7643.84	11907.3	12203.5	8451.66	15142.7	83275.3	62452.7	7164.98	3564.28	7789.59	7647.64	4852.52	8031.04	8996.82	9675.22	12386.1	9015.02	9264.51	13362.7	8291.01	8250.08
P27695	APEX1	26086.8	36682.8	56378.5	44018.3	39913	14125	20640.5	12382.2	13580.3	36401	20287.7	33344	15659.7	14801.7	15879.8	17056.2	17394.4	44874.1	49528.7	45858.8	47847.9	48720.3	22070.3	25782.5	13635.4	19373.8	27752.9	26700.7	15539.1	17826.9	10666.7	34364.1	50529.1	39838.9	64044.1	42507.6	16828.8	19308.7	12794	17021.2
P27701	CD82	3367.17	6013.04	6459.16	12992.1	10031.5	5479.33	16698.2	21378.6	15245.5	15853.6	23940.5	6585.79	8370.65	28059.2	22002.1	24996.1	19058.8	5953.66	4799.91	6596.37	7260.49	5476.29	18761.1	14407.7	8911.86	22274.8	19587.2	30752.3	3388.77	9511.68	18478.4	6939.69	7370.47	7794.77	5983.5	10239.5	23194.5	9408.4	22427.6	4664.02
P27708	CAD	12800.4	12544	9202.14	12527.6	9301.47	6862.31	6064.1	4807.22	4798.86	4830.68	3471.21	5286.39	6445.75	5010.51	3843.5	5146.85	3784.04	9592.73	6721.82	15016.1	10813.2	8513.32	6332.02	7075.66	3313.74	5954.43	4331.76	5999.99	6033.1	5354.3	4894.7	7889.53	14610.9	7477.46	15332.3	8131.97	5963.27	5530	5261	7087.69
P27797	CALR	357108	670974	575535	377760	644958	212628	105551	253323	218994	90797.2	68632.9	100252	224144	235205	166440	242084	235966	524190	460825	860902	346236	881197	109579	98458.4	208829	76103.3	72199.9	99317.4	231918	492564	262848	624031	679106	608058	520031	667203	257406	709283	228475	222187
P27816	MAP4	24269.5	16756.6	27008	21460.4	19172.6	12073.8	6504.18	9636.02	9103.9	7531.81	4296.47	7237.29	11085.4	9846.21	13436.7	9337.81	9906.64	26431.9	21795	11926.2	32316.3	9190.15	8829.54	6578.03	9756.92	6764.48	8362.83	7136.17	13026.8	10080.6	11170.7	25128.2	14640.3	22568.3	37237.4	19493.9	7387.21	6870.97	10028.4	10729
P27824	CANX	233668	331486	473730	453717	430891	187894	215866	280200	197427	253895	352953	266040	216305	226034	195035	224924	242292	449277	364855	639507	377356	460994	233395	254381	210931	225452	246278	294100	201092	325843	238849	431857	528198	353815	408838	453700	312924	237353	222967	190635
P28062	PSMB8	11888.8	6653.65	10828.9	7343.12	8107.8	5488.44	3977.96	3000.62	2063.94	1146.96	2736.85	3219.55	4107.49	3875.04	2889.61	3090.8	3269.39	8627.03	6293.52	4370.12	6903.98	2568.73	2659.8	2980.26	5114.2	2660.28	16039.2	11359.3	3569.82	4649.15	1987.79	6304.13	4032.81	11034.2	6927.19	6497.6	2808.64	3621.93	3723.33	6267.99
P28065	PSMB9	13821	11236.5	21541.2	9703.38	14104.2	5835.93	6328.33	4374.65	3517.95	9883.53	10335.2	3914.47	4058.97	5162.6	4850.84	4867.66	3438.19	11731.4	9533.72	6459.35	14735.7	9828.75	4702.95	8393.83	14083.8	8155.74	7173.51	5035.58	7629.02	6072.93	5417.25	10195.7	6246.18	17913.4	13401.8	13536.1	6339.55	13419.4	4997.73	6477.53
P28066	PSMA5	33243.2	27953.2	49338.2	34021.4	40857.9	20889.8	9862.78	20141.4	16159.2	9607.92	8699.54	38064.6	17993.6	22870.7	25088.5	20881.4	29689.8	38218.9	38794.7	36099.5	36472.7	34025.4	11458.1	12065.3	19737.6	12481.8	10892.3	12151.2	24895.9	23330.7	20325.7	42653.2	35249.7	49417.6	50151.2	41503.9	13303.6	25883.8	22907.6	16864.3
P28070	PSMB4	14742.8	10895.1	14778.4	13171.8	14986.9	7100.39	7937.02	6421.11	5585.44	6706.11	6774.86	8092.28	7700.96	7155.34	5600.39	6813.71	6109.4	12362.7	11060.6	9276.07	15796	14741.7	7941.61	6863.69	15856	13686.9	14640.5	16020.6	8444.87	7442.91	4227.95	12679.9	9375.78	16355	21276.9	13745.9	5567.69	8392.65	6798.86	7018.17
P28072	PSMB6	15091	16468.4	16060.3	11333.8	13475.7	9365.21	8595.9	7879.87	6633.5	6224.84	2167.46	5545.02	7871.22	6194.91	6203.67	6629.48	6287.69	14116	13618.1	10065.3	13150.2	10382.1	9638.61	7925.22	11865.4	8890	6573.61	10254.7	6658.21	6564.73	5318.41	16581	12196.5	18012.2	21570.2	12027.6	7962.93	5459.97	6818.23	3239.21
P28074	PSMB5	6656.6	7218.99	8914.85	7432.18	9295.92	4879.83	2578.43	4360.43	3689.3	3279.37	2550.04	2519.79	3503.76	4134.72	7261.66	4207.03	5303.89	8802.42	12045.2	4809.75	8719.76	4220.65	2570.23	2207.71	7861.35	5183.21	3504.4	4262.87	4538.89	4766.43	2364.24	9824.05	10578.3	11760.8	10403.3	8141.74	4451.06	2315.09	3401.37	3780.11
P28161	GSTM2	9550.49	20232.5	10003.3	17087	12572.3	5620.01	7035.08	6965.87	3708.38	4603.19	4055.07	2122.28	4232.56	5421.67	3328.29	7276.22	6615.75	24933.5	22852.8	10248.8	31958.8	10403.8	5212.86	5445.9	7673.98	5490.85	3709.41	4288.82	5696.21	4609.46	7196.31	19526	10557.9	16669.5	15178.9	11925.6	3914.1	304.923	6932.47	4448.51
P28288	ABCD3	6395.13	7304.19	7648.31	11192.7	10715.9	11842	8399.88	14019.3	9776.19	4457.54	6218.07	1669.44	9099.15	9879.95	5044.23	7678.11	6771.03	9007.16	7432.74	12930.9	6435.52	8043.26	6026.71	5319.37	5107.11	5672.66	4706.44	3462.89	6865.73	19053.7	4188.08	6931	8034.01	5941.73	6533.78	9308.5	13854.2	7270.86	10274.8	8505.09
P28289	TMOD1	27868.3	35579	37109.9	42614.3	46501.8	8375.45	12103.3	7874.27	10884.7	12340.4	14609.4	13978	10140.5	10167	18632.1	10358.5	12171.1	37273.7	28519.6	43888.7	54940.5	76543.2	11018.7	13799.8	16274.6	16242.9	18522.5	12048.3	21083.6	6633.35	15661.1	41809.2	38766.5	41939.7	69697.6	50848.5	7872.29	21496	10725.3	5652.15
P28330	ACADL	4533.48	6293.51	4689.03	7793.59	11664	3914.83	1791.76	2632.94	1330.16	1704.36	7491.55	5726.73	3543.58	5806.74	3674.52	4782.27	10080.7	3272.75	8847.73	21199	7901.98	8154.96	2001.75	1562.67	4529.81	2337.25	4816.68	1584.26	2145.36	5003.51	1092.33	16331.8	12833.1	7571.66	3602.62	2680.03	6914.07	7208.32	3703.96	2557.72
P28331	NDUFS1	84356.4	93581.6	79952.2	92787.1	100026	17177.9	22799.5	28411.2	29800	37949.9	43169.5	41903.6	22416.4	25088.1	23670.4	28100.2	25028	89730.4	81587.3	122255	103151	192035	21458.2	27346.7	34823.8	27771.2	33492.8	34594.8	33260.1	25117	28099.2	93385.2	143074	94571.5	123516	105598	30731.6	38262.7	23647.1	17947
P28482	MAPK1	46277.4	41170	65104.3	94779.3	53788.9	12159.3	20176	12424.5	12780.8	20090.6	20837	21272.3	16604.3	17893.4	15721.1	18033.6	17782.1	71066.1	66268.4	57984.9	75907	39481.8	18715.3	19034.2	15475.1	14829.2	17840.1	18237.4	15514	15518.8	12875.9	74920.2	70043.5	53282.6	57164.1	45525.8	16289	6301.54	15228.3	12295
P28676	GCA	5411.4	8339.19	8256.47	7275.43	14040.6	4295.43	4614.48	3866.06	6516.03	5256.17	4149.81	2546.38	2340.44	4146.8	2260.31	4169.66	1968.87	5820.45	6406.64	7139	4882.81	10097.5	4849.17	3271.56	4208.66	4063.31	9839.83	2084.7	2801.09	3965.96	2629.63	7893.42	11149.5	10103.5	8948.09	12781	6042.84	8637.44	6590.71	5034.1
P28838	LAP3	20695.3	23300.3	33574.9	24175.8	25196.3	20171.5	29549.3	15203.7	12608.1	18171.2	14500.8	12193.3	9408.52	14478.7	13347.6	14786.1	13360.2	20559.8	24297	31750.5	23558.2	39937.8	25232.7	21671.8	20346.2	19906.4	17667.6	10672	11556.6	16730.9	16316.9	26251.8	30591.4	34442.3	25945.3	25812.6	24352.7	53750.1	16196.2	16482.2
P28845	HSD11B1	842.63	866.661	1605.65	1981.83	2691.77	940.985	102.427	28.1807	721.792	19.6914	56.8477	2.08601	542.304	386.952	122.208	1.34901	64.2071	2462.65	1652.4	80.0234	5626.06	1301.24	479.436	65.2095	35.2732	84.5637	1.04855	28.0609	562.263	233	104.902	3251.09	2089.47	4354.89	5505.9	1815.66	50.4295	37.3531	595.486	749.73
P28906	CD34	1155.23	1622.14	2445.24	1211.27	2135.66	2279.14	3711.54	5214.41	3284.91	7063.9	8597.57	5245.96	2923.47	6361.12	5130.84	2655.19	9581.28	1783.92	1166.3	2417.63	2751.51	6550.33	4799.9	2896.84	5664.35	6718.88	9511.55	8356.38	5624.47	4434.79	15222	2463.67	2108.98	4338.82	2991.32	2040.71	6314.79	8213.25	3627.37	2785.88
P28907	CD38	7760.98	18410.5	9155.85	25846.5	10846.8	2929.06	3510.59	3312.2	4231.2	2615.74	3165.43	3607.58	14572.8	5824.89	3090.17	5338.16	10499.4	28378.5	15372.6	6472.94	12853.8	10539.1	3683.58	1542.33	2560.43	778.504	2384.15	4745.78	2554.43	17593.2	1700.78	14759.8	9902.79	17363.7	4119.38	18703.5	4397.44	1289.46	3565.9	6632.1
P29034	S100A2	127021	55306.8	49706.9	47529.3	47148.4	132699	6445.13	49022.9	42286.7	10184.8	19887.1	13671.5	38082.3	66818.9	29086.5	75367.4	43505.3	72314.8	21838.7	32207.1	31885.2	7630.42	16747.6	37923.2	18209.2	37863.2	15051.6	28171.5	51024.6	13620.7	2040.26	72875.9	38594.9	67236.6	133301	51843.5	27795	19147.3	54537.6	15906
P29144	TPP2	6851.05	5379.35	6521.79	6599.73	6924.26	3697.85	5080.49	2347.48	4217.62	5426.91	3793.36	8117.82	4136.76	4936.54	3410.24	3518.62	3230.01	5965.22	5198.05	6992.84	7073.34	5754.94	5791.33	5692.15	4204.31	5952.5	8362.31	6791.3	3867.51	3575.8	3191.91	5684.03	6929.18	5603.06	8767.87	6391.34	4768.41	2660.98	4585.27	4644.84
P29218	IMPA1	13677.6	11659.2	20248.9	14088.9	13578.8	11581.5	17358.4	11182	12114	5956.73	5765.21	5481.37	11865.9	10760	20809	12659.6	11519.7	18262.1	14781	13293.7	22394.8	10413.6	8356.13	15727.8	7382.18	5988.19	14207	16768.5	13654.1	12065.9	15993.3	16857.3	10658.1	16361.3	19793.5	10843.8	9231.36	9907.01	11709.5	13979.3
P29317	EPHA2	5182.02	3955.07	3268.42	3929.33	3183.1	7495.51	23960.9	23741.7	9623.86	18318.6	20504.5	18321.4	11520.6	8554.83	52012	13585.5	47788.5	4315.57	3585.11	20230.1	3824.75	4107.93	25315.6	23955.6	18500.4	11624.6	17092.7	18505.3	17910.1	11689	10152.3	3644.97	4547.1	2284.73	3129	3088.73	8170.6	7187.5	4642.71	9202.06
P29350	PTPN6	1090.36	1740.99	3104.75	3825.63	7494.67	2690.24	6373.45	5501.63	1765.55	7078.86	680.646	699.471	1553.15	1955.57	1091.43	1874.97	1116.81	2186.8	2340.87	3046.88	1980.57	1870.99	6918.04	2042.43	26075.9	660.884	6128.19	1072.6	6798.64	2408.48	1240.59	3058.35	2352.19	2750.43	3301.47	6672.52	3648.97	5040.92	3116.67	2729.58
P29353	SHC1	4248.84	2734.39	2905.53	10094.8	3036.95	6894	16443.4	5261.33	6139.14	6772.96	23281.7	5736.55	8451.71	6200.09	10653.4	5803.61	9561.46	6496.21	1745.93	2085.14	4761.09	3618.14	9249.99	4080.45	41562.3	42235.7	2411.94	9228.48	8140.02	4172.35	8868.23	1020.32	2000.86	2736.36	16602.1	2500.63	10663.8	4298.2	7914.92	19033.7
P29373	CRABP2	16589.5	8291	7339.15	5505.04	7214.06	8097.91	1148.99	5936.21	3386	2310.71	48274.2	2383.53	4990.97	3141.06	2422.62	2816.99	2833.41	6449.55	2629.6	2440.89	5135.87	2183.86	3216.83	2296.94	1465.9	3254.08	3045.76	3879.22	3249.35	2329.16	482.401	4432.21	2542.52	11653.7	11099.8	5288.53	2631.22	1819.56	3083.1	4542.76
P29400	COL4A5	0	0	3711.98	1366.63	3675.51	5398.74	15894.1	11211.4	9330.11	13938.5	19176.8	14421.1	10852.8	8532.85	12491.5	8839.8	7994.92	1573.77	557.706	1707.51	5020.2	4450.45	12311.2	15056.6	11828.1	14683.2	17787.8	12627.6	14506.9	4270.58	8145.83	5476.29	1373.35	203.84	2992.64	1538.97	10608.4	9888.55	7319.2	9924.34
P29401	TKT	146931	93489.7	116211	118392	106533	43280.2	45214	43592.3	38567.6	62866.2	47643.4	68868.3	49740	34282.1	41534.7	40029.4	40114.2	127025	109592	53933.1	109751	33681.6	55424.1	71738.2	84102.2	71404.5	46905.5	73688	52287.7	32586.4	26152.2	100803	107951	148990	183120	94084.8	39226.6	18984.8	43284.3	46987.6
P29466	CASP1	4857.06	7907.66	873.941	5709.65	8176.48	2647.28	11075.8	2848.84	2856.81	17794.8	5695.15	11614.9	4586.19	3414.62	4133.68	3559.69	3028.98	6427.48	5395.16	7765.14	3951.83	4981.5	16647.2	9486.66	9328.43	8045.14	7556.97	4795.34	5674.21	2372.07	4176.35	2497.47	1153.65	7545.41	5885.66	6607.72	5665.9	4068.09	3991.11	1797.9
P29508	SERPINB3	35943.8	12278.8	48175.1	67782.4	108940	16682.1	12233.7	6323.71	5268.06	3453.04	9946.79	20749.5	8913.38	9881.1	841.943	10795.4	2915.09	33213.2	18727.1	23181.7	38912.4	1791.1	17426.6	6045.38	30950.6	46540.8	13178	6370.7	21429.5	15424.1	1450.09	25561.9	16206.5	54358.4	91218.2	48537.4	4182.19	634.497	5970.66	10400.7
P29536	LMOD1	144686	68136.1	75024.7	170890	101704	40120.2	69557.2	35017	76784	58286.5	64113.8	52226.8	67039.3	46623	80275.2	51035.8	65794.3	130804	114769	77735.7	155201	115807	65562.5	47966.6	39454.8	60532.1	58289.7	44594	46647.7	33255.3	59991.5	106247	96227.4	87684.1	117886	109386	37066.9	13421.7	43842.6	49208.3
P29590	PML	13976	12278.8	14113.8	13277.7	14553.5	6087.18	8261.07	7124.18	5795.68	8208.29	8172.65	8153.54	5233.92	7288.05	5541.27	6722.48	5604.51	12427.5	9933.79	10313.1	12818.1	15452.6	7470.22	7865.1	9048.75	7680.78	7453.67	6633.68	5722.67	6661.18	7646.95	12276.3	11520.4	13566	15654.7	15695.2	7671.92	16164.1	6738.19	5131.02
P29692	EEF1D	93785.3	95989.4	116272	53339.2	72537.7	45907.1	25896.7	36890.5	40465.6	29263	36977.5	31906.3	31186	47874.3	27441.5	39697.5	30339	80042.7	66398.9	60421.8	68628.5	44372.9	35960	47666.9	51723	45796.3	31058.6	44989.4	47735.9	30869.1	23626.8	104299	63163.1	90788.1	93194.1	65350.5	42158.7	47119.6	46154.8	37779
P29728	OAS2	13781.6	11915.7	19186.3	22547.1	22679.1	2656.4	7654.8	6198.35	6306.92	6653.75	16472.9	5104.35	4726.61	3942.89	9763.78	3576.33	3610.59	13313.7	15238	15468.2	26059.6	31620.3	12231.7	6320.95	11002.4	7586.63	21257.8	6637.53	6775.4	4731.59	7536.69	19616.2	17227.8	20029.4	28869.8	23582.5	10930.1	16962.5	5968.81	4100.85
P29966	MARCKS	6312.38	4096.29	8481.44	9521.9	10963.3	14255.9	22035.3	18762.4	17676.8	17373.7	18507.2	16932.9	18404.8	10476.1	11936.5	12251.3	19658.8	12630.3	7057.34	12851.4	6001.81	4332.91	18841.6	6936.23	21859.9	21857.5	20006.5	14623.9	28348.6	15022.6	15761.1	6128.25	6620.82	7942.41	10484.7	6627.43	10181.4	12411.5	13644.8	23320.9
P29972	AQP1	3907.06	3182.96	3532.61	4057.75	7419.53	3406.84	5718.61	5741.43	6561.95	8287.94	7863.86	7454.05	5013.42	5721.67	9054.7	8716.31	8627.71	7218.1	3302.46	3605.39	7787.12	7974.48	6480.31	10789.5	6265.56	6196.41	16256.8	9206.2	11753.2	8184.74	12065.2	3863.33	5223.46	8343.7	6316.03	11107.5	14999.3	12433	8966.71	9543.14
P29992	GNA11	84686.2	67506.2	58132.1	109025	71970.9	10551.2	8373.14	10981.7	18760	5861.6	6135.06	9320.6	15804.1	14417.2	19582.2	15510.7	12126.8	83337.5	69677.4	62869.2	99746.7	81903.3	6678.91	8426.34	5068.78	2992.76	7081	8085.16	17629.5	10568.5	13860.5	61928.7	79617.9	52600.4	83131	66204.6	7706.43	9134.08	14597.1	8546.14
P30038	ALDH4A1	37416.9	74213.1	67811.5	81354.1	133360	27291.3	48504.3	44536.1	31047	87466.8	29803.6	88117	57516.3	32548	21098.5	33892.2	39914.6	100086	76491.4	134378	80872.6	57193.3	49804.3	42277.2	38172.3	30749.3	65723.1	54706.3	20808.3	40289.4	32088.9	101033	94075.8	87955.9	75472.4	78294.8	86638.5	36455.9	27915.4	19654.4
P30040	ERP29	91276.2	147500	158832	63069.3	150278	52373.6	49354	65391	54807.4	45574.3	49733.2	20175.8	37522.7	58365	37843.9	61474.2	71402.7	160880	148280	279525	93469.1	238955	56967.5	35685.2	125814	46645.9	24107.5	24608.2	49204.2	99191.7	51833.2	282677	143765	171850	75607.7	163189	123071	161464	52076.8	29090.9
P30041	PRDX6	226429	274269	393155	358833	290869	155618	229242	146008	156312	215391	152921	355083	200663	203240	216766	165082	195305	408388	388982	318198	434477	176748	198522	209756	194409	146413	134842	266281	217369	307417	180766	359862	164962	353116	395244	285324	147492	71865.1	185715	174826
P30042	GATD3E	32061.2	31998.6	29730.3	47826.8	43763.8	13842.1	17916.1	15039.7	16239.9	16299.6	23296.6	24616.6	17094.9	17384.2	13774.9	17144.3	15267	38331.9	33480.2	33010.8	59261.9	40024.9	17625.5	25009.7	21764.4	16915.5	22989.7	24832.8	15166.8	14267.2	20105.2	36321.4	67092.1	40729.3	47583.5	37099.5	17299	35443	14476.3	19898.2
P30043	BLVRB	96709.1	89755.3	103873	93524.3	117271	28662.3	13045	25214.5	22280.8	17141.2	21313	15904.5	37338.1	31280.4	24042.7	31330.9	38520.4	149432	129261	182233	126391	79289.1	21272.3	17724	25938.3	9919.59	10545.9	13625.5	32594.3	41868	21901.1	146261	95031.4	157225	117723	134648	21844.4	20911.4	35717.5	30838.1
P30044	PRDX5	100343	155126	145088	163889	120649	88402.3	105383	104174	69314.1	116471	82415	130302	77893.1	83796	52025.5	74705.2	85168.4	169361	123487	167776	134990	85806.7	94564.2	107676	129737	102381	90810.4	137267	72622.1	75529.5	66203.2	151943	136935	176251	158202	111601	98223.1	52454.9	82409.5	59530.3
P30046	DDT	29768.8	31457	56348.8	67769.8	42908.2	11767.3	13440.5	14556	10683.9	18536.8	20100.1	17774.8	19816.9	18367.2	16359.9	17836.1	15195.3	45962	45531.8	51369.2	47410.3	40069.5	16592.4	14919.2	26992.4	16756.6	29161.1	17674.2	13487.7	19306.7	13578.9	48376.3	46114.5	61150.8	62037	60255	10891.6	18911.7	15366.8	22435.1
P30048	PRDX3	657782	848491	714483	925061	733025	278946	111922	318731	381484	108809	67327.1	144168	373012	339135	268684	319903	318377	863799	744259	1.14584e+06	785808	1.19587e+06	98714.8	138301	198013	50527.3	94155.2	181705	338872	365465	340755	917171	1.11858e+06	844682	1.04505e+06	693807	275643	917113	297650	303439
P30049	ATP5F1D	18191.5	17044.9	18380.7	21890.1	25257.2	10713	4590.12	16254.5	13401	6757.04	6992.84	5247.69	11699.7	9176.95	7850.5	9475.46	10597.6	22834.5	17479.2	31941.5	17274.1	28459.4	6551.64	4286.36	8752.9	5758.4	5917.26	6079.64	10050.1	11992.9	12654.9	24325.5	34379.6	26629.8	24308.7	21429.7	9289.14	36050.3	9082.23	16474.4
P30050	RPL12	55434.5	36860.9	39066.8	41505.1	35089.3	32876.1	18218.8	20217.1	15601.2	29288.5	31076.9	30351.3	24356.8	18049.7	15155.4	17389.3	16491.8	41554.7	34555	26306.5	33918.4	14148	24716.4	35205.1	22753.4	34155.4	24495.9	37883.9	20092	14790.8	10367.2	36024.1	33512.2	36662.6	46027.2	32753.5	25634.1	11559.8	16499.6	16350.4
P30084	ECHS1	173432	214804	126680	156292	189421	47833.9	34172.1	78708.6	75985.8	30110.7	44790.7	21510.3	58934.6	65968.4	46609.2	64932.4	68997.9	151144	204559	381414	150167	248473	29552.8	30532	42504.7	28351.1	21131.1	23366.8	56005.4	94047.7	104162	152937	333702	161212	331300	187812	68851.9	241527	74389.2	57950.4
P30085	CMPK1	38872.2	47795.3	75972.2	74849	57780.8	26955.5	32069.4	26332	10714.8	22798.3	42680.7	25442.9	20933	14692.7	13056.6	19407.7	32611.7	53177.9	66890.5	79872.2	36644.9	74208.4	36899	20224.5	36926.6	22754.2	16974.2	16925.5	14288.8	35810.3	22847.5	54442.6	56296.2	72654.8	138179	59409.5	46640.2	20425.3	17111.5	34301.8
P30086	PEBP1	150165	136518	378888	253557	284042	45136.3	71785	58448.3	38509.2	56718.8	28513.2	45344.4	34852.3	57611.6	74544.4	59417.6	66020.7	296114	322581	222387	243450	122353	58309.2	57151.9	85373.4	55749	38611.6	47382.1	60928.6	62760.1	53810	353108	214332	403000	310959	228637	45459.9	44388.5	56584	31059.3
P30101	PDIA3	639647	870054	803831	287079	861676	284635	261473	500031	326548	449026	437312	366340	284797	382042	254229	428047	474585	667466	745022	710875	635922	1.22994e+06	291901	289794	753254	268806	335174	265803	367263	665513	320232	956614	848497	962595	596878	1.02379e+06	489074	947931	368836	291747
P30153	PPP2R1A	62368.1	53270.8	63677	65392.7	60393.6	16421.5	8450.19	11617.8	12994.3	10960.9	8939.01	12459.7	17103.7	13851.4	14672	14011.6	13830.2	63080.8	61673.1	42293.5	76653.9	47355.6	12657.9	13600.8	6735.65	11295.5	9257.41	12056.6	15229.8	14629.7	11398.4	59799.1	45088.8	64363.5	69151.6	55307.1	10968.3	5788.6	14814.3	13775.5
P30405	PPIF	6274.6	6844.74	7993.85	5642.85	8285.38	5162.78	3802.81	4995.63	5389.01	7320.7	4572.09	5454.37	3745.48	4133.4	4278.01	3734.59	4646.57	8713.68	7193.75	8259.43	8820.47	6219.96	3123.27	2354.1	2155.42	3079.08	5594.47	4120.21	2867.17	3070.89	7248.3	8209.49	10015.5	9295.43	9267.85	7620.42	3828.43	8198.22	4428.59	3449.02
P30419	NMT1	3770.19	12238.4	4024.62	3655.31	3438.72	4731.36	4499.72	3669.06	2562.58	4713.39	4148.8	6973.88	5631.96	4021.67	2984.44	3191.44	6040.21	4016.28	3083.64	2596.67	4250.43	2309.74	4163.2	7256.84	3129.37	7544.04	4592.7	8401.98	4282.39	2868.26	646.013	2907.22	3166.3	3412.71	3949.32	3349.95	3289	1612.24	3189.34	3632.6
P30519	HMOX2	5849.78	5105.97	5314.27	6275.92	5093.66	6095.04	11940.5	5167.17	5858.72	5065.34	9626.8	1899.48	3828.95	5352.43	3867.91	4898.46	5263.08	5331.53	4080.72	3944.01	5504.38	3151.09	6494.82	6289.72	3527.86	8201.11	5699.05	2599.32	4005.35	5680.16	1913.44	4602.36	6274.69	3809.61	6594.16	4643.75	6897.55	7670.73	5606.81	4496.02
P30520	ADSS	10873.7	9220.26	13591.4	16600.8	12651	10000.6	7347.73	12538.3	8686.62	8462.68	3526.5	8403.49	13499.4	11757.5	14294.9	12330.5	11242.7	13500	11375	9296.59	14738.6	8787.27	13985.3	11781.6	19375.1	12348.2	9101.64	10591	13966.6	11129	12987.8	11737.7	9105.53	17578.8	19022.4	9579.54	10010.3	9410.76	9283.08	10288.4
P30533	LRPAP1	3368.7	5473.66	5679.47	2691.45	4413.17	1799.46	394.532	1763.97	1661.79	660.392	764.809	683.674	1450.92	1530.41	585.119	1210.22	1578.86	4656.93	3474.25	3110.35	4483.23	4117.95	631.452	660.99	704.463	623.192	4139.18	354.476	1227.85	1873.46	2032.68	5194.01	4240.91	5155.8	4995.13	6090.7	578.133	6893.51	1563.33	1677.08
P30536	TSPO	6869.82	8311.82	8381.67	12188.7	10056	2477.72	1661.03	6002.95	5378.35	4049.81	3370.93	6525.81	4717.81	4882.41	3401.88	3368.07	4353.59	9520.59	9686.87	15471.6	9301.34	9974.79	2506.94	4335.45	1948.73	3732.22	3228.54	8296.24	3250.91	6273.54	5566.76	9777.05	9769.52	8971.06	8756.39	11038.4	6720.96	6498.9	5731.82	8252.64
P30566	ADSL	4089.47	3281.15	4507.55	6071.28	3285.3	3892.15	2617.71	2134.28	4990.31	2560.09	1165.88	2617.6	5415.65	3501.66	3263.11	2653.59	2994.46	4003.26	3962.2	4084.93	3707	1619.14	4228.77	2262.9	1394.56	1823.02	2291.85	1256.68	3250.43	3254.48	3162.08	2567.96	5397.08	3027.95	2349.7	3038.28	2873.25	1580.13	3949.15	5407.26
P30622	CLIP1	3918.7	3413.27	3869.14	3582.76	3437.98	5929.99	4304.06	7945.62	7915.23	12814.7	15768.6	20391.1	6928.9	16914.4	2747.21	26761.2	4390.54	3155.54	3385.88	2914.33	3079.77	3947.25	7957.45	12312.7	12179.2	12788.6	29078.9	18916.5	7633.55	3152.29	8899.78	4253.9	3069.87	3837.19	3065.91	3423.53	3042.64	4193.26	8076.87	2780.69
P30626	SRI	29446.2	28914.2	26810.9	32064.2	26468.8	22032.1	33072.3	30436.4	24722.3	26708	36834.3	26090.3	22544.5	27435.1	28053.8	33610	24909.9	26375.2	30386.6	30316.1	33847.7	26221.2	25926.9	31859	35440.4	27002.5	28086	25502.9	28171.1	27628.8	23701.1	42779.7	33571.4	30978.5	27191.4	25107.4	29627.1	41148.4	24810.2	26440.4
P30711	GSTT1	13369.2	7888.4	19497.8	9819.71	13888.1	16656.9	9320.46	12371.5	956.346	21457	10882.3	12457.6	5919.52	17368.1	15653.1	6940.06	20910	8373.49	23582.7	6483.99	3346.69	1473.1	9630.3	10032.9	17567.4	16214.2	19319.8	1836.04	6905.14	18025.7	4966.15	11310	964.753	18572.1	10844.8	8942.06	20519.5	2030.94	8008.98	11180.6
P30740	SERPINB1	29127.3	8478.79	12763.7	19577.4	18372.8	16634.9	12396.3	17517.6	14286.4	12173.6	14221.1	16499.9	12495	15589	13454.5	13551.6	10130.6	18848.7	10860.1	8709.29	15064.2	2682.63	15521.5	15689.9	13323.1	21211.5	12760.2	11878.8	28145.2	7980.59	24619.7	13670.6	9295.74	29081.6	22527.9	18059.6	10079.6	10704.4	15964.3	10639.9
P30825	SLC7A1	2906.22	2839.37	2665.7	4102.56	3973.09	2178.96	5258.27	2492.46	3072.54	1497.48	6816.47	5754.57	1912.1	2673.76	2828.74	1642.12	2474.49	2914.3	3287.01	3160.22	1187.12	5360.53	8893.7	5152.1	6413.98	5375.17	7470.16	2622.93	3120.21	2343.17	5339.77	2944.74	4674.09	2082.38	3105.6	3483.32	2765.75	1639.68	1988.55	1449.31
P30837	ALDH1B1	47936	34481.4	39236.5	107615	51011.6	27062.3	66080.6	33955.6	62746.3	58624.6	72497.9	47301.7	48051.5	46586.6	68500.9	32386.5	67096.1	50421.7	69973	52359.9	30199.2	77260.8	85558.4	47296.4	6765.38	70060.2	88218.5	36632.3	60221.6	21041.6	50031.7	44446.7	77113.9	41467.1	63779.7	63947.7	39831.5	37246.3	44897.2	31081.4
P30876	POLR2B	5283.8	5352.91	6706.43	8451.93	6808.97	4946.01	6375.77	3652.29	3884.45	5604.95	7083.26	7338.98	3912.55	4139.92	2186.86	4198.6	2537.17	7381.27	5814.88	7644.23	5775.32	6206.35	6492.59	5744.64	3368.54	6225.22	4757.25	5388.97	4441.92	4838.52	4334.8	5376.27	7559.9	5458.81	5669.15	6404.33	5687.88	4377.97	3740.87	4681.53
P31040	SDHA	50094	53577.4	50297.9	60337.1	57815.6	18115.6	24739	26118.7	24744.5	33565.4	33143.3	35950.8	23880.7	21608.8	22046.8	24025.7	20389.4	52742.6	39187.5	53930.6	63359.7	78510.7	21216.9	28825.9	25654.4	22720	33831.7	32092.8	26530.9	22034.4	35012.3	48326	59347.6	46432.9	75089	55518.6	27906.8	44068.9	21622.1	18155.4
P31146	CORO1A	13313.3	8004.97	9178.86	8797.87	28323.3	4931.56	2086.65	1571.44	3253.87	1868.64	1422.15	2596.69	4597.77	3978.61	4197.76	4430.97	2367.68	9058.09	7264.11	6307.23	8241.75	8383.64	1226.91	4436.46	1198.88	2577.27	2981.15	1750.09	3530.31	4068.38	4457.74	5558.96	8236.96	10769.5	10046.2	17459.7	1566.65	16329.6	6762.88	3635.86
P31150	GDI1	56287.2	38146.7	72560.9	80834.3	55559.7	25243.3	36223.4	38378	30154.7	52485.9	31441.3	61784.7	44556.2	37963.4	51436.3	38757.9	32549.3	63654	63766.4	38556	96366	32835.4	37572.9	55872.6	43231.1	38256.1	38085.3	56163	47083	34533.2	37666.3	56071.8	32972.6	61485.7	86923.7	46289.9	26181	20924.9	37640.5	33427.6
P31153	MAT2A	20081.5	15964.3	26652.8	25379	22983.4	11544.8	9883.31	12491.7	9711.72	15064	15344.1	14624.9	13406.8	11316.7	10031.1	10154.3	12283.5	29048.9	23110.9	15477.8	25921.1	12417.9	10990.1	15953.2	16054	13464.6	10059.7	14447.7	11913.1	11343.9	7152.97	27582.5	19821.9	28786.1	30243.6	20552.7	11183.4	5599.47	11781.5	10317.4
P31323	PRKAR2B	4449.63	9469.41	13642.8	6421.92	14383.2	8290.97	23602.6	5457.39	5439.28	4386.08	6293.21	4164.33	3721.95	5731.7	3851.9	3853.04	5436.69	12804.4	9779.36	14296.8	19568	17025.1	6099.06	5978.55	5748.72	4417.85	7344.63	1520.26	5130.13	3456.95	6080.84	16565.1	7035.35	11943.7	12702.2	12408.9	8380.47	8205.18	4794.1	6091.56
P31689	DNAJA1	17712.1	16106	17716.4	20290	20283.4	6015.47	10935.9	6895.92	4990.76	5331.55	10839.5	7806.56	6519.98	5666.79	4841.92	5952.48	5345.49	15983.6	14326.1	25731.5	15057.8	25269.8	7197.91	8395.28	7530.45	9816.97	6788.34	6589.03	5489.39	6916.59	5232.32	16550.4	19287.9	16421.5	21923	18897.6	10692.5	11936.9	5703.41	7085.22
P31749	AKT1	4485.49	4600.29	6369.69	8263.01	6468.19	20162	56927.7	34596.3	31362.3	22597.1	102015	13657.7	7802.05	11733.6	30808.4	34036	20455.8	7888.78	6184.46	6743.3	5500.33	7923.99	32241	22562.5	68682.9	8130.71	23264.6	2712.46	25752.8	21603.2	25128	5445.5	5875.24	5992.99	7571.36	8983.89	32005.3	14730.5	18353.2	14719.1
P31751	AKT2	0	0	1761.69	1917.52	805.863	8151.7	5647.14	3674.56	5506.32	12465.7	11051.4	11794.9	2778.45	2882.67	4202.8	3652.36	4086.98	1627.84	1594.14	1536.94	1881.02	815.825	8372.22	4972.28	9432.65	3865.06	4382.84	4000.85	2972.04	1603.98	3151.68	1875.3	1097.19	1992.34	1342.97	1061.46	3633.22	4897.07	3131.31	6704.5
P31930	UQCRC1	121724	186462	169017	157948	168467	32077.2	61480.9	45479.2	37815.1	65001.1	78291.4	49440.2	39759.2	36422.1	35229.7	50438.3	41881.8	134725	114907	299819	139904	391033	52962.7	51376.5	66467.9	50100.7	64304.2	46383.8	35969	47770.5	59523.1	186214	256781	154174	172054	186768	67147.4	169045	34882.8	48392.2
P31937	HIBADH	76654.9	75971.8	59686.8	64561.7	85489.5	23315.1	35211.5	37723.7	35458	41672.4	40497.2	49501.6	22256.8	29095.8	29251.7	32718.4	31982.8	72881.2	74691.4	83375.3	82388.1	107907	27903.8	40983.1	35132.3	28929.1	32665.5	45052.9	34637.7	31968.4	39000	69654.4	89944.4	75925.4	91031.4	75520.2	38612.6	57674.4	29321	10807.1
P31939	ATIC	39810.4	33443	38899	46416	41961.4	22390	19019.4	17650.7	20695.4	23772.4	20333.2	32818.4	29780.4	26842.7	28437.7	25360.7	26659.5	36594	40288.7	25610.3	60343.4	31349.8	22223.7	26561	18401.3	23657.2	18164.3	25963.3	30759.4	22484.6	24825.6	32154.2	30520.3	43574.6	61838.8	37088.3	17893.9	15182.6	26612.3	22116.5
P31942	HNRNPH3	12797	15844	21967	20102.9	26600.9	13815.4	11934.9	16085.7	14413.1	9545.95	12372.5	10086.6	12942.6	16427.8	12272.2	14986.8	14026.6	22999.5	23178.9	22207.1	26779.5	16543.7	12388.5	10862	18002.7	10027.1	3945.71	10793.3	17158.7	15376.7	12718.8	20561.1	17765.4	22787.8	33912.9	22386.3	14642	30354.8	15587.8	13040.2
P31943	HNRNPH1	73096.6	105509	142007	90694	117526	15827.3	14694.9	17120.2	17758.2	17987.8	15242.1	22946.8	24383.1	22521.3	18776.5	24755.3	19366.9	89716.9	89651.4	112387	71788.2	87239.1	14810	21696.7	14113.7	11191.1	13177.7	20073.3	28008.6	23533.9	13067.2	128352	110984	92924.6	110473	88648.2	19152.3	33076	21633	18291.1
P31946	YWHAB	476407	489302	884619	675315	620652	7251.51	6371.81	5566.13	4459.57	6646.64	4193.74	6137.08	4298.76	6162.63	7470.25	5515.14	5016.45	724536	596279	456682	600564	317889	8121.33	8718.39	8589.31	8669.52	5759.92	6643.61	6192.04	5519.24	4464.06	744417	451583	746494	931736	481970	6092.26	6200.42	5653.07	3800.74
P31947	SFN	33131.7	29139.5	33428.6	25617	22558.9	24497	11026.9	11507	7906.27	8710.48	16776.7	8873.52	13191	13772.4	5841.19	14141.2	9430.37	26232.8	24044.7	22076.2	21602.3	13634.8	12098.8	15620.3	35018.6	22576.7	8388.85	9369.54	11146.7	5162.21	1295.4	30999.7	16347.2	28800.7	35056.6	20594.6	11294.2	5309.99	12113.7	6554.23
P31948	STIP1	73973.3	60188.3	100048	74087.9	66322.4	19610.2	9773.31	17088	13220.8	8840.88	5300.04	9267.47	19729.3	14477.3	14467.1	14800.9	15014.5	65851.3	61688.8	53468	82884.1	30750.3	10856.8	13959.4	12159.7	9471.05	8164.34	12651.9	22974.5	16705.1	16336	77888.6	51833.9	82204	113500	57779.8	11718.9	14308	15624	18769.9
P31949	S100A11	179089	124076	211565	55621.8	212391	109037	16969.6	78172.2	71369.1	6533.71	13485.4	3172.71	32637.7	82977.4	47573.8	77732.7	58158.8	159766	141564	123801	112701	104880	17579.7	15038.4	23318.8	22801.3	8837.86	9336.27	82109.8	73897	42047.6	184741	134937	280189	135748	233986	40051.6	108675	73486	68224.3
P32004	L1CAM	8853.52	9106.06	5233.47	6510.88	5484.33	3840.86	2314.11	14822.3	6025.27	8620.25	1796.32	10190.6	7320.74	7030.87	9405.18	7585.12	5485.03	13138.7	7158.92	6417.59	10495.1	10193.1	5195.74	6300.97	8803.19	5696.47	1047.7	6903.9	6813.76	4104.79	4435.32	1911.09	5063.65	2446.67	16802.2	7067.53	5202.85	10010.8	6771.11	2788.05
P32119	PRDX2	165851	224036	399687	220539	294407	139171	107211	146629	124596	99643	64016.6	100656	156044	153682	162601	166338	158436	310166	324671	262522	301223	213531	116817	126829	210317	100531	78916.9	109498	213252	197606	151983	371128	274939	327914	279555	287319	119079	110605	161276	181902
P32322	PYCR1	27780.5	36143.2	77682.8	95469.1	80319.1	1179.66	1015.18	2370.9	3283.67	1747.65	6234.63	1197.18	1964.43	1160.61	1609.53	2924.35	4947.63	47569.6	62492.6	282567	24999.8	104460	3035.41	855.964	1072.65	740.06	313.676	1309.6	673.147	8581.38	7441.85	44893.8	193731	38314	53795.8	94437.6	9576.14	12613.4	1389.39	7186.11
P32455	GBP1	1779.02	1584.94	5087.34	5569.58	2679.78	5453.02	4806.8	3569.56	3514.44	7159.68	641.464	7719.98	9476.85	6116.46	11353.5	483.835	9175.16	3278.16	1998.11	1014.55	2750.07	571.103	5535.92	1852.41	1487.91	2323.77	3856.01	8827.91	8509.49	946.077	4876.34	1680.83	1367.69	2892.42	1302.61	1740.45	1678.7	3546.65	728.364	1253.97
P32456	GBP2	18539.5	8266.2	13285.1	21525.5	14931.5	7166.96	8962.5	3841.35	5472.86	2726.87	1211.76	4948.31	7078.08	5993.95	6792.15	4977.17	4591.62	7972.86	16141.6	9220.52	29336.2	11926	4543.13	3897.29	8618.88	9842.17	2645.32	28647.2	7557.51	6205.7	5930.26	8821.91	11111	17784.7	20759.9	11781.2	4116.46	1465.65	6396.58	7384.93
P32969	RPL9	29828.8	20013.4	23589.8	28412.9	26630.3	22076	10033.8	17396.4	16449.8	9224.28	13288.1	11092.4	14343.9	14125.9	8310.7	14300.2	9996.41	24503.3	27301.6	29454.9	19988.6	21105.4	12101.8	13349.8	12334.5	14609.9	9248.52	9399.62	14963.8	12738.4	7971.78	25310.4	27187.2	27553.5	36406.4	26023.2	16435.1	21398.7	14196.1	12195.3
P33121	ACSL1	30219.6	31245.5	27298.8	49564.6	34171.1	9035.74	9388.69	12735.9	9790.79	12553.7	15515.8	13076.9	13711	12170.6	11097.6	12342.5	11769.6	35423.9	37895	62963.1	40540.7	46166.9	14027.3	12627.1	8098.46	7848.06	7419.19	11646.9	12244.5	19288.3	16146.6	28171.3	27761.2	31532.9	41459.2	36099.1	13943.9	18354.3	13890.1	15255.2
P33176	KIF5B	11400.1	9825.05	9002.99	12791	10520.5	4702.62	7876.29	5205.02	5220.69	8828.89	10278.1	7500.73	6951.13	6229.81	6659.82	6599.95	6996.69	9366.85	9789.87	12358.4	11649.1	11332.2	7275.47	7995.49	6841.16	7284.6	6792.81	6207.25	6343.95	7073.31	7037.84	9156.18	10673	9129.53	11688.5	10873.2	7459.86	5269.46	6057.14	6478.37
P33240	CSTF2	5916.26	5422.87	7767.22	6606.3	5606.58	36783.9	183694	128378	71513.5	218623	343488	18391.7	3120.57	108908	5360.46	89080.7	103132	6788.76	6423.08	5277.57	5285.29	4767.1	87598.5	14775.9	286417	9964.86	16229.4	21363.1	130196	74535.7	199326	6019.24	6535.42	6915.76	8336.94	5879.24	249303	152155	73983.5	51088
P33316	DUT	11953	11164	10055.9	10815.8	13945.9	3492.74	5640.83	1690.84	1588.62	1673.57	1912.78	1846.46	954.513	1192.33	697.003	1528.04	1127.24	11709.3	9006.1	8316.64	12822.7	13631.3	3455.53	3215.89	3443.85	3577.02	3396.79	2738.05	804.24	1247.34	894.245	11931.7	10367.8	13953.8	20018.9	10011.4	3043.22	2775.12	1091.76	536.814
P33527	ABCC1	3736.88	4813.35	7546.14	8494.78	5829.31	4249.71	3764.74	6393.55	4985.02	2553.97	3348.79	3530.44	4106.25	4679.53	3691.1	4718.02	5266.82	6746.86	7897.78	6171.39	4882.98	5020.81	3705.95	5245.44	2524.73	3596.09	2608.08	4807.72	3869.75	4785.02	3388.01	5821.05	7225.78	5629.05	4924.85	9361.39	9894.24	5304.75	4883.44	3832.55
P33991	MCM4	4361.35	3003.14	3929.96	2845.67	3107.74	3687.11	2453.49	6722.79	14389.1	8485.74	2486.3	8094.68	5022.41	7550.85	3733.73	5157.83	7641.03	3976.17	2280.88	581.685	3064.12	1906.44	7192.2	6637.67	14478.4	3718.07	7470.25	9784.04	2769.78	7176.24	4603.36	3558.65	2296.69	3500.22	4121	2979.92	6807.59	8627.82	6266.34	4317.81
P33992	MCM5	7617.29	6057.16	9156.34	8437.84	4988.53	8473.85	13662	3928.69	4700.51	6780.01	7159.19	8332.8	5585	3547.09	3857.51	5781.48	3163.93	16213.7	16686.1	1921.99	13712.5	10847.6	9123.91	9708.47	5878.24	7493.6	27409.4	7218.33	3958.93	4418.2	3691.02	9818.13	4337.21	2093.59	5960.64	11956.2	7759.32	2626.75	3423.82	4673.51
P33993	MCM7	6135.15	3961.44	2667.8	3026.53	1498.96	3464.65	3240.96	1733.87	1495.64	4534.31	3070.34	4367.97	1546.51	2065.59	1873.88	1262.34	1537.34	2545.08	878.64	1341.35	2016.95	101.456	3241.81	4543.22	2690.05	3583.47	3105.42	3761.47	1967.38	948.713	2383.83	2623.97	2406.08	1805.81	2618.57	1304.5	3800.98	1816.59	1662.62	1842.86
P34059	GALNS	3102.71	7515.25	8638.93	10426.5	7223.22	2855.55	3864.49	3418.14	3411.63	6238.99	3852.97	8503.81	6510.15	7640.95	3665.99	4433.3	5344.25	9753.69	5546.44	3988.58	4663.44	14337.1	5808.71	6669.88	20871.9	2296.36	2639.88	8295.66	4680.72	3771.17	3232.44	7733.8	6215.9	9792.52	5765.1	4773.18	3703.72	11846.8	5222.67	5728.02
P34096	RNASE4	2732.68	3716.22	4602.51	7757.27	3842.38	8408.06	6833.56	8763.05	5616.55	5267.54	59827.1	5276.27	3844.74	11341.3	6109.73	9444.37	6145.49	3080.79	3334.25	3897.47	7742.43	21437.6	4378.44	3897	16713.7	2623.63	6267.13	9981.26	9077.1	5280.02	1526.88	5069.95	2368.8	5287.23	3343.43	6578.16	5186.01	14726.8	5085.79	4849.58
P34896	SHMT1	3106.83	2044.58	1522.31	1569.25	3665.84	2195.47	4491.57	1520.85	1693.84	5336.18	2550.93	4258.27	2575.32	2678.27	4078.65	3467.41	3045.44	1488.57	2839.56	1478.17	2307.86	2611.95	3578.15	2333.36	3258.06	3238.48	1796.66	1953.38	2813.41	3298.14	2331.36	3431.24	3179.65	3595.32	3335.36	3448.72	3453.54	1839.23	3481.11	2695.19
P34897	SHMT2	299059	120986	108501	441694	162013	1.35366e+06	1.13258e+06	166444	274520	1.72807e+06	261995	1.77529e+06	293353	226480	412068	233012	258686	14787.9	396347	119516	256343	227580	1.22555e+06	717408	887662	1.25187e+06	53568.9	205096	286679	142513	125193	143317	188995	107830	150766	12881.1	919998	135928	252487	103181
P34913	EPHX2	12101.6	12387.5	25905.6	22271	6403.21	6621.52	9355.33	9505.72	7602.68	10272.9	1795.54	7826.7	16563.4	17540.1	12415.5	7035.25	26172.6	27860.8	25882.2	13935	11972.4	7434.52	4355.73	7164.01	8891.02	1065.25	2095.55	8351.61	4421.76	12786.6	7884.16	39618.7	11035	11575.7	9668.55	14277.4	17155.6	465.556	12832	16524.8
P34932	HSPA4	19900.4	21067.8	26451.7	21462	17873.9	16146.7	24726	21506.6	10940	39821.9	25670.5	43483.2	20038.7	15156.4	21907	16560.6	21143.9	21906.7	21885.9	12899	33771.1	19967.3	29291.9	29713.1	22540.9	34372	34892	37711.2	20273.5	20272.1	19216.7	25058.5	15135.3	25043.8	39041	19124.7	21451.4	15645.9	14893.5	10971
P34949	MPI	7958.97	8403.18	11000	5245.72	7005.39	6235.12	6443.34	9663.55	3927.13	4199.05	4617.77	5994.63	7215.78	6439.44	7562.33	8407.18	8078.69	6855.93	9741.31	5745.27	7660.15	4362.8	5459.9	5838.76	8854.37	5578.86	4114.1	7018.56	10856.5	8811.45	13949.5	9933.74	6007.34	9697.1	6879.26	6755.85	5910.82	5241.93	8061.45	6174.74
P35052	GPC1	4229.61	3464.59	7086.26	3442.08	4373.06	3470.42	4700.59	9456.78	14023.6	5941.27	4817.79	5721.44	12604.1	8448.87	11759.5	11014.9	8568.28	6658.17	1947.63	5431.51	8586.7	7552.97	6472.84	7745.19	3944.12	7111.81	7499.79	9607.07	13252.4	7536.71	5371.76	10795.6	5297.28	2295.98	5176.44	2150.91	5455.39	4546.95	10565.2	10519.1
P35080	PFN2	16619.9	19057.2	23811.6	16928.7	17729.8	16849.3	16845.4	16896.4	13032.3	15257.8	11496.5	17518.2	18175	18748.3	18955.4	17070.5	21884.5	18833.2	22024.7	15632.3	22942.4	15258.6	16336.6	16235.8	24064.6	9887.72	10524.4	13976.1	24375.9	28456.3	16027.8	21643.8	12930.9	22462	19515.6	18295.1	16467.1	9364.69	16961.2	19443.1
P35221	CTNNA1	38207.9	34705.4	43810.9	48606.7	47430.8	11716.3	8528.76	12893.8	14845	11943	9367.04	13006	21794.3	14745.9	16835.9	14970.1	19957.1	53403.8	52509	14142.3	41105.3	58101.6	10231.7	11460.4	20545.4	8060.16	7651.92	12902.8	12816.7	38085.1	15077.4	43060.1	46652.1	43613.4	48176.9	45560	14029.8	15105	17747.9	22272.5
P35222	CTNNB1	29907.5	28731.9	33390.3	39232.7	27428.5	16354	20157.1	15806.5	11271	19966.2	28992.7	15873.1	15228.8	14821.2	8997.53	14643.4	17394	40927.6	39762.8	25383.8	37745.2	23991.3	21458.1	14514.9	15503.7	19273.5	12879.1	16744.9	8493.46	17796.9	8415.57	32965.1	29964.3	29056.3	37662.6	29162.7	25980	14826.1	11781.6	12937.2
P35232	PHB	159769	186762	157684	165289	177460	54089.7	31931.2	53969.2	61478.6	32510.8	41922.9	34028.5	60258.6	51670.4	37377.6	57553.4	57006.1	151207	126314	283767	149099	314574	29246.5	29973.3	40825.7	26049.7	28575.8	40273	53813.7	80269.9	64743.9	155585	225374	136711	185343	154849	58135.6	174070	52631.5	79767.6
P35237	SERPINB6	59849.8	49610.3	125701	129657	97881.4	17414.4	19215.6	13352.2	15555.4	16921.4	18677	17274	16835.2	20791.8	23171.7	20941.8	21615.6	99972.8	114891	58260.8	147791	54711.1	17111.8	19966.5	21240.2	15720.2	10273.7	14152.2	25927.3	23245.1	18387.7	130857	83285.1	134694	175021	84040.5	17626.2	10610.5	23353.6	25577
P35241	RDX	159896	128248	239739	158808	278360	3621.52	2412.12	3190.24	3232.28	4623.85	4794.05	3433.82	3323.71	3514.52	4506.68	3672.91	3276.12	235380	304784	169095	210132	145011	2967.27	3383.74	5031.94	3403.64	5300.97	2942.49	2948.05	4837.28	2338.7	256943	217540	284494	147927	250251	2526.82	4249.25	3233.98	2667.63
P35244	RPA3	11397.1	13655.8	15916.7	13098.9	13337.4	4344.21	4018	4194.97	4017.72	5091.22	3157.29	7217.84	5877.99	4501.32	3356.01	4966.29	4609.17	15065.3	12543.5	12912.2	13337.6	12414	4489.17	5589.32	4961.52	5045.95	6512.5	6479.22	3694.05	5637.45	3031.94	14590.8	13232	16857.1	19970.4	14099.6	4381.83	7856.76	4244.41	8732.6
P35249	RFC4	1195.62	1519	1877.74	1049.23	1653.02	5214.6	18682.1	10811.3	8792.16	25722.8	20837.8	33818.8	9903.37	10241.3	25194.2	8153.66	7864.67	1123.47	1060.1	2463.44	601.666	1704.69	38777.5	37917.4	14816.1	42383	43927.8	22408.4	15289.4	6675.72	7108.83	1046.16	2408.34	1715.74	1514.23	2574.09	11280.7	10465.2	10386.1	4769.88
P35250	RFC2	3418.97	3069.7	2817.96	2563.65	2458.07	4612.77	1921.43	2674.12	3752.36	3618.4	5543.43	2459.78	1965.57	2198.9	1852.42	2311.87	1218.52	2075.67	2294.11	3818.86	3261.13	2845.22	2327.38	1772.49	4602.62	2189.45	2626.43	3510.92	3676.04	2096.71	2953.49	2548.96	2978.58	1795.01	4747.36	1578.83	2484.32	1710.81	2877.18	2274.98
P35268	RPL22	32009.6	46949	65188.6	52023.6	45101.9	37580	20040.5	25224	20605	29771.5	34755.7	30228.6	23561.8	24246.7	15551	19892.5	22745.2	59366.1	50297.7	54191.7	33706	30458.7	27261.7	36987	39296.2	32584.2	21116.1	32472.7	21381.5	22556.1	7251.69	49945.7	40987.6	54282.2	54677.6	52134.6	41637.6	38179.4	23454.8	28531.3
P35270	SPR	14133.8	11553.5	18770.9	24235.9	18239.8	4900.3	9532.46	5531.66	3329.63	7493.17	8042.5	10371.3	4571.47	6351.47	5903.35	4695.45	8942.43	17814.2	16844.5	29742	16901.5	18094.1	9629	6731.23	7147.08	7147.85	4315.13	6986.81	5299.05	6728.15	4651.54	16727.3	23531.9	15135.7	19367.1	18524.1	11066.9	6090.13	5902.38	4392.79
P35443	THBS4	5517.92	2979.01	2992.35	4708.8	4602.11	2165.02	5299.23	2664.21	1888.72	15034.3	14369.5	5208.9	2908.11	6345.24	921.481	3369.03	1723.9	2108.02	2494.33	2431.36	2893.19	5928.89	2708.53	2098.26	3858.2	1462.88	4788.17	8600.01	2538.5	2448.55	12589.9	332.897	3518.22	2520.54	4329.24	3636.32	3607.87	5073.44	2835.07	3054.82
P35555	FBN1	442139	387253	564943	681417	802382	384043	410004	456473	520414	296699	476037	283510	379732	295929	398852	483515	204408	481713	470125	334896	1.18966e+06	1.38836e+06	305153	319742	427390	290052	798663	297482	812529	250808	488562	589575	433355	1.00591e+06	967917	521517	201681	795697	311950	363473
P35556	FBN2	399398	320084	594740	711596	825277	4384.84	6108.15	6990.02	4816.06	2793.99	3543.76	2049.99	4253.8	4308.03	5081.91	6758.13	20666.2	518690	442118	404751	966465	1.34293e+06	12985.1	13002.8	2739.33	9371.31	4981.53	1483.2	9489.86	3598.86	9362.84	507877	493398	1.02274e+06	901598	605837	18112.4	15869.7	4150.2	3482.62
P35573	AGL	12494.8	12136.9	14076.9	21831.7	16762.1	6109.44	18390.2	7670.49	7247.57	13343.6	16047.2	20024.7	11271.1	10382.1	8604.02	9262.22	12933.2	18790.6	20228.9	10796.5	24885.6	16195	14647.5	12887.4	13276.5	9151.82	16087.1	12291.4	10883.6	8279.08	8268.08	23144.6	12502.5	17459.7	18660.2	15788.8	13035.3	2552.9	7981.09	7695.65
P35579	MYH9	341456	293059	326583	501140	388989	271724	234940	273352	316122	214587	385480	227030	257864	259170	313017	262870	260514	341645	248158	317964	587804	457324	244465	326229	253504	282508	288068	268471	336177	220125	244770	273928	412391	367578	707684	344949	277991	350656	266706	249688
P35580	MYH10	112557	114908	98216.6	162678	177140	18741.9	71349.4	28717.1	543613	72146.3	76951.8	51784.6	24265.1	332244	600329	27773.3	26531.5	117612	87665	107505	182014	159141	109514	79208.5	128189	70425.8	61456.3	86754.7	37452.6	28617.5	40242	78029.3	133653	156752	221563	142331	166851	41415.7	27000.2	29519.7
P35606	COPB2	36304.3	38062.6	38645.9	50113.3	40159.4	18295.1	16063.2	24611.5	18461.4	24991.4	35247.2	26261.6	26616.2	24173.8	16135.2	19796.8	26594.3	47223	38115.9	34688.7	38671.4	41030.4	20123.3	21583.8	18523.2	14762.3	17269.4	21192.6	21354.5	39128.5	17076.1	37137.1	37472.2	33844.4	41612.1	42119.7	33019.9	18532.5	20198.6	27135.9
P35610	SOAT1	1451.41	3459.25	4707.37	1785.59	4061.08	2529.79	1913.42	3977.93	2684.06	3097.62	3248.97	4035.33	3195.24	5775.94	3584.44	4457.42	3346.17	3944.17	5112.4	4726.33	2281.87	2293.77	1241.43	2604.72	3095.8	3913.57	3460.32	2102.09	3249.11	11083.7	7407.25	5021.86	3305.18	3042.16	687.685	3820.78	3507.73	4212.35	5903.37	10573.4
P35611	ADD1	8551.82	8248.98	10216.3	13509.2	11332.6	5499.82	4774.16	6298.78	6101.72	6444.5	9601.09	9442.01	5945.22	6436.03	7739.19	6939.23	4596.92	17116.3	9996.86	12004.4	16966	7491.09	3868.87	9240.72	4762.64	6396.1	7520.63	5122.15	9468.04	5049.95	7497.15	10361.1	9023.96	11819.7	19767.5	12493.1	3734.85	4408.82	5242.76	4581.34
P35613	BSG	22862.1	26627.8	41347.4	58238.6	54099	24176.5	13864	31810.3	26852.1	21757.4	28453.7	19639.7	39775.2	31311.3	32847.7	34674.7	36702.2	40544.4	34797.9	54799.5	45358.9	69975.8	18399.2	19066.2	30637.4	17693.2	16343.6	22546.2	37129.7	68756.6	26689.5	30497.5	39260.3	42219.2	54090.2	42009.8	29197.9	33798.9	44559.6	22955.1
P35625	TIMP3	5262.41	39603.5	15867.3	28981.8	24080.7	22173.5	4090.24	88656.8	12858.9	4633.34	6106.04	13015.4	15356.9	30915.7	31748.2	48305.3	16825.8	26529.4	32536.1	26931.7	89573	35914.4	2678.72	23246.8	19495.6	6170.59	36770.7	10031.6	63337.9	6160.95	7305.6	14767	55795.5	35942.4	56778.4	15071.5	40218.8	10109.2	11299.9	16571.4
P35637	FUS	11046.2	13957.6	23150.4	5624.36	17840.7	19556.6	21769.2	12364.1	9558.08	2588.47	16827.5	20643.2	7705.88	9798.84	6106.17	7945.59	8970.3	12259.1	19573.4	9946.86	14906.3	7749.68	5203.98	16382	18881.4	15735.6	15324.7	4426.4	11041.3	10063.3	8074.27	20834	13687.1	21083.1	18701.5	18554.8	6973.72	17385.6	9860.41	9196.86
P35658	NUP214	1796.84	16491.3	1595.24	18206.7	2408.71	48700.3	9627.64	25678.3	41628.4	7454.7	5867.33	7885.12	42668.3	40464	49603.7	22446.9	42724	8147.17	2012.43	16218.8	25357.4	9499.47	15925.8	9489.15	11230.1	3923.3	8991.4	7662.37	36792.1	25931.6	31009.7	8271.57	2252	2934.37	1984.15	21359	7916.48	27374.1	38977.8	24613.4
P35659	DEK	10371.2	8858.73	11679.9	8399.07	14419.8	12085.6	9281.18	11670.2	9806.27	17567	6867.62	11109.2	7081.39	10079	4492.41	8024.06	6285.34	10480.3	11533.3	8740.82	12579.7	11976	11084.8	20111.3	8757.61	5820.98	2581.28	14499.8	9623.12	9594.23	3515.42	11598	9119.32	10997.9	11095.1	13097.4	7824.35	13362.8	8475.21	9292.36
P35749	MYH11	8.24437e+06	6.24166e+06	4.98137e+06	1.10774e+07	4.77647e+06	3.5339e+06	2.20638e+06	3.12651e+06	4.94059e+06	2.08669e+06	2.01558e+06	1.3753e+06	4.39544e+06	3.75797e+06	5.65583e+06	3.46057e+06	5.02989e+06	8.7823e+06	7.48252e+06	5.14465e+06	9.29209e+06	5.96727e+06	2.58422e+06	2.02517e+06	3.42912e+06	3.03374e+06	1.85175e+06	2.6419e+06	3.36897e+06	1.70075e+06	2.61058e+06	5.67742e+06	7.10823e+06	4.60427e+06	6.00574e+06	5.34644e+06	2.76878e+06	1.04073e+06	3.76954e+06	2.83798e+06
P35754	GLRX	8698.86	9151.25	15979.3	15800	12726.2	4765.63	1424.15	4804.6	3802.35	1105.41	290.49	1548.26	4954.07	3651.71	3607.36	3850.73	6199.41	12180.3	10377.9	8922.26	21829.7	9654.57	1314.84	1202.64	1708	1088.94	620.572	620.605	3942.23	5838.66	2957.93	9020.7	9645.74	12209.1	16699.1	11138.4	2653.68	4302.96	4342.45	6294.91
P35813	PPM1A	2277.32	4313.8	5150.94	5049.93	5602.91	6889.61	3990.75	4421.43	3295.25	3114.02	2625.03	3725.28	2713.37	3947.69	1951.77	4763.54	4514.81	4669.66	6073.46	6049.48	7237.27	3211.22	3301.01	4032.16	5424.14	2626.22	3909.61	2884	2401.26	3605.08	2360.58	4670.65	4376.72	6208.95	5433.34	5888.76	3947.88	1826.65	4340.5	3915.98
P35914	HMGCL	15912.1	17404.7	21293.8	31054.6	25234.1	7051.14	2281.86	13813.9	8104.33	4097.19	6521.84	2195.21	9766.46	9030.66	8021.42	10192.8	11687	23786.7	19059	55170.6	13552.9	27678	3007.59	3706.05	5081.95	3235.46	2462.6	2940.95	8353.52	12612.9	10274.4	18356.6	26970.7	19393.3	22651.8	22443.7	8610.94	14816.9	9021.08	4851.26
P35998	PSMC2	20011.8	18914.6	18440.4	16239.9	19015.6	9544.87	9672.87	9656.04	6938.07	7019.63	10354.4	6935.73	6968.57	8252.62	7345.43	8109.36	8601.25	17345.4	18799.2	19235.3	19795.4	18191.6	11094.2	9772.21	9599.25	12485.8	8610.67	6351.55	6606.26	12283.8	7117.18	16073.2	17499.3	19937.6	22163	20915.4	13314.6	8220.2	9743.13	9058.5
[truncated: 2,553 more rows]
